# Supplementary material for: Bifidobacterium depletion promotes goiter via gut-thyroid axis: evidence from Mendelian randomization and experimental validation
Source: Front Microbiol. 2025 Jul 7;16:1621167. doi: 10.3389/fmicb.2025.1621167 (PMC12277345; doi:10.3389/fmicb.2025.1621167)
Supplement: Supplementary file 1 [file Data_Sheet_1.xls]

## Sheet: 13671 SNP
bac	chr	bp	rsID	ref.allele	eff.allele	beta	SE	Z.weightedSumZ	P-value	N	Ncohorts
class.Actinobacteria.id.419	2	136616754	rs182549	T	C	0.111489	0.012066	9.19386	3.79e-20	16313	24
class.Actinobacteria.id.419	2	136608646	rs4988235	A	G	0.109587	0.0120515	9.04503	1.5e-19	16313	24
class.Actinobacteria.id.419	2	136707982	rs6754311	T	C	0.108073	0.012047	8.93222	4.18e-19	16312	24
class.Actinobacteria.id.419	2	135907088	rs6730157	A	G	0.107534	0.0119089	8.99204	2.43e-19	16313	24
class.Actinobacteria.id.419	2	136407479	rs1446585	A	G	0.108704	0.0121458	8.86417	7.71e-19	16182	23
class.Actinobacteria.id.419	2	135837906	rs7570971	C	A	0.106846	0.0119243	8.98605	2.56e-19	16182	23
class.Actinobacteria.id.419	2	136413650	rs36084664	A	G	-0.110466	0.0128847	-8.97613	2.8e-19	15292	21
class.Actinobacteria.id.419	2	136381348	rs12465802	G	A	0.106318	0.0119961	8.84951	8.79e-19	16313	24
class.Actinobacteria.id.419	2	135954797	rs1375131	T	C	0.105674	0.0119114	8.84489	9.16e-19	16312	24
class.Actinobacteria.id.419	2	136740900	rs687670	T	C	0.105578	0.0123097	8.47009	2.45e-17	16313	24
class.Actinobacteria.id.419	2	136043944	rs13023281	T	C	-0.103988	0.0127966	-8.52104	1.58e-17	15292	21
class.Actinobacteria.id.419	2	136721995	rs13404551	T	C	0.103988	0.0122982	8.31034	9.54e-17	16311	24
class.Actinobacteria.id.419	2	136685228	rs309160	C	T	0.102058	0.0123086	8.15781	3.41e-16	16313	24
class.Actinobacteria.id.419	2	136755684	rs309134	G	A	0.10365	0.0124917	8.14777	3.71e-16	16312	24
class.Actinobacteria.id.419	2	136670298	rs309168	C	T	0.101529	0.0123111	8.11457	4.88e-16	16313	24
class.Actinobacteria.id.419	2	136658345	rs218174	A	G	0.10151	0.0123143	8.09039	5.95e-16	16312	24
class.Actinobacteria.id.419	2	136322676	rs6759321	G	T	0.0987904	0.0120966	8.06778	7.16e-16	16182	23
class.Actinobacteria.id.419	2	136614255	rs309180	A	G	0.100268	0.0123238	7.99871	1.26e-15	16313	24
class.Actinobacteria.id.419	2	136721603	rs12615624	A	G	0.101483	0.0124921	7.97155	1.57e-15	16313	24
class.Actinobacteria.id.419	2	136638216	rs632632	T	C	0.0994763	0.0123137	7.92942	2.2e-15	16312	24
class.Actinobacteria.id.419	2	136092061	rs1561277	C	A	0.097121	0.0120759	7.93238	2.15e-15	16182	23
class.Actinobacteria.id.419	2	136643555	rs309125	C	T	0.0984871	0.0123164	7.85776	3.91e-15	16312	24
class.Actinobacteria.id.419	2	136691825	rs309164	T	C	0.0998541	0.0124943	7.85055	4.14e-15	16313	24
class.Actinobacteria.id.419	2	136622046	rs4988183	T	C	0.0994862	0.0125843	7.74634	9.46e-15	16312	24
class.Actinobacteria.id.419	2	136698098	rs309149	C	T	0.0981028	0.0124945	7.71579	1.2e-14	16313	24
class.Actinobacteria.id.419	2	136765951	rs309137	T	C	0.0963443	0.0122801	7.71839	1.18e-14	16313	24
class.Actinobacteria.id.419	2	136608231	rs4954490	A	G	0.0957899	0.0123948	7.57863	3.49e-14	16308	24
class.Actinobacteria.id.419	2	136787402	rs6716536	C	T	0.0923254	0.0121224	7.52506	5.27e-14	16182	23
class.Actinobacteria.id.419	2	136594158	rs2236783	A	G	0.0955766	0.0124159	7.53565	4.86e-14	16313	24
class.Actinobacteria.id.419	2	136589612	rs12620033	G	C	0.095206	0.0124129	7.50815	6e-14	16313	24
class.Actinobacteria.id.419	2	136820076	rs11681248	T	C	0.0888172	0.0118423	7.41108	1.25e-13	16308	24
class.Actinobacteria.id.419	2	136603276	rs3754686	C	T	0.092912	0.0123933	7.35825	1.86e-13	16313	24
class.Actinobacteria.id.419	2	136583192	rs745500	A	G	0.0927245	0.0123999	7.32309	2.42e-13	16313	24
class.Actinobacteria.id.419	2	136602491	rs3739020	T	G	0.0942499	0.0126814	7.27913	3.36e-13	16310	24
class.Actinobacteria.id.419	2	136596867	rs6742283	G	A	0.0922691	0.0124118	7.29412	3.01e-13	16310	24
class.Actinobacteria.id.419	2	136575199	rs6719488	T	G	0.0922752	0.0124	7.29011	3.1e-13	16313	24
class.Actinobacteria.id.419	2	136576577	rs892715	C	T	0.0921969	0.0124002	7.28488	3.22e-13	16313	24
class.Actinobacteria.id.419	2	136603366	rs3769005	G	C	0.0918007	0.0123927	7.27778	3.39e-13	16313	24
class.Actinobacteria.id.419	2	136557319	rs2322660	T	C	0.0919976	0.0123966	7.27743	3.4e-13	16313	24
class.Actinobacteria.id.419	2	136569848	rs12988076	A	C	0.0919474	0.0124006	7.26268	3.79e-13	16313	24
class.Actinobacteria.id.419	2	136555659	rs2322659	C	T	0.0929665	0.0126593	7.20107	5.97e-13	16313	24
class.Actinobacteria.id.419	2	136558157	rs748841	T	C	0.0917469	0.0123969	7.25441	4.03e-13	16313	24
class.Actinobacteria.id.419	2	136581848	rs1470457	A	G	0.0929629	0.0126803	7.17277	7.35e-13	16313	24
class.Actinobacteria.id.419	2	136786651	rs12475139	T	A	0.0889984	0.0122595	7.16746	7.64e-13	16182	23
class.Actinobacteria.id.419	2	136580287	rs2164210	C	T	0.0899284	0.0124012	7.11477	1.12e-12	16313	24
class.Actinobacteria.id.419	2	135911422	rs17261772	T	C	0.0920713	0.0124866	7.24577	4.3e-13	16182	23
class.Actinobacteria.id.419	2	136439517	rs313519	A	C	0.0908563	0.0125815	7.12173	1.07e-12	16313	24
class.Actinobacteria.id.419	2	136439090	rs313518	C	T	0.0907332	0.012581	7.10331	1.22e-12	16313	24
class.Actinobacteria.id.419	2	136817088	rs749873	T	C	0.0849027	0.0118569	7.07367	1.51e-12	16313	24
class.Actinobacteria.id.419	2	136544197	rs10928546	T	C	0.0908598	0.0126287	7.06418	1.62e-12	16313	24
class.Actinobacteria.id.419	2	136455600	rs71348714	A	G	0.0898643	0.0125801	7.03843	1.94e-12	16313	24
class.Actinobacteria.id.419	2	136437507	rs313517	A	G	0.0898493	0.0125806	7.03676	1.97e-12	16313	24
class.Actinobacteria.id.419	2	136550109	rs2082729	T	C	0.0905236	0.0126352	7.024	2.16e-12	16313	24
class.Actinobacteria.id.419	2	136535410	rs71348715	T	G	0.0904167	0.012632	7.02277	2.18e-12	16313	24
class.Actinobacteria.id.419	2	136539122	rs11684545	T	G	0.09024	0.012631	7.01742	2.26e-12	16313	24
class.Actinobacteria.id.419	2	136445526	rs313526	C	T	0.0897135	0.0125792	7.02462	2.15e-12	16313	24
class.Actinobacteria.id.419	2	136422171	rs2034276	A	T	0.089594	0.0125789	7.02059	2.21e-12	16313	24
class.Actinobacteria.id.419	2	136445869	rs313528	G	A	0.0896386	0.012579	7.02042	2.21e-12	16313	24
class.Actinobacteria.id.419	2	136420690	rs4954280	A	G	0.089587	0.0125763	7.01748	2.26e-12	16313	24
class.Actinobacteria.id.419	2	136522941	rs28453840	A	G	0.0900388	0.0126228	7.00349	2.5e-12	16312	24
class.Actinobacteria.id.419	2	136419961	rs1446584	A	G	0.0893976	0.0125757	7.00452	2.48e-12	16313	24
class.Actinobacteria.id.419	2	136432103	rs313523	G	A	0.0893878	0.0125826	7.00249	2.51e-12	16313	24
class.Actinobacteria.id.419	2	136430866	rs313522	T	A	0.089353	0.0125827	6.99844	2.59e-12	16313	24
class.Actinobacteria.id.419	2	136502792	rs1438305	G	C	0.0899054	0.0126321	6.98169	2.92e-12	16313	24
class.Actinobacteria.id.419	2	136553639	rs1011361	A	G	0.0898334	0.0126359	6.9765	3.03e-12	16312	24
class.Actinobacteria.id.419	2	136494186	rs10202489	A	G	0.0896102	0.0126092	6.9753	3.05e-12	16313	24
class.Actinobacteria.id.419	2	136428460	rs656326	A	C	0.0890462	0.0125802	6.97611	3.03e-12	16313	24
class.Actinobacteria.id.419	2	136418348	rs6720287	A	G	0.0890003	0.012576	6.97582	3.04e-12	16313	24
class.Actinobacteria.id.419	2	136444123	rs313524	C	T	0.0889802	0.0125793	6.97038	3.16e-12	16313	24
class.Actinobacteria.id.419	2	136551694	rs12998016	T	C	0.0895349	0.0126378	6.95422	3.55e-12	16312	24
class.Actinobacteria.id.419	2	136416855	rs6715856	T	C	0.0887859	0.0125764	6.96133	3.37e-12	16313	24
class.Actinobacteria.id.419	2	136554800	rs6430589	C	G	0.0890976	0.0126367	6.94655	3.74e-12	16312	24
class.Actinobacteria.id.419	2	136499166	rs1438307	T	G	0.0893801	0.0126274	6.94826	3.7e-12	16313	24
class.Actinobacteria.id.419	2	136503157	rs1438304	G	A	0.0894761	0.0126317	6.948	3.7e-12	16313	24
class.Actinobacteria.id.419	2	136416941	rs6755383	C	T	0.0887419	0.0125775	6.95799	3.45e-12	16313	24
class.Actinobacteria.id.419	2	136495619	rs10195620	T	A	0.089464	0.0126364	6.95169	3.61e-12	16313	24
class.Actinobacteria.id.419	2	136462441	rs7355359	T	C	0.0886943	0.0125801	6.94519	3.78e-12	16313	24
class.Actinobacteria.id.419	2	136521514	rs10192827	A	G	0.0889909	0.0126238	6.90293	5.09e-12	16311	24
class.Actinobacteria.id.419	2	136410299	rs10928542	G	A	0.0883155	0.0125772	6.9239	4.39e-12	16313	24
class.Actinobacteria.id.419	2	136507039	rs12998387	G	A	0.0889143	0.0126217	6.91009	4.84e-12	16313	24
class.Actinobacteria.id.419	2	136511575	rs3213889	G	A	0.089037	0.0126328	6.90971	4.86e-12	16313	24
class.Actinobacteria.id.419	2	136402117	rs4954276	A	G	0.088514	0.0125768	6.91856	4.56e-12	16313	24
class.Actinobacteria.id.419	2	136413359	rs7608045	T	C	0.0882572	0.0125778	6.91805	4.58e-12	16313	24
class.Actinobacteria.id.419	2	136522675	rs10173394	T	C	0.0888859	0.012623	6.90502	5.02e-12	16313	24
class.Actinobacteria.id.419	2	136470714	rs13412397	A	G	0.0886464	0.0125961	6.91146	4.8e-12	16313	24
class.Actinobacteria.id.419	2	136409073	rs4954279	G	A	0.0880797	0.0125765	6.90516	5.01e-12	16313	24
class.Actinobacteria.id.419	2	136398174	rs12619365	C	T	0.08822	0.0126217	6.90428	5.05e-12	16313	24
class.Actinobacteria.id.419	2	136817616	rs2011946	A	C	0.0838274	0.0119413	6.91078	4.82e-12	16308	24
class.Actinobacteria.id.419	2	136474098	rs11679508	T	A	0.0882116	0.0125969	6.87704	6.11e-12	16313	24
class.Actinobacteria.id.419	2	136518103	rs12994270	A	T	0.088453	0.0126235	6.86323	6.73e-12	16313	24
class.Actinobacteria.id.419	2	136403749	rs13413639	C	A	0.0877595	0.0125756	6.87045	6.4e-12	16313	24
class.Actinobacteria.id.419	2	136495300	rs12469709	T	C	0.0881147	0.0126384	6.84249	7.78e-12	16313	24
class.Actinobacteria.id.419	2	135877562	rs1869829	A	G	0.0868911	0.0124838	6.89987	5.2e-12	16313	24
class.Actinobacteria.id.419	2	136421323	rs1374329	A	G	0.0881831	0.0128247	6.77021	1.29e-11	16313	24
class.Actinobacteria.id.419	2	136544752	rs6760329	G	A	0.0887484	0.013013	6.69977	2.09e-11	16313	24
class.Actinobacteria.id.419	2	136522710	rs9287442	G	A	0.0885489	0.0129614	6.68798	2.26e-11	16313	24
class.Actinobacteria.id.419	2	136539513	rs10188066	A	G	0.0883405	0.013013	6.66623	2.62e-11	16313	24
class.Actinobacteria.id.419	2	136501840	rs10928545	G	A	0.088431	0.0129691	6.66056	2.73e-11	16313	24
class.Actinobacteria.id.419	2	136751849	rs62160860	G	C	0.113159	0.0170362	6.66292	2.68e-11	16310	24
class.Actinobacteria.id.419	2	136808949	rs11693502	T	C	0.0810058	0.0119337	6.70927	1.96e-11	16312	24
class.Actinobacteria.id.419	2	136528004	rs2304599	G	C	0.0883744	0.0130189	6.65279	2.88e-11	16313	24
class.Actinobacteria.id.419	2	136516748	rs12616520	T	A	0.088031	0.0129616	6.64832	2.96e-11	16313	24
class.Actinobacteria.id.419	2	135771974	rs10187402	C	G	0.0846609	0.0125257	6.73409	1.65e-11	16308	24
class.Actinobacteria.id.419	2	136731066	rs4954551	G	A	0.109879	0.016819	6.59123	4.36e-11	16313	24
class.Actinobacteria.id.419	2	136733897	rs7587285	T	C	0.110116	0.0167978	6.6062	3.94e-11	16313	24
class.Actinobacteria.id.419	2	136546110	rs2278544	G	A	0.0871368	0.0129829	6.56643	5.15e-11	16313	24
class.Actinobacteria.id.419	2	136743490	rs2278683	A	C	0.109872	0.0168064	6.57978	4.71e-11	16312	24
class.Actinobacteria.id.419	2	136747085	rs11893318	T	C	0.109383	0.0168198	6.54985	5.76e-11	16312	24
class.Actinobacteria.id.419	2	136812931	rs11679933	T	G	0.0802131	0.0119442	6.6169	3.67e-11	16309	24
class.Actinobacteria.id.419	2	136553529	rs1030764	T	C	0.0869578	0.0130208	6.54208	6.07e-11	16313	24
class.Actinobacteria.id.419	2	136505546	rs3820794	T	C	0.086478	0.0130027	6.51376	7.33e-11	16313	24
class.Actinobacteria.id.419	2	136825272	rs932206	T	C	0.0759471	0.0115151	6.55816	5.45e-11	16182	23
class.Actinobacteria.id.419	2	136783169	rs6714750	A	G	0.0849251	0.0126225	6.59248	4.33e-11	16182	23
class.Actinobacteria.id.419	2	136873549	rs2680880	T	A	0.0774995	0.0115126	6.57522	4.86e-11	16313	24
class.Actinobacteria.id.419	2	135775130	rs7581382	T	C	-0.0851129	0.0141381	-6.52328	6.88e-11	15292	21
class.Actinobacteria.id.419	2	136022798	rs935613	C	T	0.0825195	0.0125188	6.53374	6.41e-11	16313	24
class.Actinobacteria.id.419	2	135954405	rs1375132	A	G	0.0822519	0.0124975	6.51104	7.46e-11	16311	24
class.Actinobacteria.id.419	2	135915358	rs6747073	T	C	0.0807114	0.0124857	6.39995	1.55e-10	16311	24
class.Actinobacteria.id.419	2	136819662	rs6704561	C	T	0.078466	0.0123219	6.29513	3.07e-10	16182	23
class.Actinobacteria.id.419	2	136720344	rs3768998	G	T	0.105219	0.0173531	6.09637	1.09e-09	16312	24
class.Actinobacteria.id.419	2	136058820	rs2016636	G	A	0.0795819	0.0125225	6.28526	3.27e-10	16313	24
class.Actinobacteria.id.419	2	135832131	rs12328663	T	C	0.0965573	0.0157926	6.33282	2.41e-10	16313	24
class.Actinobacteria.id.419	2	135796410	rs13389481	C	A	0.0982232	0.0161635	6.25873	3.88e-10	16311	24
class.Actinobacteria.id.419	2	135818907	rs2874739	C	T	0.0967751	0.0157894	6.31728	2.66e-10	16313	24
class.Actinobacteria.id.419	2	136002500	rs1900741	C	T	0.0857317	0.0136167	6.13605	8.46e-10	16313	24
class.Actinobacteria.id.419	2	135829432	rs10193348	A	G	0.0963125	0.0157962	6.29529	3.07e-10	16313	24
class.Actinobacteria.id.419	2	135795443	rs10167901	C	T	0.0962356	0.0158534	6.24727	4.18e-10	16313	24
class.Actinobacteria.id.419	2	135795385	rs10167809	C	T	0.09603	0.015852	6.23776	4.44e-10	16313	24
class.Actinobacteria.id.419	2	135795150	rs4953948	T	G	0.0960188	0.0158521	6.2372	4.45e-10	16313	24
class.Actinobacteria.id.419	2	135795095	rs4954216	G	A	0.095953	0.0158522	6.23216	4.6e-10	16313	24
class.Actinobacteria.id.419	2	135849613	rs7568525	G	A	0.0950414	0.0158384	6.23944	4.39e-10	16313	24
class.Actinobacteria.id.419	2	135795396	rs10167884	C	T	0.0957944	0.0158535	6.22167	4.92e-10	16313	24
class.Actinobacteria.id.419	2	135794986	rs4954215	G	A	0.0957562	0.015853	6.22158	4.92e-10	16313	24
class.Actinobacteria.id.419	2	135853807	rs10208624	C	T	0.0950424	0.015835	6.23697	4.46e-10	16313	24
class.Actinobacteria.id.419	2	135799082	rs62168942	T	C	0.0957826	0.01585	6.21337	5.19e-10	16313	24
class.Actinobacteria.id.419	2	135795595	rs10182750	T	C	0.0957126	0.015855	6.21113	5.26e-10	16313	24
class.Actinobacteria.id.419	2	135795040	rs4953947	A	C	0.0955496	0.0158551	6.2078	5.37e-10	16313	24
class.Actinobacteria.id.419	2	135814716	rs7422031	C	T	0.0953739	0.0157892	6.22529	4.81e-10	16313	24
class.Actinobacteria.id.419	2	135798082	rs13409400	A	C	0.0954751	0.01585	6.19537	5.81e-10	16313	24
class.Actinobacteria.id.419	2	135861497	rs7573600	G	C	0.0946776	0.0157999	6.2146	5.15e-10	16313	24
class.Actinobacteria.id.419	2	135798758	rs62168941	C	T	0.0954432	0.0158504	6.18913	6.05e-10	16313	24
class.Actinobacteria.id.419	2	136628380	rs4954513	G	A	0.106225	0.0174129	6.00236	1.94e-09	16313	24
class.Actinobacteria.id.419	2	136704414	rs16832275	C	G	0.101256	0.0167981	5.99402	2.05e-09	16313	24
class.Actinobacteria.id.419	2	135859923	rs11898045	T	C	0.0944239	0.0158026	6.20872	5.34e-10	16313	24
class.Actinobacteria.id.419	2	135812969	rs56903548	C	T	0.0946095	0.0157912	6.18414	6.24e-10	16313	24
class.Actinobacteria.id.419	2	135801228	rs4954217	C	T	0.0950358	0.0158489	6.16943	6.85e-10	16313	24
class.Actinobacteria.id.419	2	135796155	rs13413872	G	T	0.0950513	0.015854	6.17146	6.77e-10	16313	24
class.Actinobacteria.id.419	2	135796000	rs13402112	A	C	0.0950513	0.015854	6.17146	6.77e-10	16313	24
class.Actinobacteria.id.419	2	135797223	rs10186594	A	G	0.0950437	0.0158455	6.16898	6.87e-10	16313	24
class.Actinobacteria.id.419	2	135860305	rs58426504	T	G	0.0940717	0.0158014	6.18723	6.12e-10	16313	24
class.Actinobacteria.id.419	2	135793565	rs4954214	C	T	0.0949188	0.0158585	6.1693	6.86e-10	16313	24
class.Actinobacteria.id.419	2	136615222	rs3213871	C	T	0.105538	0.0174659	5.97254	2.34e-09	16313	24
class.Actinobacteria.id.419	2	135800757	rs921859	A	G	0.0947905	0.0158491	6.15597	7.46e-10	16313	24
class.Actinobacteria.id.419	2	135871624	rs58697996	G	A	0.094277	0.0158382	6.18103	6.37e-10	16313	24
class.Actinobacteria.id.419	2	135802050	rs7601696	C	A	0.0947894	0.0158467	6.14981	7.76e-10	16313	24
class.Actinobacteria.id.419	2	135794367	rs6760553	A	G	0.0946941	0.0158576	6.157	7.41e-10	16313	24
class.Actinobacteria.id.419	2	135802148	rs7577258	G	A	0.0947071	0.0158453	6.14583	7.95e-10	16313	24
class.Actinobacteria.id.419	2	135800601	rs2017831	C	T	0.0946733	0.0158493	6.14679	7.91e-10	16313	24
class.Actinobacteria.id.419	2	136626004	rs3769002	T	C	0.105358	0.0174205	5.9643	2.46e-09	16313	24
class.Actinobacteria.id.419	2	136624919	rs56263017	T	C	0.105249	0.0174207	5.96009	2.52e-09	16313	24
class.Actinobacteria.id.419	2	135802028	rs7565268	T	C	0.0946212	0.0158467	6.13924	8.29e-10	16313	24
class.Actinobacteria.id.419	2	135796965	rs56174523	A	C	0.0945298	0.015853	6.13969	8.27e-10	16313	24
class.Actinobacteria.id.419	2	135874038	rs61087958	C	T	0.0940299	0.0158094	6.15843	7.35e-10	16313	24
class.Actinobacteria.id.419	2	135793684	rs4953946	T	G	0.0942596	0.0158585	6.13452	8.54e-10	16313	24
class.Actinobacteria.id.419	2	135793845	rs11888951	T	C	0.0941495	0.0158578	6.12441	9.1e-10	16313	24
class.Actinobacteria.id.419	2	135802020	rs7601683	C	T	0.0941316	0.0158471	6.10769	1.01e-09	16313	24
class.Actinobacteria.id.419	2	135797747	rs10174944	C	T	0.0940235	0.0158529	6.10607	1.02e-09	16312	24
class.Actinobacteria.id.419	2	135872646	rs4954220	C	A	0.0934047	0.0158367	6.13144	8.71e-10	16313	24
class.Actinobacteria.id.419	2	135801956	rs7565149	T	A	0.0940093	0.015847	6.10376	1.04e-09	16313	24
class.Actinobacteria.id.419	2	135792528	rs62168934	A	G	0.0940021	0.0158589	6.10405	1.03e-09	16313	24
class.Actinobacteria.id.419	2	135789784	rs60350840	A	G	0.0940811	0.0158608	6.09671	1.08e-09	16313	24
class.Actinobacteria.id.419	2	135773446	rs4346445	A	C	0.0921498	0.0158563	6.07738	1.22e-09	16311	24
class.Actinobacteria.id.419	2	136027264	rs16831498	G	C	0.0954896	0.0160598	6.13818	8.35e-10	16313	24
class.Actinobacteria.id.419	2	136671801	rs2164332	G	C	0.0984598	0.0167877	5.85187	4.86e-09	16313	24
class.Actinobacteria.id.419	2	135766072	rs4953945	C	G	0.0946539	0.0159247	6.09096	1.12e-09	16311	24
class.Actinobacteria.id.419	2	136636909	rs7608980	G	A	0.105345	0.0174337	5.91839	3.25e-09	16313	24
class.Actinobacteria.id.419	2	136901587	rs4954567	G	T	0.0732592	0.0120035	6.07787	1.22e-09	16313	24
class.Actinobacteria.id.419	2	135874622	rs6741481	A	G	0.0929799	0.0157998	6.09638	1.08e-09	16313	24
class.Actinobacteria.id.419	2	135893853	rs7603805	A	G	0.093578	0.0157922	6.11861	9.44e-10	16313	24
class.Actinobacteria.id.419	2	136637350	rs16832138	G	A	0.105094	0.0174289	5.90621	3.5e-09	16313	24
class.Actinobacteria.id.419	2	135878814	rs2290518	G	A	0.0926928	0.0157979	6.0781	1.22e-09	16313	24
class.Actinobacteria.id.419	2	136677192	rs2322725	T	C	0.0978787	0.0167939	5.82211	5.81e-09	16313	24
class.Actinobacteria.id.419	2	136016079	rs11884903	T	C	0.0944984	0.0160071	6.10226	1.05e-09	16313	24
class.Actinobacteria.id.419	2	136652859	rs16832156	G	A	0.098401	0.0168204	5.7979	6.72e-09	16312	24
class.Actinobacteria.id.419	2	136908062	rs1401687	G	C	0.0725861	0.0120043	6.02074	1.74e-09	16313	24
class.Actinobacteria.id.419	2	135774681	rs11903663	A	G	0.0895879	0.015817	5.98742	2.13e-09	16311	24
class.Actinobacteria.id.419	2	135884487	rs58327215	G	C	0.0925797	0.0158316	6.07282	1.26e-09	16313	24
class.Actinobacteria.id.419	2	136646900	rs6752519	C	T	0.102436	0.0173854	5.81482	6.07e-09	16313	24
class.Actinobacteria.id.419	2	136633011	rs309132	C	G	0.102406	0.0171747	5.82421	5.74e-09	16313	24
class.Actinobacteria.id.419	2	136637622	rs56067372	C	T	0.103578	0.017433	5.81761	5.97e-09	16313	24
class.Actinobacteria.id.419	2	135773617	rs4640444	T	C	0.0895223	0.0158185	5.97518	2.3e-09	16311	24
class.Actinobacteria.id.419	2	135787642	rs1551497	T	C	0.0931003	0.0158588	6.03963	1.54e-09	16312	24
class.Actinobacteria.id.419	2	136910834	rs10179271	T	C	0.0723362	0.0120038	6.00167	1.95e-09	16313	24
class.Actinobacteria.id.419	2	136683293	rs16832200	T	C	0.0971884	0.0167956	5.77777	7.57e-09	16313	24
class.Actinobacteria.id.419	2	135773692	rs4645053	T	A	0.0895114	0.0158186	5.97455	2.31e-09	16311	24
class.Actinobacteria.id.419	2	136488978	rs6739713	A	G	0.0769809	0.012758	5.93341	2.97e-09	16313	24
class.Actinobacteria.id.419	2	135780168	rs4954212	A	G	0.0925129	0.0158237	5.99963	1.98e-09	16312	24
class.Actinobacteria.id.419	2	136590558	rs3754690	C	T	0.105744	0.018013	5.79937	6.66e-09	16313	24
class.Actinobacteria.id.419	2	136667896	rs2164331	C	T	0.101664	0.0174385	5.77799	7.56e-09	16313	24
class.Actinobacteria.id.419	2	136659495	rs12478902	T	C	0.0985206	0.017022	5.77594	7.65e-09	16312	24
class.Actinobacteria.id.419	2	135885357	rs6430561	C	T	0.0923692	0.015835	6.05053	1.44e-09	16313	24
class.Actinobacteria.id.419	2	136191314	rs10209482	A	C	0.0937687	0.0160329	6.03784	1.56e-09	16313	24
class.Actinobacteria.id.419	2	135785149	rs11890844	A	G	0.0925536	0.015876	6.00829	1.87e-09	16312	24
class.Actinobacteria.id.419	2	136907682	rs9941547	G	A	0.0723357	0.0120508	5.97766	2.26e-09	16204	23
class.Actinobacteria.id.419	2	135880013	rs13410870	G	A	0.0916725	0.0158007	6.02456	1.7e-09	16313	24
class.Actinobacteria.id.419	2	136643900	rs309126	T	C	0.0967206	0.0163423	5.80917	6.28e-09	16313	24
class.Actinobacteria.id.419	2	135789405	rs6709763	C	A	0.0919039	0.0158598	5.96725	2.41e-09	16313	24
class.Actinobacteria.id.419	2	135785066	rs13402101	T	A	0.0923385	0.0158773	5.98638	2.15e-09	16312	24
class.Actinobacteria.id.419	2	135984172	rs57829242	A	G	0.0936368	0.0160094	6.03246	1.61e-09	16313	24
class.Actinobacteria.id.419	2	135785068	rs13399376	A	G	0.0922173	0.0158774	5.98027	2.23e-09	16312	24
class.Actinobacteria.id.419	2	136787476	rs74266324	G	A	0.0831877	0.0144615	5.77654	7.63e-09	16182	23
class.Actinobacteria.id.419	2	136479302	rs3754692	T	C	0.0765538	0.0127546	5.89811	3.68e-09	16313	24
class.Actinobacteria.id.419	2	135803766	rs17293519	A	G	0.0905325	0.0157863	5.94544	2.76e-09	16313	24
class.Actinobacteria.id.419	2	135773420	rs4494812	A	G	0.0888353	0.0158207	5.92078	3.2e-09	16311	24
class.Actinobacteria.id.419	2	136593694	rs55634455	T	C	0.104525	0.0179982	5.75135	8.85e-09	16313	24
class.Actinobacteria.id.419	2	136910690	rs4954568	T	A	0.0716435	0.0120042	5.94362	2.79e-09	16313	24
class.Actinobacteria.id.419	2	135787148	rs16831264	G	C	0.0914096	0.0158072	5.96009	2.52e-09	16312	24
class.Actinobacteria.id.419	2	136655620	rs6430593	G	A	0.0976705	0.0167991	5.74052	9.44e-09	16313	24
class.Actinobacteria.id.419	2	135789472	rs6737635	G	T	0.0912542	0.0158602	5.92201	3.18e-09	16313	24
class.Actinobacteria.id.419	2	136535364	rs60433564	A	C	0.119278	0.0206866	5.8681	4.41e-09	13623	22
class.Actinobacteria.id.419	2	135895879	rs6749119	C	G	0.0908334	0.0157935	5.97777	2.26e-09	16313	24
class.Actinobacteria.id.419	2	136536113	rs10496736	C	G	0.118804	0.0206873	5.85897	4.66e-09	13623	22
class.Actinobacteria.id.419	2	135935049	rs6721838	A	G	0.0916764	0.0158724	6.00309	1.94e-09	16313	24
class.Actinobacteria.id.419	2	136592309	rs78141345	G	A	0.103953	0.0180051	5.71509	1.1e-08	16313	24
class.Actinobacteria.id.419	2	135783367	rs11892750	G	A	0.0911436	0.0158899	5.88888	3.89e-09	16312	24
class.Actinobacteria.id.419	2	136166536	rs13427494	G	A	0.0924354	0.0160375	5.94891	2.7e-09	16313	24
class.Actinobacteria.id.419	2	136910273	rs6715785	G	A	0.0709594	0.0120001	5.8894	3.88e-09	16312	24
class.Actinobacteria.id.419	2	135899069	rs11897204	T	C	0.0903627	0.0158055	5.94281	2.8e-09	16313	24
class.Actinobacteria.id.419	2	135895809	rs6706466	A	G	0.0902271	0.015797	5.94398	2.78e-09	16313	24
class.Actinobacteria.id.419	2	135789682	rs56369660	A	G	0.0899826	0.0158049	5.88361	4.01e-09	16313	24
class.Actinobacteria.id.419	2	136913375	rs4954569	C	T	0.0707702	0.0119999	5.87718	4.17e-09	16312	24
class.Actinobacteria.id.419	2	136100473	rs4954242	A	G	0.0932867	0.0161175	5.93042	3.02e-09	16313	24
class.Actinobacteria.id.419	2	135705558	rs1979033	G	A	0.0652849	0.0114228	5.918	3.26e-09	16308	24
class.Actinobacteria.id.419	2	135775049	rs11888521	G	C	0.0876247	0.0158171	5.84825	4.97e-09	16311	24
class.Actinobacteria.id.419	2	135784733	rs13408096	G	T	0.0901275	0.0158199	5.87203	4.3e-09	16312	24
class.Actinobacteria.id.419	2	136652093	rs12233092	G	A	0.0954637	0.0168892	5.64387	1.66e-08	16310	24
class.Actinobacteria.id.419	2	135962711	rs4954226	T	C	0.0915939	0.0160037	5.92936	3.04e-09	16313	24
class.Actinobacteria.id.419	2	135479980	rs6723108	G	T	0.066609	0.0115694	5.96652	2.42e-09	16313	24
class.Actinobacteria.id.419	2	135784227	rs4954213	G	T	0.0897472	0.0158235	5.84961	4.93e-09	16312	24
class.Actinobacteria.id.419	2	136546635	rs4954633	C	T	0.115296	0.0205447	5.79272	6.93e-09	13623	22
class.Actinobacteria.id.419	2	136595426	rs56211644	T	C	0.102251	0.0179898	5.63539	1.75e-08	16313	24
class.Actinobacteria.id.419	2	135909462	rs4954221	G	A	0.0896939	0.0158315	5.89566	3.73e-09	16313	24
class.Actinobacteria.id.419	2	135781635	rs11900832	C	T	0.089774	0.0158917	5.81516	6.06e-09	16312	24
class.Actinobacteria.id.419	2	135781301	rs7597802	A	T	0.0897204	0.0158772	5.81333	6.12e-09	16312	24
class.Actinobacteria.id.419	2	136806959	rs925966	G	C	0.0712106	0.0121993	5.75398	8.72e-09	16182	23
class.Actinobacteria.id.419	2	136901607	rs4954392	A	G	0.0700031	0.0120114	5.81258	6.15e-09	16313	24
class.Actinobacteria.id.419	2	136917355	rs4954570	G	C	0.0732333	0.0128536	5.76909	7.97e-09	16311	24
class.Actinobacteria.id.419	2	136898078	rs950176	A	G	0.0698509	0.0120201	5.7797	7.48e-09	16311	24
class.Actinobacteria.id.419	2	135776430	rs61663334	A	G	0.0862912	0.0158317	5.78033	7.46e-09	16312	24
class.Actinobacteria.id.419	2	135781522	rs11889843	G	A	0.0890049	0.0158227	5.79507	6.83e-09	16312	24
class.Actinobacteria.id.419	2	135780587	rs7563997	T	A	0.0889554	0.0158255	5.79155	6.97e-09	16312	24
class.Actinobacteria.id.419	2	136169799	rs6742013	T	C	0.090377	0.0160367	5.83049	5.53e-09	16313	24
class.Actinobacteria.id.419	2	136586828	rs57543738	T	C	0.101652	0.018088	5.5952	2.2e-08	16313	24
class.Actinobacteria.id.419	2	136580398	rs60376570	G	A	0.101474	0.018068	5.59472	2.21e-08	16313	24
class.Actinobacteria.id.419	2	136537057	rs72972104	G	A	0.113927	0.0205493	5.72591	1.03e-08	13623	22
class.Actinobacteria.id.419	2	136902666	rs12616955	C	T	0.0697199	0.0120114	5.78902	7.08e-09	16313	24
class.Actinobacteria.id.419	2	136781262	rs78793148	C	A	0.108269	0.0188212	5.63725	1.73e-08	16182	23
class.Actinobacteria.id.419	2	135755629	rs1530559	A	G	0.0654632	0.0114297	5.7783	7.55e-09	16182	23
class.Actinobacteria.id.419	2	135782456	rs10928529	G	A	0.0891483	0.0158902	5.77624	7.64e-09	16312	24
class.Actinobacteria.id.419	2	136485280	rs2874834	A	G	0.0742129	0.0127888	5.70288	1.18e-08	16313	24
class.Actinobacteria.id.419	2	136901513	rs4954566	C	T	0.0693166	0.0120109	5.7557	8.63e-09	16313	24
class.Actinobacteria.id.419	2	135928312	rs2305248	A	G	0.0885232	0.0157989	5.83377	5.42e-09	16313	24
class.Actinobacteria.id.419	2	136552629	rs7565053	A	T	0.121058	0.0215389	5.68573	1.3e-08	13499	21
class.Actinobacteria.id.419	2	136773132	rs74697610	A	T	0.110377	0.0199922	5.57216	2.52e-08	16073	22
class.Actinobacteria.id.419	2	136641382	rs584226	T	C	0.0961745	0.0170309	5.55074	2.84e-08	16313	24
class.Actinobacteria.id.419	2	136806774	rs7371606	A	G	0.0703862	0.0122017	5.68497	1.31e-08	16182	23
class.Actinobacteria.id.419	2	136895508	rs4954564	A	G	0.0690118	0.0120217	5.71192	1.12e-08	16311	24
class.Actinobacteria.id.419	2	136228887	rs7605229	C	T	0.0901432	0.0160439	5.8042	6.47e-09	16313	24
class.Actinobacteria.id.419	2	136926719	rs4954572	G	T	0.069121	0.0120747	5.71976	1.07e-08	16313	24
class.Actinobacteria.id.419	2	136553925	rs4954430	C	T	0.115054	0.0207605	5.67571	1.38e-08	13622	22
class.Actinobacteria.id.419	2	136945029	rs1123848	C	T	0.0688483	0.012102	5.68327	1.32e-08	16311	24
class.Actinobacteria.id.419	2	136110129	rs6727889	C	T	0.0899805	0.0160456	5.76536	8.15e-09	16313	24
class.Actinobacteria.id.419	2	136927557	rs4954396	A	C	0.0689631	0.0120741	5.70596	1.16e-08	16313	24
class.Actinobacteria.id.419	2	136642433	rs16855656	A	G	0.0919622	0.0164453	5.5156	3.48e-08	16313	24
class.Actinobacteria.id.419	2	136524766	rs62170081	A	G	0.115011	0.0206917	5.65488	1.56e-08	13623	22
class.Actinobacteria.id.419	2	136907790	rs10803550	C	T	0.0687255	0.0120124	5.71106	1.12e-08	16313	24
class.Actinobacteria.id.419	2	136907170	rs953387	A	C	0.0685406	0.0120121	5.6999	1.2e-08	16313	24
class.Actinobacteria.id.419	2	136906640	rs2102896	T	C	0.068513	0.0120139	5.6986	1.21e-08	16313	24
class.Actinobacteria.id.419	2	136578194	rs2874874	A	C	0.10007	0.0180616	5.50871	3.61e-08	16313	24
class.Actinobacteria.id.419	2	136899116	rs2056297	G	T	0.0684972	0.0120117	5.68584	1.3e-08	16313	24
class.Actinobacteria.id.419	2	136553438	rs56982689	C	T	0.113007	0.0207433	5.62209	1.89e-08	13623	22
class.Actinobacteria.id.419	2	136578040	rs2322812	A	G	0.0994476	0.0180619	5.46921	4.52e-08	16313	24
class.Actinobacteria.id.419	2	136570613	rs3769011	A	T	0.0983944	0.0180715	5.41076	6.28e-08	16313	24
class.Actinobacteria.id.419	2	136522783	rs72970286	T	G	0.111213	0.0203604	5.59592	2.19e-08	13622	22
class.Actinobacteria.id.419	2	136515924	rs6707289	A	G	0.113992	0.0206917	5.59568	2.2e-08	13623	22
class.Actinobacteria.id.419	2	136515859	rs6720497	G	A	0.113995	0.0206919	5.59568	2.2e-08	13623	22
class.Actinobacteria.id.419	2	136574305	rs58080116	A	G	0.0993037	0.0180636	5.4556	4.88e-08	16313	24
class.Actinobacteria.id.419	2	136946433	rs4954397	A	G	0.0678614	0.0120988	5.60308	2.11e-08	16313	24
class.Actinobacteria.id.419	2	136939437	rs1964776	C	T	0.068118	0.0121043	5.6137	1.98e-08	16313	24
class.Actinobacteria.id.419	2	135914038	rs11897217	C	T	0.0864887	0.0158365	5.71861	1.07e-08	16313	24
class.Actinobacteria.id.419	2	136560003	rs61470941	T	C	0.0977222	0.0180497	5.43103	5.6e-08	16313	24
class.Actinobacteria.id.419	2	136926222	rs10928558	T	C	0.0688456	0.01225	5.61109	2.01e-08	16312	24
class.Actinobacteria.id.419	2	136571982	rs4954445	T	A	0.0984955	0.0180666	5.42684	5.74e-08	16313	24
class.Actinobacteria.id.419	2	135912977	rs7594509	G	T	0.0864399	0.0158386	5.71126	1.12e-08	16313	24
class.Actinobacteria.id.419	2	135921839	rs2322445	T	A	0.0865073	0.0158258	5.71074	1.12e-08	16313	24
class.Actinobacteria.id.419	2	136905697	rs12473760	C	A	0.0675284	0.0120133	5.61877	1.92e-08	16313	24
class.Actinobacteria.id.419	2	136948711	rs4954577	A	G	0.0675989	0.0120979	5.57908	2.42e-08	16313	24
class.Actinobacteria.id.419	2	136520186	rs6729961	T	G	0.113563	0.020689	5.55397	2.79e-08	13623	22
class.Actinobacteria.id.419	2	136288273	rs3806502	C	T	0.0877177	0.0160346	5.6767	1.37e-08	16313	24
class.Actinobacteria.id.419	2	135925002	rs6705610	T	G	0.0859614	0.0158009	5.69415	1.24e-08	16313	24
class.Actinobacteria.id.419	2	136509573	rs16831994	T	C	0.111354	0.0205477	5.54099	3.01e-08	13623	22
class.Actinobacteria.id.419	2	136949744	rs16833335	G	A	0.0673473	0.0120943	5.55608	2.76e-08	16313	24
class.Actinobacteria.id.419	2	135689188	rs6738563	G	T	0.0623797	0.0114297	5.64292	1.67e-08	16309	24
class.Actinobacteria.id.419	2	136965117	rs1519525	C	T	0.0671757	0.012076	5.53999	3.02e-08	16313	24
class.Actinobacteria.id.419	2	136496805	rs35215526	G	A	0.103586	0.0187524	5.43181	5.58e-08	16309	24
class.Actinobacteria.id.419	2	136857158	rs13008147	A	G	-0.068864	0.0128717	-5.62919	1.81e-08	15292	21
class.Actinobacteria.id.419	2	136511951	rs7609188	G	C	0.109862	0.0205537	5.4895	4.03e-08	13623	22
class.Actinobacteria.id.419	2	136599217	rs3820790	A	T	0.0982294	0.0182671	5.35947	8.35e-08	16310	24
class.Actinobacteria.id.419	2	136496928	rs62168847	T	C	0.101923	0.0186543	5.39472	6.86e-08	16309	24
class.Actinobacteria.id.419	2	136562472	rs3739022	G	A	0.0957608	0.018059	5.31419	1.07e-07	16313	24
class.Actinobacteria.id.419	2	136563248	rs12992815	C	G	0.0951021	0.017922	5.3039	1.13e-07	16313	24
class.Actinobacteria.id.419	2	135778656	rs7565871	G	C	0.0825549	0.0159186	5.47116	4.47e-08	16312	24
class.Actinobacteria.id.419	2	136496493	rs62168843	T	C	0.101383	0.0186546	5.37282	7.75e-08	16309	24
class.Actinobacteria.id.419	2	136496910	rs62168846	G	A	0.102552	0.0187523	5.36973	7.89e-08	16309	24
class.Actinobacteria.id.419	2	136538939	rs9677760	A	T	0.0761008	0.0137895	5.37382	7.71e-08	16313	24
class.Actinobacteria.id.419	2	136958593	rs4954578	T	C	0.0659781	0.012076	5.43761	5.4e-08	16313	24
class.Actinobacteria.id.419	2	136927094	rs4954573	T	G	0.0666495	0.0122445	5.457	4.84e-08	16312	24
class.Actinobacteria.id.419	2	136539330	rs1865452	C	T	0.0760477	0.0138653	5.35336	8.63e-08	16313	24
class.Actinobacteria.id.419	2	136539670	rs60963894	T	G	0.0760426	0.0138646	5.35336	8.63e-08	16313	24
class.Actinobacteria.id.419	2	136540083	rs10496737	A	G	0.075998	0.0138646	5.35101	8.75e-08	16313	24
class.Actinobacteria.id.419	2	136923155	rs56036623	T	C	0.071193	0.0132643	5.43854	5.37e-08	16313	24
class.Actinobacteria.id.419	2	136963494	rs6716987	C	A	0.0656955	0.0120778	5.41427	6.15e-08	16313	24
class.Actinobacteria.id.419	2	136527120	rs60453613	G	C	0.0754944	0.0138639	5.31296	1.08e-07	16313	24
class.Actinobacteria.id.419	2	136510012	rs12469551	G	T	0.0753829	0.0137904	5.30996	1.1e-07	16313	24
class.Actinobacteria.id.419	2	136942326	rs13010498	G	C	-0.0670891	0.0121916	-5.58491	2.34e-08	16182	23
class.Actinobacteria.id.419	2	136509868	rs7595712	C	T	0.075472	0.0138639	5.2874	1.24e-07	16313	24
class.Actinobacteria.id.419	1	207003553	rs6660520	G	A	0.0711483	0.0134495	5.3083	1.11e-07	16308	24
class.Actinobacteria.id.419	2	136496639	rs62168844	A	G	0.0991922	0.0186556	5.25884	1.45e-07	16309	24
class.Actinobacteria.id.419	2	136520043	rs6708957	C	T	0.0748451	0.0138634	5.26686	1.39e-07	16313	24
class.Actinobacteria.id.419	2	135429288	rs998451	A	G	0.0610382	0.0115892	5.50753	3.64e-08	16312	24
class.Actinobacteria.id.419	1	207003956	rs7513988	T	C	0.0693683	0.0131871	5.29553	1.19e-07	16309	24
class.Actinobacteria.id.419	2	136292425	rs6745996	A	G	0.0880387	0.016697	5.423	5.86e-08	16313	24
class.Actinobacteria.id.419	2	136658837	rs80274970	C	T	0.101176	0.0196799	5.16817	2.36e-07	15823	22
class.Actinobacteria.id.419	1	207003374	rs12022129	A	G	0.0697561	0.0132648	5.29136	1.21e-07	16310	24
class.Actinobacteria.id.419	2	136542560	rs1469996	A	G	0.075457	0.0139334	5.26169	1.43e-07	16182	23
class.Actinobacteria.id.419	2	136565328	rs60274701	G	A	0.0940911	0.017874	5.22563	1.74e-07	16312	24
class.Actinobacteria.id.419	2	136917330	rs4954394	A	G	0.0670645	0.0129262	5.31122	1.09e-07	16313	24
class.Actinobacteria.id.419	2	136925439	rs10193587	T	C	0.0656265	0.0123482	5.33683	9.46e-08	16182	23
class.Actinobacteria.id.419	1	207003319	rs4845143	T	G	0.0691122	0.0132747	5.25144	1.51e-07	16310	24
class.Actinobacteria.id.419	2	136530443	rs147616090	C	T	0.0741592	0.0138477	5.22301	1.76e-07	16313	24
class.Actinobacteria.id.419	2	136542559	rs1469995	G	A	0.0739983	0.0138486	5.21599	1.83e-07	16308	24
class.Actinobacteria.id.419	2	136501509	rs6732236	T	G	0.0738434	0.0138631	5.19426	2.06e-07	16313	24
class.Actinobacteria.id.419	2	136576166	rs7564577	C	T	0.0815548	0.0161539	5.15626	2.52e-07	16311	24
class.Actinobacteria.id.419	2	135456759	rs10928513	C	T	0.0609005	0.0115368	5.41059	6.28e-08	16312	24
class.Actinobacteria.id.419	2	136773638	rs7604460	T	C	0.0825192	0.0155317	5.19782	2.02e-07	16182	23
class.Actinobacteria.id.419	2	136506927	rs6430585	C	A	0.0729446	0.0137598	5.14605	2.66e-07	16313	24
class.Actinobacteria.id.419	2	135763318	rs7582173	G	A	0.0783488	0.0146174	5.11733	3.1e-07	16313	24
class.Actinobacteria.id.419	2	135768352	rs7575241	C	A	0.0733521	0.0139987	5.10453	3.32e-07	16312	24
class.Actinobacteria.id.419	2	136556805	rs872151	C	T	0.090607	0.0177914	5.11601	3.12e-07	16313	24
class.Actinobacteria.id.419	2	136770509	rs12471781	G	A	0.0818178	0.0156146	5.1626	2.44e-07	16182	23
class.Actinobacteria.id.419	2	136808142	rs4954388	T	C	0.0638407	0.0123169	5.14363	2.69e-07	16309	24
class.Actinobacteria.id.419	2	136918828	rs4954571	G	A	0.0653908	0.012927	5.17608	2.27e-07	16311	24
class.Actinobacteria.id.419	1	207001879	rs1028182	C	T	0.0676338	0.0132783	5.1316	2.87e-07	16310	24
class.Actinobacteria.id.419	2	135762656	rs10197646	G	A	0.0774689	0.0146201	5.06121	4.17e-07	16313	24
class.Actinobacteria.id.419	2	136928320	rs7568884	C	T	0.0630435	0.0122448	5.1846	2.16e-07	16313	24
class.Actinobacteria.id.419	2	136801201	rs4954556	G	A	0.1226	0.0247436	5.12978	2.9e-07	9647	17
class.Actinobacteria.id.419	2	136930232	rs13415439	C	A	0.0628515	0.0122428	5.16973	2.34e-07	16313	24
class.Actinobacteria.id.419	2	136526981	rs60241067	A	T	0.0634173	0.0125294	4.97597	6.49e-07	16313	24
class.Actinobacteria.id.419	2	136506375	rs7556781	A	G	0.071596	0.0137435	5.06197	4.15e-07	16313	24
class.Actinobacteria.id.419	2	136935394	rs4954575	G	A	0.0627185	0.0122628	5.15112	2.59e-07	16313	24
class.Actinobacteria.id.419	2	136321951	rs6430580	A	G	0.0844586	0.0167136	5.20865	1.9e-07	16313	24
class.Actinobacteria.id.419	2	135758231	rs6733547	G	T	0.0804268	0.0160382	5.14568	2.67e-07	16312	24
class.Actinobacteria.id.419	2	135762429	rs10174462	C	G	0.0737054	0.0140224	5.0732	3.91e-07	16313	24
class.Actinobacteria.id.419	1	206997892	rs2056226	C	G	0.0681933	0.0135813	5.03842	4.69e-07	16182	23
class.Actinobacteria.id.419	1	207001190	rs6540645	C	G	0.0681324	0.0135141	5.06283	4.13e-07	16308	24
class.Actinobacteria.id.419	2	136555484	rs1807356	T	C	0.081038	0.0162851	5.04527	4.53e-07	16313	24
class.Actinobacteria.id.419	2	136504101	rs7589832	A	C	0.0717701	0.0138467	5.03471	4.79e-07	16313	24
class.Actinobacteria.id.419	2	136811263	rs13007153	T	C	0.0628078	0.0123108	5.05688	4.26e-07	16308	24
class.Actinobacteria.id.419	2	136500475	rs73958618	A	G	0.0711468	0.0138301	5.01023	5.44e-07	16313	24
class.Actinobacteria.id.419	1	207001709	rs1028181	C	T	0.0674677	0.0135137	5.01076	5.42e-07	16308	24
class.Actinobacteria.id.419	2	136932321	rs59869505	A	C	0.0617206	0.0122309	5.09185	3.55e-07	16313	24
class.Actinobacteria.id.419	2	136929107	rs72976292	T	A	0.0618008	0.0122375	5.09112	3.56e-07	16308	24
class.Actinobacteria.id.419	2	136600176	rs55809728	G	A	0.107353	0.0218006	5.04806	4.46e-07	13617	22
class.Actinobacteria.id.419	2	136759379	rs309124	A	G	0.0747215	0.0145925	5.06596	4.06e-07	16312	24
class.Actinobacteria.id.419	2	136607703	rs4988243	T	C	0.112091	0.0224054	5.04039	4.65e-07	13514	21
class.Actinobacteria.id.419	1	207000060	rs908704	A	G	0.0664374	0.0134312	4.971	6.66e-07	16307	24
class.Actinobacteria.id.419	2	136929076	rs16833170	A	G	0.0615433	0.0122376	5.07074	3.96e-07	16313	24
class.Actinobacteria.id.419	1	206995478	rs6685379	A	G	0.0661113	0.013349	4.98693	6.13e-07	16182	23
class.Actinobacteria.id.419	2	136806218	rs2090661	A	G	0.0616869	0.0123116	4.98652	6.15e-07	16309	24
class.Actinobacteria.id.419	2	136435526	rs2254780	C	T	0.0714552	0.0147411	4.86536	1.14e-06	16313	24
class.Actinobacteria.id.419	2	136822223	rs1879087	T	C	0.10375	0.022927	4.98495	6.2e-07	10415	19
class.Actinobacteria.id.419	2	136435736	rs2441384	T	C	0.0712103	0.0147409	4.84994	1.23e-06	16313	24
class.Actinobacteria.id.419	1	206994404	rs2138992	C	A	0.0659424	0.0135208	4.91401	8.92e-07	16182	23
class.Actinobacteria.id.419	2	136761853	rs309122	A	G	0.0734965	0.0145936	4.98196	6.29e-07	16312	24
class.Actinobacteria.id.419	2	135758520	rs11895609	A	T	0.0763044	0.0159789	5.01618	5.27e-07	16312	24
class.Actinobacteria.id.419	2	135762061	rs6712127	A	G	0.0715978	0.0139913	4.9465	7.56e-07	16313	24
class.Actinobacteria.id.419	2	136761175	rs309123	C	G	0.0739559	0.0148004	4.96516	6.86e-07	16312	24
class.Actinobacteria.id.419	16	81776768	rs8047955	G	A	0.0575816	0.0116762	4.9273	8.34e-07	16306	24
class.Actinobacteria.id.419	16	81777336	rs8057441	T	C	0.0569522	0.0115974	4.9015	9.51e-07	16182	23
class.Actinobacteria.id.419	2	136799609	rs10928554	C	T	0.0897611	0.0174332	4.85406	1.21e-06	16182	23
class.Actinobacteria.id.419	1	206991253	rs4440852	A	C	0.0650211	0.0135225	4.8499	1.24e-06	16182	23
class.Actinobacteria.id.419	2	136657252	rs309152	T	C	0.0737591	0.0150388	4.91215	9.01e-07	16313	24
class.Actinobacteria.id.419	2	136682486	rs75667274	C	T	0.0765655	0.0155595	4.88571	1.03e-06	16307	24
class.Actinobacteria.id.419	2	136854537	rs6430601	G	T	0.0760397	0.0161513	4.87962	1.06e-06	16310	24
class.Actinobacteria.id.419	2	136695694	rs112407062	C	T	0.0760956	0.0154776	4.886	1.03e-06	16313	24
class.Actinobacteria.id.419	13	112859829	rs7322849	C	T	0.0944467	0.0192976	4.98463	6.21e-07	16313	24
class.Actinobacteria.id.419	2	135760244	rs6713776	C	G	0.0743085	0.0146082	4.8453	1.26e-06	16313	24
class.Actinobacteria.id.419	2	136921703	rs10180515	T	A	0.0639976	0.0133924	4.89394	9.88e-07	16313	24
class.Actinobacteria.id.419	16	81777833	rs12448146	C	A	0.0558516	0.01156	4.84295	1.28e-06	16182	23
class.Actinobacteria.id.419	1	206999963	rs908703	C	G	0.0632903	0.013257	4.82388	1.41e-06	16307	24
class.Actinobacteria.id.419	2	136692893	rs115553816	G	A	0.0757628	0.0154816	4.86227	1.16e-06	16313	24
class.Actinobacteria.id.419	2	135498924	rs1942055	G	C	0.0564129	0.0115777	4.99683	5.83e-07	16308	24
class.Actinobacteria.id.419	2	136924156	rs11684458	A	G	0.0636878	0.0133946	4.88432	1.04e-06	16313	24
class.Actinobacteria.id.419	2	136710372	rs309119	T	C	0.0727001	0.0149727	4.87496	1.09e-06	16313	24
class.Actinobacteria.id.419	2	136686114	rs112396243	C	T	0.0757018	0.0154729	4.85758	1.19e-06	16313	24
class.Actinobacteria.id.419	2	136751842	rs309133	A	C	0.0728875	0.0149115	4.87976	1.06e-06	16311	24
class.Actinobacteria.id.419	2	136923693	rs2176716	C	T	0.0635489	0.0133941	4.87121	1.11e-06	16313	24
class.Actinobacteria.id.419	2	136754183	rs16832440	G	A	0.0759001	0.0154634	4.84374	1.27e-06	16312	24
class.Actinobacteria.id.419	2	136653848	rs111682961	C	T	0.0754821	0.0154773	4.83452	1.33e-06	16312	24
class.Actinobacteria.id.419	2	136670419	rs79826902	G	A	0.0754592	0.0154747	4.83753	1.31e-06	16313	24
class.Actinobacteria.id.419	2	136702118	rs12474975	A	T	0.0751775	0.0154792	4.83665	1.32e-06	16313	24
class.Actinobacteria.id.419	2	136672678	rs3098104	T	A	0.075703	0.0152967	4.84799	1.25e-06	16312	24
class.Actinobacteria.id.419	2	136701539	rs16832243	C	T	0.0751221	0.0154805	4.82685	1.39e-06	16313	24
class.Actinobacteria.id.419	2	136765074	rs1964459	C	G	0.0757683	0.0154707	4.82847	1.38e-06	16309	24
class.Actinobacteria.id.419	2	136684632	rs16832205	G	A	0.0751653	0.0154751	4.82392	1.41e-06	16313	24
class.Actinobacteria.id.419	2	136635343	rs6728946	C	G	0.0725236	0.0150872	4.79322	1.64e-06	16312	24
class.Actinobacteria.id.419	2	136663110	rs12464050	G	T	0.0752843	0.015486	4.82033	1.43e-06	16312	24
class.Actinobacteria.id.419	2	136684940	rs309159	C	T	0.0725508	0.0151139	4.81717	1.46e-06	16313	24
class.Actinobacteria.id.419	2	136793114	rs4954555	T	C	0.107414	0.0224608	4.81872	1.44e-06	11290	20
class.Actinobacteria.id.419	2	136423904	rs2289959	C	T	0.0686254	0.0147396	4.68383	2.82e-06	16313	24
class.Actinobacteria.id.419	2	136652491	rs586964	G	A	0.074925	0.0154201	4.80891	1.52e-06	16312	24
class.Actinobacteria.id.419	2	136646582	rs59213715	A	C	0.0738928	0.0154127	4.782	1.74e-06	16313	24
class.Actinobacteria.id.419	2	136817769	rs75128007	A	G	0.0636774	0.0129785	4.81075	1.5e-06	16182	23
class.Actinobacteria.id.419	2	136797273	rs62160866	A	G	0.118425	0.0254097	4.81042	1.51e-06	9647	17
class.Actinobacteria.id.419	2	136922932	rs13387501	C	T	0.0630989	0.0133942	4.83787	1.31e-06	16313	24
class.Actinobacteria.id.419	2	136691737	rs41269821	A	G	0.0727487	0.0151759	4.80281	1.56e-06	16307	24
class.Actinobacteria.id.419	2	136748779	rs721765	C	A	0.0755092	0.0154679	4.81278	1.49e-06	16313	24
class.Actinobacteria.id.419	2	137051974	rs72847650	C	A	-0.0559891	0.0118276	-4.85148	1.23e-06	15401	22
class.Actinobacteria.id.419	2	136688749	rs309161	G	A	0.0723599	0.0149718	4.82226	1.42e-06	16313	24
class.Actinobacteria.id.419	2	136692553	rs6711493	A	G	0.0705191	0.014635	4.82397	1.41e-06	16313	24
class.Actinobacteria.id.419	2	136663605	rs77096272	C	A	0.0749631	0.0154861	4.79816	1.6e-06	16312	24
class.Actinobacteria.id.419	2	136763242	rs12476127	A	G	0.0736201	0.0150914	4.81121	1.5e-06	16313	24
class.Actinobacteria.id.419	2	136922672	rs6711997	T	C	0.0627345	0.0133703	4.82205	1.42e-06	16313	24
class.Actinobacteria.id.419	2	136792923	rs4245838	C	T	0.106844	0.0224577	4.79404	1.63e-06	11290	20
class.Actinobacteria.id.419	2	136672775	rs309170	C	T	0.0717501	0.0149205	4.80907	1.52e-06	16313	24
class.Actinobacteria.id.419	2	136652524	rs499483	G	A	0.0744216	0.0154107	4.78175	1.74e-06	16312	24
class.Actinobacteria.id.419	16	81777808	rs9926823	A	C	0.0546228	0.0115528	4.74258	2.11e-06	16182	23
class.Actinobacteria.id.419	2	136817658	rs16832624	T	C	0.0620636	0.0129301	4.75162	2.02e-06	16182	23
class.Actinobacteria.id.419	2	136656094	rs3098103	T	C	0.074503	0.0154343	4.77277	1.82e-06	16313	24
class.Actinobacteria.id.419	2	136665711	rs75753154	T	C	0.0721945	0.0150876	4.77876	1.76e-06	16313	24
class.Actinobacteria.id.419	2	136708787	rs309120	G	C	0.0709771	0.0149202	4.78251	1.73e-06	16313	24
class.Actinobacteria.id.419	2	136633962	rs1057031	G	A	0.0715429	0.0150471	4.74051	2.13e-06	16312	24
class.Actinobacteria.id.419	2	136668123	rs7606267	T	C	0.0720271	0.015088	4.77045	1.84e-06	16313	24
class.Actinobacteria.id.419	2	136960483	rs11688302	C	T	0.0583032	0.0122424	4.78974	1.67e-06	16313	24
class.Actinobacteria.id.419	2	136796019	rs57243841	A	G	0.0634156	0.0132204	4.74532	2.08e-06	16182	23
class.Actinobacteria.id.419	2	135446390	rs10171677	G	A	0.0550809	0.0114905	4.92733	8.34e-07	16182	23
class.Actinobacteria.id.419	2	136680534	rs309158	A	G	0.0700479	0.0145849	4.78788	1.69e-06	16313	24
class.Actinobacteria.id.419	16	81777841	rs9939612	C	T	0.054725	0.0115598	4.74441	2.09e-06	16182	23
class.Actinobacteria.id.419	2	136622543	rs3087343	T	G	0.0721572	0.0151641	4.73121	2.23e-06	16312	24
class.Actinobacteria.id.419	2	136805401	rs4954557	C	T	0.0591033	0.0124367	4.75873	1.95e-06	16313	24
class.Actinobacteria.id.419	2	136667487	rs309166	C	T	0.0712778	0.014922	4.77547	1.79e-06	16312	24
class.Actinobacteria.id.419	2	136686393	rs177917	A	G	0.0713321	0.0149104	4.77493	1.8e-06	16313	24
class.Actinobacteria.id.419	2	136665162	rs16832162	T	A	0.071869	0.0150876	4.75592	1.98e-06	16313	24
class.Actinobacteria.id.419	15	94852795	rs72767435	C	T	-0.126352	0.0273626	-4.70265	2.57e-06	12898	16
class.Actinobacteria.id.419	22	35558300	rs134296	A	C	0.111964	0.0234167	4.82312	1.41e-06	14302	20
class.Actinobacteria.id.419	1	206991401	rs2883034	A	G	0.0617447	0.0133267	4.69955	2.61e-06	16182	23
class.Actinobacteria.id.419	2	136440300	rs7599898	C	T	0.0704476	0.0150583	4.6104	4.02e-06	16313	24
class.Actinobacteria.id.419	2	136694905	rs7573555	T	C	0.0716297	0.0150933	4.74311	2.1e-06	16313	24
class.Actinobacteria.id.419	22	35567355	rs134366	A	G	0.111877	0.023501	4.81067	1.5e-06	14302	20
class.Actinobacteria.id.419	2	135826463	rs62168955	C	T	0.244958	0.0499791	4.73989	2.14e-06	3450	9
class.Actinobacteria.id.419	12	20378911	rs10841473	C	G	-0.0583765	0.0123353	-4.70063	2.59e-06	16311	24
class.Actinobacteria.id.419	2	136746224	rs309118	G	C	0.0703117	0.0146278	4.76254	1.91e-06	16312	24
class.Actinobacteria.id.419	5	475408	rs11745923	T	G	0.0563759	0.0115529	4.80068	1.58e-06	16312	24
class.Actinobacteria.id.419	2	136640101	rs78364332	T	C	0.0712611	0.015088	4.70743	2.51e-06	16312	24
class.Actinobacteria.id.419	2	136654833	rs3098102	C	T	0.070897	0.0149173	4.75042	2.03e-06	16313	24
class.Actinobacteria.id.419	22	35567715	rs134372	T	A	0.111851	0.0235005	4.80434	1.55e-06	14302	20
class.Actinobacteria.id.419	5	502594	rs11738544	G	A	0.0550311	0.0115017	4.69825	2.62e-06	16182	23
class.Actinobacteria.id.419	2	136702601	rs6743537	G	A	0.0729649	0.0152279	4.75088	2.03e-06	16313	24
class.Actinobacteria.id.419	2	136429857	rs1438303	C	T	0.0700938	0.0150544	4.59496	4.33e-06	16313	24
class.Actinobacteria.id.419	2	136751488	rs10496738	C	T	0.0743247	0.0154748	4.73495	2.19e-06	16313	24
class.Actinobacteria.id.419	2	136438517	rs76380759	G	A	0.0702325	0.01506	4.59451	4.34e-06	16313	24
class.Actinobacteria.id.419	2	136669264	rs309167	C	T	0.0733379	0.0154053	4.72394	2.31e-06	16313	24
class.Actinobacteria.id.419	16	81776276	rs10871420	A	G	0.0549229	0.0116283	4.71823	2.38e-06	16313	24
class.Actinobacteria.id.419	2	136648883	rs2839740	G	T	0.0733939	0.0154666	4.71683	2.4e-06	16312	24
class.Actinobacteria.id.419	2	136667301	rs309165	T	C	0.0693771	0.0145865	4.74541	2.08e-06	16313	24
class.Actinobacteria.id.419	2	136672680	rs56100046	T	A	0.0737358	0.0154926	4.73403	2.2e-06	16312	24
class.Actinobacteria.id.419	2	136695705	rs113974791	T	G	0.0713198	0.0150934	4.72414	2.31e-06	16313	24
class.Actinobacteria.id.419	22	35560330	rs7410699	G	C	0.111348	0.023473	4.79381	1.64e-06	14302	20
class.Actinobacteria.id.419	16	81775380	rs4889375	A	C	0.0546577	0.0115707	4.71066	2.47e-06	16182	23
class.Actinobacteria.id.419	2	136563284	rs79954860	A	T	0.108776	0.023154	4.72274	2.33e-06	13514	21
class.Actinobacteria.id.419	16	81776815	rs11859935	G	A	0.0552806	0.011717	4.70833	2.5e-06	16307	24
class.Actinobacteria.id.419	2	136690783	rs309162	T	A	0.0711673	0.0150271	4.72124	2.34e-06	16313	24
class.Actinobacteria.id.419	2	136696608	rs112758679	A	C	0.0712455	0.0150934	4.72111	2.35e-06	16313	24
class.Actinobacteria.id.419	22	35566469	rs134363	A	G	0.111578	0.0235062	4.79011	1.67e-06	14302	20
class.Actinobacteria.id.419	22	35557437	rs134286	G	A	0.110855	0.02347	4.78979	1.67e-06	14302	20
class.Actinobacteria.id.419	2	136618507	rs4988201	A	G	0.0715389	0.0151813	4.68888	2.75e-06	16312	24
class.Actinobacteria.id.419	22	35562147	rs134331	C	G	0.111422	0.0235151	4.76858	1.86e-06	14302	20
class.Actinobacteria.id.419	2	136437615	rs3769016	A	G	0.0700513	0.0150599	4.58353	4.57e-06	16313	24
class.Actinobacteria.id.419	2	136653925	rs614193	A	T	0.0706369	0.0149202	4.73043	2.24e-06	16312	24
class.Actinobacteria.id.419	2	136640787	rs7561565	T	G	0.0707817	0.0150294	4.68568	2.79e-06	16312	24
class.Actinobacteria.id.419	22	35562148	rs134332	A	G	0.111167	0.0235149	4.76316	1.91e-06	14302	20
class.Actinobacteria.id.419	2	136673546	rs309171	G	C	0.0709004	0.0150254	4.71329	2.44e-06	16313	24
class.Actinobacteria.id.419	10	126110032	rs1515761	C	T	0.0762317	0.0169884	4.56632	4.96e-06	15525	23
class.Actinobacteria.id.419	2	136818719	rs2090660	C	T	0.0624859	0.0130167	4.73302	2.21e-06	16182	23
class.Actinobacteria.id.419	22	35567561	rs134371	C	T	0.111162	0.0235008	4.77931	1.76e-06	14302	20
class.Actinobacteria.id.419	22	35562235	rs134333	A	G	0.111232	0.0235151	4.75918	1.94e-06	14302	20
class.Actinobacteria.id.419	16	81784359	rs12935228	A	G	0.054145	0.0115428	4.70273	2.57e-06	16182	23
class.Actinobacteria.id.419	2	136723504	rs660002	C	T	0.0689259	0.0145828	4.71886	2.37e-06	16313	24
class.Actinobacteria.id.419	2	136820854	rs4954558	A	G	0.0615327	0.012935	4.70787	2.5e-06	16182	23
class.Actinobacteria.id.419	22	35560258	rs134316	A	G	0.110445	0.0234733	4.77314	1.81e-06	14302	20
class.Actinobacteria.id.419	2	136641593	rs7581814	C	G	0.0706968	0.0150882	4.67224	2.98e-06	16312	24
class.Actinobacteria.id.419	2	135481278	rs6756200	T	C	0.0551973	0.0114517	4.85617	1.2e-06	16182	23
class.Actinobacteria.id.419	22	35559579	rs2413305	G	A	0.111092	0.0235101	4.76878	1.85e-06	14302	20
class.Actinobacteria.id.419	22	35559925	rs2413308	G	T	0.110324	0.023468	4.76877	1.85e-06	14302	20
class.Actinobacteria.id.419	22	35558870	rs134307	C	T	0.110407	0.0234682	4.76852	1.86e-06	14302	20
class.Actinobacteria.id.419	2	136436317	rs6753232	T	C	0.0695685	0.0150582	4.5647	5e-06	16313	24
class.Actinobacteria.id.419	22	35559695	rs2413306	A	G	0.110267	0.023468	4.76765	1.86e-06	14302	20
class.Actinobacteria.id.419	2	136806996	rs80261410	T	C	0.062023	0.0129896	4.6772	2.91e-06	16182	23
class.Actinobacteria.id.419	2	136656534	rs3099428	C	G	0.0703231	0.0149138	4.70891	2.49e-06	16313	24
class.Actinobacteria.id.419	2	136656536	rs3099427	A	G	0.0703251	0.0149144	4.70859	2.49e-06	16313	24
class.Actinobacteria.id.419	16	81777543	rs12928452	C	A	0.0536838	0.0115012	4.67815	2.89e-06	16307	24
class.Actinobacteria.id.419	2	136815388	rs1960171	C	T	0.0590342	0.0124562	4.66883	3.03e-06	16182	23
class.Actinobacteria.id.419	22	35560444	rs134317	G	A	0.110412	0.0234514	4.76244	1.91e-06	14302	20
class.Actinobacteria.id.419	2	136974687	rs2176718	A	G	0.0573913	0.0122306	4.71236	2.45e-06	16309	24
class.Actinobacteria.id.419	22	35558249	rs134294	A	T	0.109989	0.0234645	4.76209	1.92e-06	14302	20
class.Actinobacteria.id.419	2	136547067	rs73958638	A	G	0.106081	0.0231678	4.69266	2.7e-06	12433	21
class.Actinobacteria.id.419	2	136638113	rs79176913	C	A	0.070631	0.0150875	4.6615	3.14e-06	16312	24
class.Actinobacteria.id.419	22	35560386	rs6518933	A	G	0.110296	0.0234733	4.76077	1.93e-06	14302	20
class.Actinobacteria.id.419	2	137602926	rs1961273	T	C	0.0602969	0.0126047	4.78007	1.75e-06	16313	24
class.Actinobacteria.id.419	5	477634	rs4334924	G	A	0.0566445	0.0116346	4.76598	1.88e-06	16308	24
class.Actinobacteria.id.419	2	136652953	rs503227	T	C	0.0709373	0.0151682	4.68136	2.85e-06	16312	24
class.Actinobacteria.id.419	22	35558292	rs134295	C	T	0.109709	0.0234644	4.75807	1.95e-06	14302	20
class.Actinobacteria.id.419	2	136628121	rs4988163	G	T	0.0709902	0.0151721	4.65755	3.2e-06	16312	24
class.Actinobacteria.id.419	2	136994454	rs11678502	T	C	0.0554416	0.0116217	4.74681	2.07e-06	16313	24
class.Actinobacteria.id.419	2	136715324	rs309142	T	C	0.0686326	0.0145803	4.70861	2.49e-06	16313	24
class.Actinobacteria.id.419	2	136648077	rs12472293	T	C	0.0703818	0.015004	4.6854	2.79e-06	16313	24
class.Actinobacteria.id.419	2	136618178	rs61253125	T	C	0.0708942	0.0151794	4.64839	3.35e-06	16312	24
class.Actinobacteria.id.419	22	35558827	rs134306	G	A	0.109953	0.0234687	4.74763	2.06e-06	14302	20
class.Actinobacteria.id.419	10	126086730	rs2459217	A	G	0.0802428	0.0178827	4.5427	5.55e-06	15420	22
class.Actinobacteria.id.419	2	136991517	rs12986776	G	C	0.0553553	0.011624	4.73364	2.21e-06	16313	24
class.Actinobacteria.id.419	2	136700024	rs309150	T	A	0.0704273	0.0150288	4.67604	2.92e-06	16313	24
class.Actinobacteria.id.419	22	35559966	rs2413309	A	G	0.109313	0.0234668	4.7457	2.08e-06	14302	20
class.Actinobacteria.id.419	2	136674028	rs309172	A	G	0.0686285	0.014804	4.67602	2.93e-06	16313	24
class.Actinobacteria.id.419	22	35560072	rs134311	G	A	0.109523	0.0234625	4.74345	2.1e-06	14302	20
class.Actinobacteria.id.419	2	136711064	rs3112496	C	T	0.0695407	0.01492	4.68605	2.79e-06	16313	24
class.Actinobacteria.id.419	22	35557844	rs134289	C	A	0.109577	0.0234641	4.74144	2.12e-06	14302	20
class.Actinobacteria.id.419	16	81778449	rs4888172	G	A	0.0535745	0.0115465	4.64802	3.35e-06	16182	23
class.Actinobacteria.id.419	2	136444185	rs59413285	G	T	0.0691178	0.0150675	4.53609	5.73e-06	16313	24
class.Actinobacteria.id.419	2	136707480	rs6750549	A	G	0.0711005	0.0152006	4.66771	3.05e-06	16182	23
class.Actinobacteria.id.419	22	35559017	rs134308	C	T	0.109478	0.0234681	4.73692	2.17e-06	14302	20
class.Actinobacteria.id.419	2	136443900	rs62168830	A	T	0.0690198	0.0150691	4.52994	5.9e-06	16313	24
class.Actinobacteria.id.419	2	136444338	rs57530667	A	G	0.0690196	0.0150685	4.52994	5.9e-06	16313	24
class.Actinobacteria.id.419	22	35559994	rs2413310	A	T	0.109071	0.0234669	4.73349	2.21e-06	14302	20
class.Actinobacteria.id.419	2	136612036	rs111837148	G	A	0.0707245	0.0151796	4.63119	3.64e-06	16312	24
class.Actinobacteria.id.419	2	136376515	rs4954272	A	G	0.0789532	0.0167436	4.78296	1.73e-06	16313	24
class.Actinobacteria.id.419	2	136655582	rs3099429	T	A	0.0704775	0.0151594	4.65017	3.32e-06	16313	24
class.Actinobacteria.id.419	22	35558112	rs134293	C	T	0.109014	0.0234645	4.72258	2.33e-06	14302	20
class.Actinobacteria.id.419	2	136624947	rs1435577	C	G	0.0704363	0.0151675	4.62033	3.83e-06	16312	24
class.Actinobacteria.id.419	22	35557708	rs134288	C	G	0.109146	0.0234646	4.71469	2.42e-06	14302	20
class.Actinobacteria.id.419	22	35558414	rs134300	G	A	0.108761	0.0234634	4.7135	2.43e-06	14302	20
class.Actinobacteria.id.419	22	35558662	rs134301	T	C	0.108813	0.0234638	4.7131	2.44e-06	14302	20
class.Actinobacteria.id.419	22	35558018	rs134290	C	G	0.108728	0.0234644	4.71273	2.44e-06	14302	20
class.Actinobacteria.id.419	22	35558038	rs134291	G	A	0.108728	0.0234644	4.71273	2.44e-06	14302	20
class.Actinobacteria.id.419	22	35557302	rs134285	T	C	0.109	0.023476	4.7109	2.47e-06	14302	20
class.Actinobacteria.id.419	2	136625113	rs4594504	A	C	0.070296	0.0151677	4.61134	4e-06	16312	24
class.Actinobacteria.id.419	16	81778491	rs4888173	A	G	0.0532012	0.0115451	4.61747	3.88e-06	16182	23
class.Actinobacteria.id.419	15	49208992	rs12899991	T	A	0.0719923	0.0154661	4.60992	4.03e-06	16182	23
class.Actinobacteria.id.419	2	136449254	rs62168833	G	A	0.0687297	0.01507	4.49953	6.81e-06	16313	24
class.Actinobacteria.id.419	2	136710554	rs895285	A	G	0.0715404	0.0154714	4.6181	3.87e-06	16313	24
class.Actinobacteria.id.419	22	35557509	rs134287	A	C	0.108732	0.0234712	4.69369	2.68e-06	14302	20
class.Actinobacteria.id.419	22	35560726	rs134323	A	C	0.109552	0.0235215	4.68879	2.75e-06	14302	20
class.Actinobacteria.id.419	22	35558057	rs134292	A	G	0.108298	0.0234644	4.68476	2.8e-06	14302	20
class.Actinobacteria.id.419	22	35559067	rs134309	G	A	0.108131	0.0234622	4.66853	3.03e-06	14302	20
class.Actinobacteria.id.419	22	35558724	rs134304	T	C	0.10829	0.0234694	4.68065	2.86e-06	14302	20
class.Actinobacteria.id.419	22	35558770	rs134305	G	A	0.108448	0.0234694	4.67901	2.88e-06	14302	20
class.Actinobacteria.id.419	16	81776056	rs4312299	G	C	0.0536925	0.011639	4.62148	3.81e-06	16308	24
class.Actinobacteria.id.419	2	136652045	rs139939202	G	A	0.0723434	0.0154953	4.5948	4.33e-06	16311	24
class.Actinobacteria.id.419	22	35559078	rs134310	T	A	0.10806	0.0234682	4.67637	2.92e-06	14302	20
class.Actinobacteria.id.419	2	136822267	rs4954559	A	G	0.0601512	0.0129061	4.62194	3.8e-06	16182	23
class.Actinobacteria.id.419	5	418839	rs72711368	C	T	0.054829	0.0117726	4.60844	4.06e-06	16182	23
class.Actinobacteria.id.419	16	81777978	rs11150406	T	C	0.0528043	0.011535	4.58199	4.61e-06	16182	23
class.Actinobacteria.id.419	2	136413244	rs7607920	T	C	0.0678654	0.0150569	4.46754	7.91e-06	16313	24
class.Actinobacteria.id.419	2	136726567	rs309154	C	T	0.0712918	0.0154016	4.59216	4.39e-06	16313	24
class.Actinobacteria.id.419	22	35558709	rs134302	T	C	0.10807	0.0234694	4.66833	3.04e-06	14302	20
class.Actinobacteria.id.419	1	114665485	rs12049045	G	A	0.0510452	0.0114325	4.44902	8.63e-06	16311	24
class.Actinobacteria.id.419	22	35556599	rs134282	A	G	0.108094	0.0234942	4.66628	3.07e-06	14302	20
class.Actinobacteria.id.419	22	35562850	rs134339	G	A	0.108968	0.0235169	4.66269	3.12e-06	14302	20
class.Actinobacteria.id.419	2	135372951	rs35564151	A	G	0.05389	0.0114886	4.76684	1.87e-06	16182	23
class.Actinobacteria.id.419	2	161611969	rs1376754	A	G	0.0509242	0.0112503	4.50256	6.71e-06	16182	23
class.Actinobacteria.id.419	22	35570816	rs2413312	G	A	0.108329	0.0234973	4.65618	3.22e-06	14302	20
class.Actinobacteria.id.419	2	136412270	rs34007021	C	T	0.0676248	0.015059	4.45028	8.58e-06	16313	24
class.Actinobacteria.id.419	2	136467119	rs2304366	C	T	0.0677071	0.0150823	4.44771	8.68e-06	16313	24
class.Actinobacteria.id.419	5	476353	rs2230437	C	T	0.0540181	0.0114274	4.6528	3.27e-06	16312	24
class.Actinobacteria.id.419	2	136934529	rs11674937	G	C	0.060412	0.0134458	4.62328	3.78e-06	16313	24
class.Actinobacteria.id.419	17	75348675	rs11655079	C	T	-0.0560674	0.0124286	-4.52904	5.93e-06	16309	24
class.Actinobacteria.id.419	2	161705703	rs6432655	G	A	0.0504196	0.0111904	4.48674	7.23e-06	16313	24
class.Actinobacteria.id.419	22	35569619	rs134377	G	A	0.108262	0.023513	4.64513	3.4e-06	14302	20
class.Actinobacteria.id.419	22	35573334	.	C	T	0.115047	0.0245463	4.64268	3.44e-06	14302	20
class.Actinobacteria.id.419	2	136588031	rs73957037	C	A	0.0682919	0.0147302	4.54279	5.55e-06	16311	24
class.Actinobacteria.id.419	22	35568075	rs134373	C	T	0.107819	0.0234982	4.64223	3.45e-06	14302	20
class.Actinobacteria.id.419	2	137014023	rs4072434	G	C	0.0544639	0.0116188	4.6519	3.29e-06	16313	24
class.Actinobacteria.id.419	2	136863816	rs7569447	A	C	0.0716201	0.016114	4.57204	4.83e-06	16313	24
class.Actinobacteria.id.419	22	35568399	rs134374	T	C	0.107997	0.0235027	4.63906	3.5e-06	14302	20
class.Actinobacteria.id.419	2	136732772	rs309157	G	A	0.0709315	0.0154055	4.58211	4.6e-06	16313	24
class.Actinobacteria.id.419	2	137013901	rs4072435	T	C	0.0543056	0.0116188	4.64489	3.4e-06	16313	24
class.Actinobacteria.id.419	2	137013606	rs10221893	T	C	0.0542292	0.011619	4.64241	3.44e-06	16313	24
class.Actinobacteria.id.419	2	136413847	rs12467569	T	C	0.0671953	0.0150539	4.42881	9.48e-06	16313	24
class.Actinobacteria.id.419	22	35569422	rs134376	A	G	0.10793	0.0235078	4.63084	3.64e-06	14302	20
class.Actinobacteria.id.419	22	35571497	rs134381	C	T	0.107444	0.0235713	4.62857	3.68e-06	14302	20
class.Actinobacteria.id.419	16	81783829	rs5001584	G	A	0.0524218	0.0116599	4.51941	6.2e-06	16182	23
class.Actinobacteria.id.419	2	136626078	rs3769001	A	G	0.0689738	0.0151693	4.52423	6.06e-06	16312	24
class.Actinobacteria.id.419	2	136725459	rs75524146	C	T	0.0707377	0.0154741	4.55334	5.28e-06	16313	24
class.Actinobacteria.id.419	2	136737460	rs309113	C	A	0.0681913	0.0149165	4.58677	4.5e-06	16312	24
class.Actinobacteria.id.419	5	475463	rs11743825	C	T	0.0543876	0.0115617	4.62464	3.75e-06	16313	24
class.Actinobacteria.id.419	22	35563904	rs134347	C	T	0.107621	0.0234954	4.61899	3.86e-06	14302	20
class.Actinobacteria.id.419	2	136451676	rs12465544	C	T	0.0674624	0.0150685	4.42366	9.7e-06	16313	24
class.Actinobacteria.id.419	22	35575744	rs134391	C	T	0.106749	0.0235487	4.61663	3.9e-06	14302	20
class.Actinobacteria.id.419	22	35556785	rs134283	G	A	0.107127	0.0234902	4.61664	3.9e-06	14302	20
class.Actinobacteria.id.419	22	35573370	rs134385	T	C	0.114214	0.0245465	4.61238	3.98e-06	14302	20
class.Actinobacteria.id.419	22	35572598	rs134383	A	G	0.114385	0.0245463	4.60986	4.03e-06	14302	20
class.Actinobacteria.id.419	2	136600662	rs4988274	T	A	0.0697677	0.0153894	4.50753	6.56e-06	16182	23
class.Actinobacteria.id.419	16	81774798	rs12446319	T	C	0.0512484	0.0112717	4.5549	5.24e-06	16313	24
class.Actinobacteria.id.419	22	35574275	rs134387	T	C	0.106496	0.0235667	4.60875	4.05e-06	14302	20
class.Actinobacteria.id.419	22	35560036	rs2413311	C	T	0.106449	0.0237092	4.60813	4.06e-06	14302	20
class.Actinobacteria.id.419	22	35576731	rs134396	G	T	0.105612	0.0235454	4.60596	4.11e-06	14302	20
class.Actinobacteria.id.419	2	135719132	rs6708336	T	A	0.0521109	0.0113623	4.63305	3.6e-06	16313	24
class.Actinobacteria.id.419	2	136571852	rs60253740	G	T	0.0702076	0.0152159	4.50272	6.71e-06	16182	23
class.Actinobacteria.id.419	22	35578104	rs134400	G	A	0.105537	0.0235409	4.59736	4.28e-06	14302	20
class.Actinobacteria.id.419	2	135711516	rs3814355	C	T	0.0520391	0.0113778	4.63462	3.58e-06	16313	24
class.Actinobacteria.id.419	2	161608676	rs11682960	C	T	0.0500233	0.0112071	4.44181	8.92e-06	16307	24
class.Actinobacteria.id.419	22	35580096	rs134409	G	A	0.105632	0.0235525	4.59488	4.33e-06	14302	20
class.Actinobacteria.id.419	22	35580075	rs134408	A	G	0.105632	0.0235525	4.59488	4.33e-06	14302	20
class.Actinobacteria.id.419	22	35574163	rs108272	C	G	0.106182	0.0235724	4.59468	4.33e-06	14302	20
class.Actinobacteria.id.419	22	35579461	rs134407	G	A	0.113373	0.0245189	4.59436	4.34e-06	14302	20
class.Actinobacteria.id.419	2	135717997	rs62168897	C	T	0.0520145	0.0113629	4.62368	3.77e-06	16312	24
class.Actinobacteria.id.419	22	35576018	rs134393	C	T	0.105455	0.0235464	4.58994	4.43e-06	14302	20
class.Actinobacteria.id.419	22	35577117	rs28579	G	C	0.105223	0.023541	4.58914	4.45e-06	14302	20
class.Actinobacteria.id.419	22	35561916	rs134330	G	C	0.106766	0.0235169	4.56612	4.97e-06	14302	20
class.Actinobacteria.id.419	16	81775099	rs12931368	C	T	0.0510592	0.0112746	4.53796	5.68e-06	16308	24
class.Actinobacteria.id.419	2	136560464	rs12475398	C	T	0.0691289	0.0151906	4.45908	8.23e-06	16311	24
class.Actinobacteria.id.419	22	35575836	rs134392	C	T	0.105223	0.0235465	4.58488	4.54e-06	14302	20
class.Actinobacteria.id.419	2	135706758	rs2034261	G	T	0.0521794	0.0113767	4.63807	3.52e-06	16313	24
class.Actinobacteria.id.419	2	136632300	rs4988145	A	C	0.0681651	0.0151796	4.47856	7.51e-06	16312	24
class.Actinobacteria.id.419	2	137006198	rs6430612	T	C	0.0536715	0.0115597	4.58856	4.46e-06	16313	24
class.Actinobacteria.id.419	2	136800195	rs72974159	C	T	0.0599402	0.0132499	4.48744	7.21e-06	16182	23
class.Actinobacteria.id.419	2	136582809	rs2322813	A	G	0.0693127	0.0152233	4.47793	7.54e-06	16310	24
class.Actinobacteria.id.419	5	18018467	rs6893855	A	C	-0.0771441	0.0173568	-4.44374	8.84e-06	16312	24
class.Actinobacteria.id.419	5	18017755	rs7732645	T	C	-0.0763143	0.0173572	-4.42818	9.5e-06	16313	24
class.Actinobacteria.id.419	22	35575648	rs134389	T	G	0.112762	0.0245209	4.57519	4.76e-06	14302	20
class.Actinobacteria.id.419	5	437586	rs55842567	G	A	0.0540799	0.0115702	4.55076	5.35e-06	16312	24
class.Actinobacteria.id.419	2	136744678	rs16832417	C	T	0.0706385	0.0154755	4.50697	6.58e-06	16313	24
class.Actinobacteria.id.419	2	136743143	rs2278682	G	C	0.067915	0.014974	4.53767	5.69e-06	16312	24
class.Actinobacteria.id.419	2	137014611	rs13024450	T	C	0.0535167	0.0116165	4.57462	4.77e-06	16313	24
class.Actinobacteria.id.419	22	35576041	rs134394	C	T	0.104614	0.0235467	4.56272	5.05e-06	14302	20
class.Actinobacteria.id.419	22	35576324	rs134395	C	A	0.104589	0.0235414	4.56272	5.05e-06	14302	20
class.Actinobacteria.id.419	5	18016946	rs1496374	G	A	-0.0766647	0.0173654	-4.43571	9.18e-06	16312	24
class.Actinobacteria.id.419	5	418813	rs68005421	G	C	0.0536273	0.0117779	4.50379	6.68e-06	16182	23
class.Actinobacteria.id.419	5	18019549	rs7700479	A	T	-0.0769653	0.0173933	-4.44914	8.62e-06	16313	24
class.Actinobacteria.id.419	2	136586825	rs79633114	C	T	0.069103	0.0152289	4.45829	8.26e-06	16310	24
class.Actinobacteria.id.419	2	136719173	rs6430594	A	G	0.0680547	0.0150849	4.48376	7.33e-06	16312	24
class.Actinobacteria.id.419	2	135711657	rs3814354	G	A	0.0516899	0.0113606	4.59227	4.38e-06	16313	24
class.Actinobacteria.id.419	22	35561864	rs134329	G	A	0.106044	0.0235171	4.53293	5.82e-06	14302	20
class.Actinobacteria.id.419	2	136814109	rs1533649	G	A	0.0589921	0.0129913	4.46036	8.18e-06	16182	23
class.Actinobacteria.id.419	8	65654844	rs80083040	G	T	0.155784	0.0348017	4.44915	8.62e-06	8003	11
class.Actinobacteria.id.419	5	442571	rs56146525	A	C	0.0540881	0.011541	4.54996	5.37e-06	16312	24
class.Actinobacteria.id.419	2	137007429	rs10200263	T	C	0.0531431	0.0115764	4.55505	5.24e-06	16313	24
class.Actinobacteria.id.419	2	135710322	rs10166142	A	G	0.0516773	0.0113604	4.59076	4.42e-06	16313	24
class.Actinobacteria.id.419	2	136593498	rs76097170	C	T	0.0668554	0.014899	4.4429	8.88e-06	16310	24
class.Actinobacteria.id.419	22	35548081	rs134268	T	C	0.102739	0.0233046	4.48621	7.25e-06	14300	20
class.Actinobacteria.id.419	22	35578415	rs134404	T	A	0.107458	0.0239671	4.54296	5.55e-06	14302	20
class.Actinobacteria.id.419	2	135720715	rs56271357	C	T	0.0514918	0.0113624	4.5796	4.66e-06	16313	24
class.Actinobacteria.id.419	5	18015652	rs7721660	T	G	-0.0766281	0.0174378	-4.41777	9.97e-06	16313	24
class.Actinobacteria.id.419	22	35584112	rs134416	G	A	0.104646	0.0235389	4.53731	5.7e-06	14302	20
class.Actinobacteria.id.419	7	95654718	rs961091	A	G	0.0501255	0.011255	4.44779	8.68e-06	16311	24
class.Actinobacteria.id.419	16	81777701	rs9937275	G	A	0.0518759	0.0116956	4.44887	8.63e-06	16182	23
class.Actinobacteria.id.419	5	437542	rs56104584	T	C	0.0536516	0.0115708	4.51372	6.37e-06	16312	24
class.Actinobacteria.id.419	5	444942	rs79931555	A	G	0.0974257	0.0220408	4.48978	7.13e-06	14487	18
class.Actinobacteria.id.419	5	437667	rs56042615	G	A	0.0538009	0.0115708	4.52365	6.08e-06	16312	24
class.Actinobacteria.id.419	22	35580597	rs134410	C	T	0.1041	0.0235492	4.53201	5.84e-06	14302	20
class.Actinobacteria.id.419	1	207016225	rs2243193	G	A	0.0575113	0.012874	4.47894	7.5e-06	16313	24
class.Actinobacteria.id.419	2	136593678	rs11895319	T	C	0.0651996	0.014701	4.4177	9.98e-06	16313	24
class.Actinobacteria.id.419	5	444810	rs72717432	G	A	0.05365	0.0115788	4.53643	5.72e-06	16182	23
class.Actinobacteria.id.419	5	446923	rs12187440	G	A	0.0532122	0.0115324	4.50469	6.65e-06	16312	24
class.Actinobacteria.id.419	22	35584819	rs134419	T	C	0.11216	0.0245871	4.5279	5.96e-06	14302	20
class.Actinobacteria.id.419	2	135694848	rs4953938	G	A	0.0512916	0.0113806	4.57043	4.87e-06	16313	24
class.Actinobacteria.id.419	22	35581181	rs134411	T	C	0.103975	0.0235492	4.52007	6.18e-06	14302	20
class.Actinobacteria.id.419	2	136617477	rs12474093	G	A	0.0715723	0.0159241	4.47547	7.62e-06	16073	22
class.Actinobacteria.id.419	22	35584338	rs134417	C	A	0.104001	0.023542	4.51689	6.28e-06	14302	20
class.Actinobacteria.id.419	2	137008235	rs13018756	T	C	0.0528694	0.0116194	4.52399	6.07e-06	16313	24
class.Actinobacteria.id.419	2	135715957	rs1947112	A	G	0.0511623	0.0113634	4.54904	5.39e-06	16312	24
class.Actinobacteria.id.419	5	442438	rs1056465	T	A	0.0536852	0.0115407	4.51477	6.34e-06	16312	24
class.Actinobacteria.id.419	5	450102	rs6889494	C	T	0.0532331	0.0115431	4.51527	6.32e-06	16312	24
class.Actinobacteria.id.419	2	136981210	rs10165053	T	C	0.0531281	0.0116307	4.52626	6e-06	16310	24
class.Actinobacteria.id.419	5	542023	rs9800013	A	G	0.0598313	0.0138822	4.42194	9.78e-06	16204	23
class.Actinobacteria.id.419	5	422178	rs11742144	G	A	0.0530047	0.0115819	4.49644	6.91e-06	16313	24
class.Actinobacteria.id.419	2	136734569	rs78274583	C	T	0.0690581	0.0154737	4.44158	8.93e-06	16313	24
class.Actinobacteria.id.419	1	207011485	rs2243174	A	G	0.0570336	0.0128665	4.44807	8.66e-06	16312	24
class.Actinobacteria.id.419	2	136403994	rs77985886	C	T	0.0879304	0.0192836	4.48425	7.32e-06	16313	24
class.Actinobacteria.id.419	16	81775039	rs58110576	C	A	0.0523286	0.0117742	4.43778	9.09e-06	16182	23
class.Actinobacteria.id.419	5	449701	rs72717440	A	T	0.0530564	0.0115423	4.49503	6.96e-06	16312	24
class.Actinobacteria.id.419	5	437862	rs34847072	G	C	0.0532303	0.0115702	4.47619	7.6e-06	16312	24
class.Actinobacteria.id.419	2	135697557	rs10187990	A	G	0.0509655	0.011379	4.53835	5.67e-06	16313	24
class.Actinobacteria.id.419	2	136979530	rs28815269	A	G	0.0527387	0.011656	4.50716	6.57e-06	16182	23
class.Actinobacteria.id.419	2	136714178	rs309143	A	G	0.0667325	0.0150243	4.42333	9.72e-06	16313	24
class.Actinobacteria.id.419	2	135694379	rs1374289	C	T	0.0509506	0.011379	4.53404	5.79e-06	16312	24
class.Actinobacteria.id.419	2	137015991	rs4452212	A	G	0.0526269	0.0116194	4.49341	7.01e-06	16313	24
class.Actinobacteria.id.419	22	35582079	rs134413	C	T	0.103539	0.0235493	4.48305	7.36e-06	14302	20
class.Actinobacteria.id.419	5	428754	rs67665078	G	A	0.0492105	0.0111181	4.42362	9.71e-06	16312	24
class.Actinobacteria.id.419	5	434722	rs34453673	G	C	0.0529375	0.0115527	4.47898	7.5e-06	16312	24
class.Actinobacteria.id.419	2	135713703	rs3769023	G	A	0.0508274	0.0113625	4.51627	6.29e-06	16313	24
class.Actinobacteria.id.419	11	71221248	rs4945008	G	A	0.0540741	0.0121393	4.54891	5.39e-06	16313	24
class.Actinobacteria.id.419	5	494064	rs56051594	C	T	0.0516882	0.011454	4.45357	8.45e-06	16182	23
class.Actinobacteria.id.419	5	428231	rs12188678	T	C	0.0526228	0.0115755	4.45967	8.21e-06	16313	24
class.Actinobacteria.id.419	2	136405878	rs2289963	G	A	0.0875301	0.0192795	4.46358	8.06e-06	16313	24
class.Actinobacteria.id.419	5	443236	rs115554641	C	G	0.053073	0.0115404	4.47826	7.53e-06	16312	24
class.Actinobacteria.id.419	22	35585990	rs134422	T	C	0.102986	0.0235321	4.47132	7.77e-06	14302	20
class.Actinobacteria.id.419	5	428236	rs12188164	C	A	0.0525638	0.0115751	4.45405	8.43e-06	16313	24
class.Actinobacteria.id.419	22	35584580	rs5755641	T	C	0.10267	0.0235382	4.4587	8.25e-06	14302	20
class.Actinobacteria.id.419	5	443676	rs11739543	G	A	0.0527215	0.0115407	4.46462	8.02e-06	16312	24
class.Actinobacteria.id.419	2	136412472	rs7560535	G	A	0.079595	0.0176421	4.46227	8.11e-06	16312	24
class.Actinobacteria.id.419	5	428785	rs72717410	A	T	0.0524327	0.0115676	4.44127	8.94e-06	16312	24
class.Actinobacteria.id.419	2	137041634	rs72847647	G	A	-0.0559073	0.0126361	-4.50927	6.51e-06	15401	22
class.Actinobacteria.id.419	5	429381	rs72717412	C	T	0.0523679	0.0115808	4.42494	9.65e-06	16313	24
class.Actinobacteria.id.419	6	14617591	rs857444	T	C	0.0509553	0.011539	4.44177	8.92e-06	16312	24
class.Actinobacteria.id.419	22	35561670	rs134327	G	A	0.103808	0.0235186	4.43935	9.02e-06	14302	20
class.Actinobacteria.id.419	2	136452402	rs625118	C	A	0.0741358	0.0166922	4.44925	8.62e-06	16313	24
class.Actinobacteria.id.419	5	448291	rs72717436	C	A	0.0525543	0.0115442	4.44384	8.84e-06	16312	24
class.Actinobacteria.id.419	5	423595	rs56346498	C	T	0.0521843	0.0115779	4.42231	9.76e-06	16313	24
class.Actinobacteria.id.419	5	448202	rs72717435	G	A	0.0524376	0.0115443	4.432	9.34e-06	16312	24
class.Actinobacteria.id.419	5	450710	rs11743639	C	T	0.0523269	0.0115433	4.42952	9.44e-06	16312	24
class.Actinobacteria.id.419	6	14618107	rs861392	T	C	0.0509596	0.0115805	4.4204	9.85e-06	16312	24
class.Actinobacteria.id.419	2	135288740	rs638382	C	T	-0.0508406	0.0116807	-4.47271	7.72e-06	15529	23
class.Actinobacteria.id.419	5	450777	rs11745789	T	C	0.0522661	0.0115433	4.42426	9.68e-06	16312	24
class.Actinobacteria.id.419	5	448663	rs72717438	C	T	0.0522874	0.0115439	4.4207	9.84e-06	16312	24
class.Actinobacteria.id.419	5	521096	rs4957061	C	T	0.0496002	0.0111773	4.42456	9.66e-06	16182	23
class.Alphaproteobacteria.id.2379	3	13726736	rs9813022	G	A	-0.0751277	0.0153867	-4.8814	1.05e-06	9593	23
class.Alphaproteobacteria.id.2379	2	169033340	rs76784716	G	A	0.133271	0.0267738	5.02284	5.09e-07	9593	23
class.Alphaproteobacteria.id.2379	9	95517807	rs140912403	T	C	-0.160677	0.0317708	-4.98477	6.2e-07	8520	19
class.Alphaproteobacteria.id.2379	2	169071190	rs77497586	G	T	0.132413	0.0267662	5.00358	5.63e-07	9588	23
class.Alphaproteobacteria.id.2379	2	169035555	rs75071199	C	A	0.130542	0.0267682	4.93768	7.91e-07	9593	23
class.Alphaproteobacteria.id.2379	2	169032847	rs55661963	A	C	0.130429	0.0267643	4.90537	9.33e-07	9592	23
class.Alphaproteobacteria.id.2379	2	75630344	rs34569731	G	A	0.0705145	0.0157564	4.48245	7.38e-06	9115	22
class.Alphaproteobacteria.id.2379	1	14238305	rs10803434	T	A	-0.0692742	0.0148866	-4.63587	3.55e-06	9115	22
class.Alphaproteobacteria.id.2379	1	14235500	rs10803433	G	T	-0.0691545	0.0148952	-4.63309	3.6e-06	9115	22
class.Alphaproteobacteria.id.2379	1	14237033	.	A	C	-0.068613	0.0149074	-4.59356	4.36e-06	9115	22
class.Alphaproteobacteria.id.2379	1	14239278	rs12740709	C	A	-0.0678699	0.014901	-4.54788	5.42e-06	9115	22
class.Alphaproteobacteria.id.2379	3	84471266	rs55876211	T	C	-0.080811	0.0184159	-4.47795	7.54e-06	9589	23
class.Alphaproteobacteria.id.2379	12	89471235	rs7960664	A	G	0.0969489	0.0215149	4.44369	8.84e-06	9596	23
class.Alphaproteobacteria.id.2379	3	59982336	rs17061716	C	G	0.0927341	0.0207569	4.43209	9.33e-06	9465	22
class.Alphaproteobacteria.id.2379	19	28641647	rs12977163	C	G	0.0690234	0.0153829	4.48942	7.14e-06	9115	22
class.Alphaproteobacteria.id.2379	3	176407911	rs62285697	T	C	0.0805256	0.0180912	4.42244	9.76e-06	9115	22
class.Alphaproteobacteria.id.2379	16	56676272	rs8048637	G	T	0.077934	0.0173717	4.438	9.08e-06	9596	23
class.Alphaproteobacteria.id.2379	9	95446818	rs150933400	G	A	-0.110163	0.0244388	-4.43722	9.11e-06	9425	21
class.Bacilli.id.1673	8	10143164	rs2952251	G	A	-0.0598868	0.0123903	-4.87666	1.08e-06	17360	24
class.Bacilli.id.1673	5	174173171	rs77558518	G	A	-0.107255	0.0222879	-4.83407	1.34e-06	15836	20
class.Bacilli.id.1673	1	200418805	rs57872228	T	C	-0.0714773	0.0146647	-4.9076	9.22e-07	17375	24
class.Bacilli.id.1673	4	98052765	rs12642660	G	A	-0.0748343	0.0154784	-4.71447	2.42e-06	17374	24
class.Bacilli.id.1673	16	991253	rs35344081	A	G	0.0619529	0.0127066	4.88871	1.01e-06	17374	24
class.Bacilli.id.1673	7	36349586	rs78938557	C	T	0.108007	0.0232858	4.87851	1.07e-06	15226	19
class.Bacilli.id.1673	4	98049499	rs11730038	A	G	-0.0630747	0.0128717	-4.75748	1.96e-06	17377	24
class.Bacilli.id.1673	3	94153993	rs76717940	A	T	0.156331	0.0325945	4.87785	1.07e-06	8017	10
class.Bacilli.id.1673	8	10143943	rs2009619	G	A	-0.0586615	0.0124175	-4.76543	1.88e-06	17373	24
class.Bacilli.id.1673	4	98050429	rs4131679	T	C	-0.0628643	0.0128683	-4.73998	2.14e-06	17377	24
class.Bacilli.id.1673	4	98048787	rs4293791	T	C	-0.0626344	0.01285	-4.72925	2.25e-06	17376	24
class.Bacilli.id.1673	8	10199548	rs17708276	G	A	-0.0787915	0.0166123	-4.77014	1.84e-06	17266	23
class.Bacilli.id.1673	3	4800550	rs1962325	G	C	0.0554219	0.0114789	4.82725	1.38e-06	17356	24
class.Bacilli.id.1673	6	67570929	rs74352383	A	T	-0.104496	0.0217083	-4.8076	1.53e-06	16519	22
class.Bacilli.id.1673	13	24973509	rs9581006	T	C	0.225309	0.0467697	4.77528	1.79e-06	4253	6
class.Bacilli.id.1673	4	98028407	rs80205102	T	C	-0.0614993	0.0128784	-4.63156	3.63e-06	17377	24
class.Bacilli.id.1673	12	100585559	rs11110282	G	A	-0.101189	0.0217379	-4.57098	4.85e-06	16026	21
class.Bacilli.id.1673	8	10143661	rs2975635	C	T	-0.0562982	0.0122029	-4.63418	3.58e-06	17371	24
class.Bacilli.id.1673	4	98022313	rs6813875	G	A	-0.0609233	0.0128577	-4.59836	4.26e-06	17377	24
class.Bacilli.id.1673	6	67571426	rs9445783	A	T	-0.102731	0.0217022	-4.72555	2.29e-06	16519	22
class.Bacilli.id.1673	4	98043157	rs80327990	A	G	-0.060746	0.0128807	-4.57773	4.7e-06	17377	24
class.Bacilli.id.1673	12	100589143	rs12368593	A	C	-0.101125	0.0219996	-4.52021	6.18e-06	16026	21
class.Bacilli.id.1673	6	67562265	rs11967379	C	T	-0.102862	0.0215705	-4.7164	2.4e-06	16519	22
class.Bacilli.id.1673	5	174170255	rs113280052	T	C	-0.103121	0.0223948	-4.58756	4.48e-06	15836	20
class.Bacilli.id.1673	4	98037736	rs80123130	A	G	-0.060496	0.0128765	-4.55546	5.23e-06	17377	24
class.Bacilli.id.1673	4	98037101	rs4699544	C	A	-0.060418	0.0128786	-4.55076	5.35e-06	17377	24
class.Bacilli.id.1673	12	100584966	rs80243853	A	G	-0.100597	0.0220089	-4.4891	7.15e-06	16026	21
class.Bacilli.id.1673	17	40835649	rs4028634	C	T	0.0520614	0.0109842	4.73343	2.21e-06	17377	24
class.Bacilli.id.1673	6	67572618	rs78368499	C	T	-0.101569	0.0216988	-4.68392	2.81e-06	16519	22
class.Bacilli.id.1673	16	1009552	rs11248956	T	C	0.0580457	0.0126811	4.656	3.22e-06	17377	24
class.Bacilli.id.1673	12	100584014	rs11110281	C	T	-0.101164	0.022182	-4.48202	7.39e-06	15915	20
class.Bacilli.id.1673	4	98042051	rs60533369	C	A	-0.0601057	0.0128727	-4.52941	5.91e-06	17377	24
class.Bacilli.id.1673	4	98032135	rs11729948	G	A	-0.0600551	0.0128802	-4.52138	6.14e-06	17377	24
class.Bacilli.id.1673	12	100577526	rs11110276	G	T	-0.0986456	0.0217298	-4.46028	8.19e-06	16026	21
class.Bacilli.id.1673	8	10143553	rs2952176	A	G	-0.0550676	0.012165	-4.53904	5.65e-06	17371	24
class.Bacilli.id.1673	12	100567981	rs7959495	A	C	-0.0994609	0.0219012	-4.4464	8.73e-06	16026	21
class.Bacilli.id.1673	12	100443122	rs2131006	A	G	-0.0903489	0.0196073	-4.48695	7.23e-06	16102	22
class.Bacilli.id.1673	12	100582783	rs2559847	C	T	-0.0989782	0.0219742	-4.43936	9.02e-06	16026	21
class.Bacilli.id.1673	12	100580813	rs11835118	C	T	-0.098162	0.0217519	-4.43266	9.31e-06	16026	21
class.Bacilli.id.1673	8	10138824	rs2952228	C	T	-0.0554635	0.0123267	-4.54221	5.57e-06	17373	24
class.Bacilli.id.1673	12	100591113	rs11110283	C	A	-0.0997213	0.0221779	-4.42756	9.53e-06	15915	20
class.Bacilli.id.1673	12	100570045	rs78017832	G	T	-0.0998665	0.0221511	-4.42618	9.59e-06	15915	20
class.Bacilli.id.1673	12	100580705	rs11837200	T	C	-0.0978196	0.0217515	-4.41762	9.98e-06	16026	21
class.Bacilli.id.1673	6	67571652	rs9445784	C	T	-0.0998752	0.021711	-4.60874	4.05e-06	16516	22
class.Bacilli.id.1673	16	1007763	rs12595929	C	T	0.0571949	0.0126668	4.5834	4.57e-06	17377	24
class.Bacilli.id.1673	4	98016515	rs7689028	T	A	-0.0514434	0.0113717	-4.50574	6.61e-06	17375	24
class.Bacilli.id.1673	15	58738075	rs694949	G	A	-0.081146	0.0180042	-4.47627	7.6e-06	16600	23
class.Bacilli.id.1673	8	10132326	rs11249980	C	T	-0.0548886	0.0123427	-4.46491	8.01e-06	17377	24
class.Bacilli.id.1673	8	10136381	rs2975647	G	A	-0.0548227	0.012326	-4.48263	7.37e-06	17373	24
class.Bacilli.id.1673	11	8332350	rs12797734	C	T	0.0572158	0.0126793	4.48734	7.21e-06	16902	23
class.Bacilli.id.1673	8	10132395	rs2975655	G	A	-0.0545184	0.0123388	-4.44176	8.92e-06	17377	24
class.Bacilli.id.1673	8	10126348	rs4260895	A	C	-0.0541395	0.0122761	-4.49754	6.87e-06	17377	24
class.Bacilli.id.1673	8	10135940	rs2975649	C	T	-0.054526	0.0123291	-4.4568	8.32e-06	17366	24
class.Bacilli.id.1673	4	98018211	rs11097541	G	A	-0.05116	0.0114757	-4.44017	8.99e-06	17376	24
class.Bacilli.id.1673	4	98021331	rs11932798	C	T	-0.0508726	0.011369	-4.45011	8.58e-06	17376	24
class.Bacilli.id.1673	9	101101172	rs28564647	G	T	-0.0613034	0.0137579	-4.47027	7.81e-06	17368	24
class.Bacilli.id.1673	6	67568615	rs7764486	A	G	-0.0987151	0.0216924	-4.51599	6.3e-06	16519	22
class.Bacilli.id.1673	8	10126062	rs2952183	C	T	-0.064889	0.0150654	-4.41748	9.99e-06	17376	24
class.Bacilli.id.1673	17	40835922	rs2271029	C	A	0.0501211	0.0109943	4.55153	5.33e-06	17377	24
class.Bacilli.id.1673	4	151687420	rs7666190	A	C	-0.104044	0.0247934	-4.45299	8.47e-06	10436	15
class.Bacilli.id.1673	4	151688678	rs11726025	G	A	-0.104217	0.0248158	-4.45141	8.53e-06	10436	15
class.Bacilli.id.1673	4	151691575	rs10034695	T	C	-0.104434	0.0247882	-4.42558	9.62e-06	10436	15
class.Bacilli.id.1673	6	67559323	rs9345899	G	A	-0.0802438	0.0175346	-4.50383	6.67e-06	16600	23
class.Bacilli.id.1673	16	1012750	rs7187700	G	A	0.0557443	0.0126762	4.44293	8.87e-06	17377	24
class.Bacilli.id.1673	3	4802165	rs7627280	T	C	0.0511208	0.0114648	4.44438	8.81e-06	17375	24
class.Bacilli.id.1673	4	7431487	rs4459992	C	T	0.0535854	0.0116362	4.59641	4.3e-06	17362	24
class.Bacilli.id.1673	19	51959855	rs34989881	G	A	0.111056	0.0246039	4.50794	6.55e-06	12966	16
class.Bacilli.id.1673	4	184681021	rs111552159	G	C	0.128032	0.0286921	4.43686	9.13e-06	11350	13
class.Bacilli.id.1673	3	64398863	rs13068444	G	A	0.0601035	0.0136407	4.42756	9.53e-06	17260	23
class.Bacilli.id.1673	2	231723657	rs1595463	A	C	0.0476864	0.0108547	4.46589	7.97e-06	17358	24
class.Bacilli.id.1673	3	184371224	rs74663707	T	C	0.0979154	0.0224074	4.45328	8.46e-06	15769	20
class.Bacteroidia.id.912	13	70523029	rs55773148	A	G	-0.121514	0.0236759	-5.07398	3.9e-07	11349	16
class.Bacteroidia.id.912	13	70523117	rs55993203	G	A	-0.121514	0.0236759	-5.07398	3.9e-07	11349	16
class.Bacteroidia.id.912	3	89339527	rs7631304	A	G	-0.0645771	0.0132957	-4.92659	8.37e-07	18334	24
class.Bacteroidia.id.912	13	70522683	rs73512608	A	G	-0.121372	0.0236759	-5.06523	4.08e-07	11349	16
class.Bacteroidia.id.912	3	89340254	rs73846128	G	A	-0.0648523	0.013349	-4.91764	8.76e-07	18334	24
class.Bacteroidia.id.912	13	70523468	rs56358950	T	C	-0.121435	0.0236754	-5.04745	4.48e-07	11349	16
class.Bacteroidia.id.912	13	70525153	rs60610351	T	A	-0.120807	0.0236763	-5.03212	4.85e-07	11349	16
class.Bacteroidia.id.912	13	70524658	rs58269684	C	T	-0.121287	0.023676	-5.04692	4.49e-07	11349	16
class.Bacteroidia.id.912	13	70523601	rs74090639	G	A	-0.120556	0.0236759	-5.00494	5.59e-07	11349	16
class.Bacteroidia.id.912	3	89322324	rs11929346	T	C	-0.0638957	0.013282	-4.87247	1.1e-06	18334	24
class.Bacteroidia.id.912	3	89323493	rs35800684	G	A	-0.0637382	0.0132811	-4.86368	1.15e-06	18334	24
class.Bacteroidia.id.912	13	70524034	rs60614038	T	A	-0.119787	0.0236769	-4.98164	6.3e-07	11349	16
class.Bacteroidia.id.912	13	70524425	rs58298316	T	G	-0.119787	0.0236769	-4.98164	6.3e-07	11349	16
class.Bacteroidia.id.912	13	70530878	rs17085771	A	T	-0.119973	0.0236585	-4.98374	6.24e-07	11349	16
class.Bacteroidia.id.912	3	89331534	rs7611599	C	T	-0.0630787	0.0132932	-4.81301	1.49e-06	18334	24
class.Bacteroidia.id.912	13	70518353	rs2210451	C	G	-0.118839	0.02369	-4.96088	7.02e-07	11349	16
class.Bacteroidia.id.912	13	70529980	rs9788409	T	C	-0.11932	0.0236612	-4.95956	7.07e-07	11349	16
class.Bacteroidia.id.912	3	89308895	rs74937713	A	T	-0.0634567	0.0132218	-4.847	1.25e-06	18326	24
class.Bacteroidia.id.912	13	70517417	rs2150960	G	C	-0.118669	0.0236877	-4.9571	7.16e-07	11349	16
class.Bacteroidia.id.912	13	70519186	rs112343530	T	C	-0.118146	0.0236907	-4.95255	7.32e-07	11349	16
class.Bacteroidia.id.912	17	6461200	rs73975615	A	G	-0.207018	0.0442633	-4.85299	1.22e-06	3350	4
class.Bacteroidia.id.912	13	70521786	rs2210454	C	T	-0.118639	0.0236916	-4.94314	7.69e-07	11349	16
class.Bacteroidia.id.912	3	89307462	rs7629132	C	T	-0.0630402	0.0132216	-4.81438	1.48e-06	18325	24
class.Bacteroidia.id.912	13	70518895	rs74090627	C	T	-0.118323	0.0236902	-4.93662	7.95e-07	11349	16
class.Bacteroidia.id.912	13	70517836	rs56949730	A	G	-0.118229	0.0236879	-4.93587	7.98e-07	11349	16
class.Bacteroidia.id.912	13	70519152	rs112675712	T	C	-0.117391	0.0236911	-4.93242	8.12e-07	11349	16
class.Bacteroidia.id.912	13	70519423	rs80015632	C	G	-0.118132	0.0236903	-4.92984	8.23e-07	11349	16
class.Bacteroidia.id.912	13	70522227	rs7337863	C	A	-0.117353	0.0238718	-4.92933	8.25e-07	11349	16
class.Bacteroidia.id.912	17	6460281	rs12938514	G	A	-0.199979	0.0416024	-4.82274	1.42e-06	3350	4
class.Bacteroidia.id.912	3	89338394	rs12486528	G	A	-0.0636438	0.0134266	-4.80518	1.55e-06	18334	24
class.Bacteroidia.id.912	3	89306245	rs11920519	A	G	-0.0626587	0.0132084	-4.78652	1.7e-06	18331	24
class.Bacteroidia.id.912	13	70532097	rs17085818	A	C	-0.118899	0.0236511	-4.94895	7.46e-07	11349	16
class.Bacteroidia.id.912	13	70519718	rs2210452	G	A	-0.117498	0.0236841	-4.90991	9.11e-07	11349	16
class.Bacteroidia.id.912	3	89331815	rs73846120	A	G	-0.0626605	0.0133487	-4.7539	2e-06	18334	24
class.Bacteroidia.id.912	3	89309177	rs11916046	C	A	-0.0625893	0.0132364	-4.77547	1.79e-06	18334	24
class.Bacteroidia.id.912	13	70531829	rs17085798	C	A	-0.118275	0.0236569	-4.93499	8.02e-07	11349	16
class.Bacteroidia.id.912	14	59317502	rs111845179	C	T	0.102648	0.0213843	4.90717	9.24e-07	16393	20
class.Bacteroidia.id.912	3	89311334	rs36076607	T	C	-0.0619999	0.0131752	-4.7638	1.9e-06	18334	24
class.Bacteroidia.id.912	3	89348956	rs1996069	T	C	-0.0626866	0.0133226	-4.75429	1.99e-06	18334	24
class.Bacteroidia.id.912	3	89324355	rs71322866	A	C	-0.0627234	0.0133359	-4.76052	1.93e-06	18334	24
class.Bacteroidia.id.912	3	89305396	rs35532963	C	G	-0.0622119	0.0132181	-4.75213	2.01e-06	18323	24
class.Bacteroidia.id.912	3	89306168	rs34519192	A	G	-0.0620751	0.0132104	-4.74501	2.08e-06	18323	24
class.Bacteroidia.id.912	17	6460709	rs11871360	A	G	-0.202863	0.0441839	-4.76818	1.86e-06	3350	4
class.Bacteroidia.id.912	3	89304608	rs6794198	C	T	-0.062051	0.0132658	-4.74154	2.12e-06	18323	24
class.Bacteroidia.id.912	3	89319382	rs34922683	G	T	-0.0620014	0.0132478	-4.72291	2.32e-06	18334	24
class.Bacteroidia.id.912	3	89326479	rs907713	A	C	-0.0622488	0.0133367	-4.73062	2.24e-06	18334	24
class.Bacteroidia.id.912	2	53831026	rs2032750	C	T	-0.0508393	0.0106807	-4.76218	1.92e-06	17853	23
class.Bacteroidia.id.912	3	89309406	rs11916939	G	A	-0.0618408	0.0132447	-4.71717	2.39e-06	18334	24
class.Bacteroidia.id.912	3	89316242	rs2346325	A	G	-0.0618016	0.013226	-4.71668	2.4e-06	18334	24
class.Bacteroidia.id.912	3	89304244	rs71322864	C	A	-0.0617146	0.0132674	-4.71493	2.42e-06	18323	24
class.Bacteroidia.id.912	3	89316274	rs1040016	G	T	-0.0617671	0.013226	-4.71423	2.43e-06	18334	24
class.Bacteroidia.id.912	3	89316376	rs3946805	A	G	-0.0615398	0.0132259	-4.69977	2.6e-06	18334	24
class.Bacteroidia.id.912	3	89315917	rs2346324	A	G	-0.0615701	0.0132274	-4.69871	2.62e-06	18334	24
class.Bacteroidia.id.912	3	89334464	rs35176045	C	T	-0.0613849	0.0132914	-4.6921	2.7e-06	18334	24
class.Bacteroidia.id.912	3	89304364	rs34046877	T	C	-0.0613616	0.0132473	-4.69467	2.67e-06	18323	24
class.Bacteroidia.id.912	13	70519922	rs2225529	C	T	-0.115376	0.0238694	-4.81897	1.44e-06	11341	16
class.Bacteroidia.id.912	13	70519698	rs4474577	G	A	-0.118225	0.0244029	-4.81497	1.47e-06	10868	15
class.Bacteroidia.id.912	13	70524336	rs60660711	G	A	-0.115082	0.0238156	-4.8089	1.52e-06	11347	16
class.Bacteroidia.id.912	3	89325131	rs12496485	G	A	-0.0618387	0.0133579	-4.69078	2.72e-06	18334	24
class.Bacteroidia.id.912	13	70522443	rs7338117	A	G	-0.114955	0.0238571	-4.80051	1.58e-06	11349	16
class.Bacteroidia.id.912	3	89315816	rs13100590	T	C	-0.0611969	0.0132275	-4.67063	3e-06	18334	24
class.Bacteroidia.id.912	13	70522595	rs17085738	T	G	-0.11492	0.0238517	-4.79454	1.63e-06	11349	16
class.Bacteroidia.id.912	13	70522661	rs17085746	A	G	-0.11492	0.0238517	-4.79454	1.63e-06	11349	16
class.Bacteroidia.id.912	13	70520899	rs73510191	A	C	-0.115163	0.023692	-4.79247	1.65e-06	11346	16
class.Bacteroidia.id.912	13	70523638	rs56335733	C	T	-0.115348	0.0238509	-4.79142	1.66e-06	11349	16
class.Bacteroidia.id.912	13	70519253	rs73510178	G	A	-0.114743	0.0238669	-4.78973	1.67e-06	11349	16
class.Bacteroidia.id.912	3	89315614	rs17026821	T	C	-0.0611119	0.0132275	-4.66466	3.09e-06	18334	24
class.Bacteroidia.id.912	3	89292011	rs13060907	G	A	-0.061103	0.0132766	-4.65948	3.17e-06	18332	24
class.Bacteroidia.id.912	1	176792690	rs7546249	A	T	-0.0567113	0.0118386	-4.80492	1.55e-06	18333	24
class.Bacteroidia.id.912	13	70525139	rs61070599	C	T	-0.114624	0.0238519	-4.7729	1.82e-06	11349	16
class.Bacteroidia.id.912	3	89315046	rs6777119	T	C	-0.0608305	0.0132278	-4.64783	3.35e-06	18334	24
class.Bacteroidia.id.912	3	89297466	rs6791217	G	T	-0.0609063	0.0132875	-4.64287	3.44e-06	18332	24
class.Bacteroidia.id.912	13	70520090	rs60722059	A	G	-0.114058	0.0238666	-4.76645	1.88e-06	11349	16
class.Bacteroidia.id.912	3	89286083	rs17026797	G	T	-0.061205	0.0132452	-4.66627	3.07e-06	18332	24
class.Bacteroidia.id.912	13	70525553	rs60869989	G	A	-0.114238	0.0238522	-4.75937	1.94e-06	11349	16
class.Bacteroidia.id.912	13	70526850	rs73512626	C	A	-0.11403	0.0238334	-4.75164	2.02e-06	11349	16
class.Bacteroidia.id.912	13	70520200	rs74090631	A	G	-0.113644	0.0238667	-4.74353	2.1e-06	11349	16
class.Bacteroidia.id.912	13	70520305	rs73510184	C	T	-0.113644	0.0238667	-4.74353	2.1e-06	11349	16
class.Bacteroidia.id.912	13	70524468	rs61289215	C	T	-0.113879	0.0238523	-4.73489	2.19e-06	11349	16
class.Bacteroidia.id.912	3	89313541	rs13097740	G	A	-0.0599764	0.0132487	-4.60883	4.05e-06	18332	24
class.Bacteroidia.id.912	3	89290305	rs1996068	A	G	-0.060492	0.0132286	-4.61451	3.94e-06	18332	24
class.Bacteroidia.id.912	3	89334824	rs35665203	T	C	-0.0607183	0.0133544	-4.60941	4.04e-06	18334	24
class.Bacteroidia.id.912	13	70518842	rs74090626	A	G	-0.113222	0.0238651	-4.72496	2.3e-06	11349	16
class.Bacteroidia.id.912	13	70517877	rs60814075	C	T	-0.113139	0.0238628	-4.72424	2.31e-06	11349	16
class.Bacteroidia.id.912	13	70521955	rs7337151	A	C	-0.113189	0.0238671	-4.72098	2.35e-06	11349	16
class.Bacteroidia.id.912	13	70513262	rs1888900	T	C	-0.114168	0.0236831	-4.74993	2.03e-06	11349	16
class.Bacteroidia.id.912	3	89305425	rs60475411	T	C	-0.0600292	0.0131959	-4.59518	4.32e-06	18323	24
class.Bacteroidia.id.912	13	70530659	rs60954548	A	G	-0.113388	0.0238335	-4.71832	2.38e-06	11349	16
class.Bacteroidia.id.912	13	70513774	rs7320487	T	C	-0.112413	0.0238562	-4.70984	2.48e-06	11349	16
class.Bacteroidia.id.912	13	70513882	rs7319197	A	G	-0.112395	0.0238506	-4.70984	2.48e-06	11349	16
class.Bacteroidia.id.912	3	89334362	rs34986288	G	A	-0.0606085	0.0135291	-4.57823	4.69e-06	18329	24
class.Bacteroidia.id.912	1	176802974	rs1014718	G	A	-0.0562329	0.0119057	-4.73305	2.21e-06	18334	24
class.Bacteroidia.id.912	13	70521407	rs7491419	T	G	-0.112923	0.0238676	-4.70588	2.53e-06	11349	16
class.Bacteroidia.id.912	1	176772360	rs1325597	G	T	-0.055688	0.0118872	-4.7022	2.57e-06	18334	24
class.Bacteroidia.id.912	1	176772958	rs1555070	C	T	-0.0557802	0.0118828	-4.70532	2.53e-06	18329	24
class.Bacteroidia.id.912	13	70530535	rs17085756	G	A	-0.1128	0.023834	-4.69513	2.66e-06	11349	16
class.Bacteroidia.id.912	13	70530900	rs17085776	A	G	-0.112917	0.0238315	-4.69642	2.65e-06	11349	16
class.Bacteroidia.id.912	3	89313904	rs71322865	C	T	-0.0590834	0.0131758	-4.56908	4.9e-06	18334	24
class.Bacteroidia.id.912	13	70523892	rs74090642	A	G	-0.112818	0.0238527	-4.69071	2.72e-06	11349	16
class.Bacteroidia.id.912	13	70519401	rs75808613	G	A	-0.112297	0.0238657	-4.68418	2.81e-06	11349	16
class.Bacteroidia.id.912	13	70519308	rs78745799	G	T	-0.112297	0.0238657	-4.68418	2.81e-06	11349	16
class.Bacteroidia.id.912	1	176788394	rs1022523	A	G	-0.0559605	0.0118512	-4.73511	2.19e-06	18333	24
class.Bacteroidia.id.912	3	89334803	rs73846124	G	A	-0.0596357	0.0132986	-4.56008	5.11e-06	18334	24
class.Bacteroidia.id.912	13	70530725	rs17085765	G	C	-0.112634	0.0238342	-4.6839	2.81e-06	11349	16
class.Bacteroidia.id.912	13	70531223	rs17085785	C	T	-0.112299	0.023832	-4.67725	2.91e-06	11349	16
class.Bacteroidia.id.912	16	74290641	rs929878	T	C	-0.0548532	0.012153	-4.57625	4.73e-06	18334	24
class.Bacteroidia.id.912	13	70517106	rs2183908	T	C	-0.111449	0.023864	-4.66902	3.03e-06	11349	16
class.Bacteroidia.id.912	13	70532016	rs17085809	A	G	-0.11261	0.0238236	-4.70036	2.6e-06	11349	16
class.Bacteroidia.id.912	13	70531600	rs17085791	G	C	-0.111465	0.0238241	-4.65235	3.28e-06	11349	16
class.Bacteroidia.id.912	13	70513244	rs2875575	G	C	-0.11165	0.0237034	-4.64281	3.44e-06	11349	16
class.Bacteroidia.id.912	9	116888284	rs13291169	G	C	0.0689676	0.0148765	4.62501	3.75e-06	17513	23
class.Bacteroidia.id.912	13	70532600	rs59082732	T	G	-0.112444	0.0238286	-4.66198	3.13e-06	11349	16
class.Bacteroidia.id.912	13	70513238	rs1888899	C	T	-0.112052	0.0236972	-4.64824	3.35e-06	11349	16
class.Bacteroidia.id.912	9	116888634	rs13291434	C	T	0.0694656	0.0149789	4.59735	4.28e-06	17400	22
class.Bacteroidia.id.912	22	27433885	rs17343978	C	A	-0.0552057	0.0120278	-4.45577	8.36e-06	18334	24
class.Bacteroidia.id.912	13	70520953	rs73510192	T	C	-0.111216	0.0241845	-4.60212	4.18e-06	10868	15
class.Bacteroidia.id.912	17	6462820	rs73975618	A	G	-0.188994	0.042803	-4.49673	6.9e-06	3350	4
class.Bacteroidia.id.912	13	70520688	rs73510188	G	A	-0.110328	0.024185	-4.57548	4.75e-06	10868	15
class.Bacteroidia.id.912	13	70520722	rs73510190	G	C	-0.110328	0.024185	-4.57548	4.75e-06	10868	15
class.Bacteroidia.id.912	1	157495438	rs72706335	C	T	-0.22241	0.0493458	-4.47461	7.66e-06	3819	4
class.Bacteroidia.id.912	14	59338832	rs7157380	G	C	0.095928	0.0212848	4.58077	4.63e-06	17297	21
class.Bacteroidia.id.912	3	89325083	rs12486971	T	C	-0.0595689	0.013617	-4.45074	8.56e-06	18327	24
class.Bacteroidia.id.912	9	116887845	rs7857688	G	A	0.0635231	0.0140615	4.53386	5.79e-06	17523	23
class.Bacteroidia.id.912	10	39062269	rs11146701	G	A	0.0473596	0.010541	4.4912	7.08e-06	18220	23
class.Bacteroidia.id.912	8	70916181	rs62531359	G	T	0.0655728	0.0149891	4.43784	9.09e-06	18320	24
class.Bacteroidia.id.912	1	200112563	NA	T	C	-0.222741	0.0508055	-4.41859	9.93e-06	3061	4
class.Bacteroidia.id.912	9	116890596	rs2418267	G	A	0.0607324	0.0135619	4.48901	7.16e-06	17523	23
class.Bacteroidia.id.912	2	213189994	rs4146051	G	A	-0.107377	0.0245661	-4.44561	8.76e-06	11372	16
class.Bacteroidia.id.912	2	213191389	rs1505366	G	T	-0.107337	0.0241244	-4.44249	8.89e-06	11853	17
class.Bacteroidia.id.912	8	13110185	rs79585701	C	A	0.0646823	0.0149628	4.41748	9.99e-06	18334	24
class.Bacteroidia.id.912	3	195936789	rs4916508	A	G	-0.0466729	0.0105312	-4.45292	8.47e-06	18324	24
class.Bacteroidia.id.912	14	59307933	rs1365795	T	C	0.0896968	0.0203125	4.46314	8.08e-06	17298	21
class.Bacteroidia.id.912	9	136493820	rs62575403	T	C	0.140055	0.0311128	4.49183	7.06e-06	9668	12
class.Betaproteobacteria.id.2867	4	45642485	rs4033856	T	C	0.0832423	0.0167237	5.01983	5.17e-07	15945	22
class.Betaproteobacteria.id.2867	3	193456274	rs2367850	C	G	0.064006	0.0130374	4.90979	9.12e-07	16717	23
class.Betaproteobacteria.id.2867	2	239888758	rs12467854	C	G	0.0641363	0.0131766	4.8731	1.1e-06	17038	23
class.Betaproteobacteria.id.2867	20	30596130	rs6087811	G	T	-0.0978177	0.0198522	-4.94943	7.44e-07	16184	21
class.Betaproteobacteria.id.2867	2	239900775	rs62191117	G	A	0.0641044	0.0132271	4.86141	1.17e-06	17029	23
class.Betaproteobacteria.id.2867	2	239865055	rs4511740	A	G	0.0613974	0.0128084	4.7911	1.66e-06	17150	24
class.Betaproteobacteria.id.2867	20	30591039	rs78428620	C	T	-0.0982048	0.020312	-4.84443	1.27e-06	16185	21
class.Betaproteobacteria.id.2867	2	239893009	rs11679161	C	T	0.0619173	0.0131536	4.72978	2.25e-06	17043	23
class.Betaproteobacteria.id.2867	2	239892208	rs11683769	A	T	0.0618951	0.0131617	4.72589	2.29e-06	17043	23
class.Betaproteobacteria.id.2867	5	173497796	rs62395635	C	T	0.109741	0.0236	4.6749	2.94e-06	15108	20
class.Betaproteobacteria.id.2867	7	111285025	rs2613606	T	C	-0.0513106	0.0109091	-4.7343	2.2e-06	17146	24
class.Betaproteobacteria.id.2867	7	111285576	rs1859743	C	T	-0.0514427	0.0109683	-4.73436	2.2e-06	17043	23
class.Betaproteobacteria.id.2867	1	153240013	rs1928341	G	A	0.0525581	0.0110408	4.75188	2.02e-06	17150	24
class.Betaproteobacteria.id.2867	2	239868159	rs36119524	C	T	0.0610247	0.0133412	4.59159	4.4e-06	17042	23
class.Betaproteobacteria.id.2867	9	84206018	rs72747231	G	C	-0.137281	0.0290338	-4.74793	2.06e-06	11344	13
class.Betaproteobacteria.id.2867	2	239877738	rs4591362	G	A	0.061302	0.0134714	4.58978	4.44e-06	17043	23
class.Betaproteobacteria.id.2867	1	153242805	rs10788864	A	T	0.0521503	0.0110469	4.72221	2.33e-06	17142	24
class.Betaproteobacteria.id.2867	2	239864732	rs4507125	A	C	0.0599433	0.0132061	4.53605	5.73e-06	17149	24
class.Betaproteobacteria.id.2867	3	70592215	rs11128180	G	A	0.0592944	0.0128769	4.62916	3.67e-06	17151	24
class.Betaproteobacteria.id.2867	1	153239426	rs10047202	C	T	0.0518392	0.0110404	4.68769	2.76e-06	17150	24
class.Betaproteobacteria.id.2867	13	58689340	rs2321387	A	G	-0.0494596	0.0109424	-4.53354	5.8e-06	17149	24
class.Betaproteobacteria.id.2867	7	111287998	rs2528680	C	T	-0.0501348	0.0109108	-4.6254	3.74e-06	17151	24
class.Betaproteobacteria.id.2867	7	111289472	rs1122678	T	C	-0.0501479	0.0109106	-4.62424	3.76e-06	17151	24
class.Betaproteobacteria.id.2867	2	239877148	rs12477314	C	T	0.0604962	0.0134724	4.52787	5.96e-06	17043	23
class.Betaproteobacteria.id.2867	3	70588939	rs7638039	C	T	0.0576945	0.0126539	4.54912	5.39e-06	17132	24
class.Betaproteobacteria.id.2867	1	153239586	rs2094636	C	G	0.0514164	0.0110439	4.6565	3.22e-06	17150	24
class.Betaproteobacteria.id.2867	1	153238503	rs1410861	A	G	0.0514497	0.0110397	4.65178	3.29e-06	17150	24
class.Betaproteobacteria.id.2867	2	239875986	rs62191106	C	T	0.0603601	0.0134512	4.50517	6.63e-06	17042	23
class.Betaproteobacteria.id.2867	2	239876527	rs62191107	T	C	0.0603683	0.0134517	4.5041	6.67e-06	17042	23
class.Betaproteobacteria.id.2867	7	111288089	rs2528681	G	C	-0.0497085	0.0109101	-4.5855	4.53e-06	17151	24
class.Betaproteobacteria.id.2867	7	111285820	rs1544475	C	T	-0.0500048	0.0109379	-4.60015	4.22e-06	17151	24
class.Betaproteobacteria.id.2867	1	153237922	rs6686895	A	G	0.0512075	0.0110399	4.63004	3.66e-06	17149	24
class.Betaproteobacteria.id.2867	7	111294074	rs2040996	C	T	-0.0497931	0.0109111	-4.57936	4.66e-06	17142	24
class.Betaproteobacteria.id.2867	7	111292983	rs976935	C	A	-0.0495407	0.0109119	-4.56957	4.89e-06	17144	24
class.Betaproteobacteria.id.2867	2	239868927	rs34177861	G	A	0.0595245	0.0134488	4.47488	7.65e-06	17042	23
class.Betaproteobacteria.id.2867	7	111286879	rs2528678	C	T	-0.0497801	0.010938	-4.58141	4.62e-06	17151	24
class.Betaproteobacteria.id.2867	13	58708500	rs12867878	G	A	-0.0502335	0.0112245	-4.50774	6.55e-06	17151	24
class.Betaproteobacteria.id.2867	4	23588462	rs1511453	G	A	0.0923492	0.0199158	4.5752	4.76e-06	17085	23
class.Betaproteobacteria.id.2867	20	30594699	rs8119189	C	A	-0.0929621	0.0202673	-4.59577	4.31e-06	16185	21
class.Betaproteobacteria.id.2867	2	239864826	rs4521068	G	A	0.0589015	0.0133096	4.43731	9.11e-06	17043	23
class.Betaproteobacteria.id.2867	3	193463459	rs56104821	C	A	0.0570883	0.0128104	4.44567	8.76e-06	17147	24
class.Betaproteobacteria.id.2867	13	58535792	rs9537878	G	A	-0.0487875	0.0109559	-4.46694	7.93e-06	17151	24
class.Betaproteobacteria.id.2867	18	26569901	rs9964679	G	A	0.052911	0.0114866	4.57136	4.85e-06	17151	24
class.Betaproteobacteria.id.2867	8	112732674	rs56386628	T	C	-0.0622252	0.0135688	-4.53103	5.87e-06	17147	24
class.Betaproteobacteria.id.2867	2	239875322	rs11124193	A	G	0.0592807	0.0134501	4.41819	9.95e-06	17042	23
class.Betaproteobacteria.id.2867	20	30589733	rs6087810	C	T	-0.0928907	0.0203241	-4.57227	4.82e-06	16184	21
class.Betaproteobacteria.id.2867	13	58533627	rs7326330	T	C	-0.0485805	0.0109559	-4.44962	8.6e-06	17151	24
class.Betaproteobacteria.id.2867	7	111289967	rs1419746	G	A	-0.0488297	0.0109122	-4.50318	6.69e-06	17146	24
class.Betaproteobacteria.id.2867	13	58696106	rs7324740	A	G	-0.049731	0.011275	-4.43314	9.29e-06	17150	24
class.Betaproteobacteria.id.2867	7	111297819	rs2528688	G	A	-0.0488152	0.010922	-4.49532	6.95e-06	17150	24
class.Betaproteobacteria.id.2867	7	111287980	rs2528679	T	C	-0.0488479	0.0109343	-4.49363	7e-06	17151	24
class.Betaproteobacteria.id.2867	20	30598898	rs76625259	T	G	-0.0908598	0.0200334	-4.54919	5.39e-06	16185	21
class.Betaproteobacteria.id.2867	13	58599245	rs7988877	T	A	-0.0495476	0.0111771	-4.45227	8.5e-06	16717	23
class.Betaproteobacteria.id.2867	7	111293616	rs2906622	T	C	-0.0487181	0.0109096	-4.48524	7.28e-06	17144	24
class.Betaproteobacteria.id.2867	13	58530277	rs1926544	A	C	-0.0482805	0.0109564	-4.42068	9.84e-06	17151	24
class.Betaproteobacteria.id.2867	13	58595043	rs1581853	G	A	-0.0493393	0.0111777	-4.43579	9.17e-06	16717	23
class.Betaproteobacteria.id.2867	13	107906880	rs9520346	G	C	0.142414	0.0332587	4.47651	7.59e-06	4797	6
class.Betaproteobacteria.id.2867	7	111291580	rs2528684	T	C	-0.0483276	0.0109124	-4.45861	8.25e-06	17144	24
class.Betaproteobacteria.id.2867	7	111289034	rs2613608	G	A	-0.0483307	0.0109194	-4.45475	8.4e-06	17150	24
class.Betaproteobacteria.id.2867	4	23590530	rs34203874	C	T	0.0898478	0.0199169	4.44218	8.91e-06	17085	23
class.Betaproteobacteria.id.2867	9	104899117	rs320161	G	A	0.0572286	0.01262	4.4838	7.33e-06	17035	23
class.Betaproteobacteria.id.2867	1	153237467	rs4585927	T	C	0.0492606	0.0110292	4.4573	8.3e-06	17150	24
class.Betaproteobacteria.id.2867	9	104888414	rs320179	A	C	0.0567331	0.0125698	4.43582	9.17e-06	17146	24
class.Betaproteobacteria.id.2867	2	239906429	rs13385989	A	C	0.0600028	0.0135487	4.42405	9.69e-06	16717	23
class.Betaproteobacteria.id.2867	13	25111456	rs9553336	T	G	0.0892771	0.0204167	4.43665	9.14e-06	15641	20
class.Betaproteobacteria.id.2867	15	56786407	rs75242906	T	C	-0.121083	0.028075	-4.43347	9.27e-06	10803	14
class.Clostridia.id.1859	4	152131744	rs6815608	C	T	0.103803	0.0210883	5.06808	4.02e-07	16731	22
class.Clostridia.id.1859	21	18567802	NA	T	C	0.255639	0.0508787	4.91729	8.78e-07	3501	8
class.Clostridia.id.1859	21	40703251	rs112334273	A	G	0.0641008	0.0127404	5.07801	3.81e-07	18217	23
class.Clostridia.id.1859	21	18572202	NA	C	T	0.251774	0.0507033	4.85103	1.23e-06	3501	8
class.Clostridia.id.1859	4	161507301	rs6814436	C	T	0.0739995	0.0150815	4.89862	9.65e-07	18336	24
class.Clostridia.id.1859	18	48792829	rs72915163	C	T	-0.0581025	0.0120557	-4.83329	1.34e-06	18317	24
class.Clostridia.id.1859	14	52494072	rs2273429	G	A	-0.0724037	0.0153105	-4.58585	4.52e-06	18337	24
class.Clostridia.id.1859	12	5942519	rs10774377	G	A	0.052659	0.0113858	4.65473	3.24e-06	18330	24
class.Clostridia.id.1859	12	5943290	rs4764517	T	C	0.0521858	0.0113984	4.61309	3.97e-06	18331	24
class.Clostridia.id.1859	14	52495231	rs11844758	C	A	-0.071335	0.0153073	-4.52528	6.03e-06	18340	24
class.Clostridia.id.1859	14	52493228	rs11846847	T	A	-0.0716049	0.0153192	-4.52109	6.15e-06	18337	24
class.Clostridia.id.1859	4	161507152	rs4690986	C	G	0.0713466	0.0150159	4.738	2.16e-06	18336	24
class.Clostridia.id.1859	12	5949771	rs10774378	C	T	0.0518302	0.0113879	4.57872	4.68e-06	18339	24
class.Clostridia.id.1859	5	149077788	rs13179700	C	T	0.0511937	0.0109569	4.64682	3.37e-06	18338	24
class.Clostridia.id.1859	18	48788446	rs6508055	G	A	-0.0590208	0.0125288	-4.68759	2.76e-06	18340	24
class.Clostridia.id.1859	12	5949262	rs7964593	T	C	0.0512393	0.0113973	4.52949	5.91e-06	18340	24
class.Clostridia.id.1859	6	163743050	rs6934062	C	G	0.0524406	0.0116115	4.50843	6.53e-06	17859	23
class.Clostridia.id.1859	5	149077133	rs9986136	G	A	0.0503184	0.0110346	4.55085	5.34e-06	18340	24
class.Clostridia.id.1859	5	105060362	rs1842454	A	G	-0.0547202	0.0127338	-4.44669	8.72e-06	18340	24
class.Clostridia.id.1859	5	149076956	rs7731599	T	C	0.0499509	0.0110343	4.5176	6.25e-06	18340	24
class.Clostridia.id.1859	5	149077655	rs11167476	C	T	0.0499351	0.0110236	4.51804	6.24e-06	18339	24
class.Clostridia.id.1859	2	231676041	rs10209007	C	G	0.0794173	0.0182427	4.41949	9.89e-06	17812	23
class.Clostridia.id.1859	2	231678413	rs3792064	A	G	0.0795651	0.0182521	4.41752	9.98e-06	17812	23
class.Clostridia.id.1859	3	131371980	rs76767978	A	G	0.0698882	0.0156319	4.45478	8.4e-06	18329	24
class.Clostridia.id.1859	4	7420184	rs13105690	C	T	-0.0529097	0.011818	-4.44528	8.78e-06	18340	24
class.Clostridia.id.1859	6	12397187	rs76860606	G	C	0.0947036	0.0225117	4.47808	7.53e-06	17579	21
class.Clostridia.id.1859	5	35770550	rs72738886	C	T	0.086617	0.0190393	4.45879	8.24e-06	16934	21
class.Clostridia.id.1859	20	50803760	rs7269302	T	A	-0.0963981	0.0212007	-4.43894	9.04e-06	17405	21
class.Clostridia.id.1859	20	50800275	rs6126494	T	G	-0.0969353	0.0211699	-4.43699	9.12e-06	17405	21
class.Clostridia.id.1859	3	89268714	rs6797343	T	G	0.0592279	0.0134556	4.43153	9.36e-06	18340	24
class.Clostridia.id.1859	4	161527350	rs6536525	G	C	0.0661829	0.0148538	4.46963	7.84e-06	18339	24
class.Clostridia.id.1859	18	48789736	rs11082866	A	T	-0.0514178	0.0115577	-4.46366	8.06e-06	18321	24
class.Clostridia.id.1859	4	161522527	rs7667168	T	C	0.0655264	0.0149007	4.43579	9.17e-06	18340	24
class.Clostridia.id.1859	4	161527868	rs6536526	T	A	0.0656765	0.0148558	4.43541	9.19e-06	18339	24
class.Clostridia.id.1859	4	161526396	rs10517722	G	C	0.0654083	0.014838	4.42642	9.58e-06	18339	24
class.Clostridia.id.1859	4	161525756	rs7687278	T	A	0.0653759	0.0148358	4.42481	9.65e-06	18340	24
class.Clostridia.id.1859	2	116724915	rs13421739	G	C	0.0888472	0.0179655	4.4273	9.54e-06	18340	24
class.Coriobacteriia.id.809	10	65799217	rs719099	G	A	0.0778402	0.0155815	5.01035	5.43e-07	17687	24
class.Coriobacteriia.id.809	10	65800878	rs2458655	C	A	0.0779399	0.0157587	4.94111	7.77e-07	17689	24
class.Coriobacteriia.id.809	10	65801279	rs7078773	C	T	0.076006	0.0155861	4.86946	1.12e-06	17689	24
class.Coriobacteriia.id.809	1	176571431	rs240104	C	T	-0.0603429	0.0126849	-4.80911	1.52e-06	17577	23
class.Coriobacteriia.id.809	10	65799626	rs56374305	C	G	0.100061	0.0206279	4.86096	1.17e-06	17688	24
class.Coriobacteriia.id.809	10	1922731	rs11250875	C	T	0.06075	0.0130939	4.57211	4.83e-06	17690	24
class.Coriobacteriia.id.809	10	65803263	rs10995776	C	T	0.0817133	0.0174599	4.71295	2.44e-06	17691	24
class.Coriobacteriia.id.809	17	37376685	rs34739816	T	G	0.0965017	0.0207666	4.61752	3.88e-06	16593	20
class.Coriobacteriia.id.809	5	125460084	rs76779974	G	C	0.0774888	0.0171877	4.53979	5.63e-06	16419	21
class.Coriobacteriia.id.809	5	459415	rs80046645	G	C	0.25584	0.0561995	4.57968	4.66e-06	3204	5
class.Coriobacteriia.id.809	19	55857777	rs45480394	G	T	-0.0504262	0.0113307	-4.42343	9.71e-06	17413	22
class.Coriobacteriia.id.809	12	11494021	rs1816223	G	A	-0.0586265	0.0129006	-4.57156	4.84e-06	17688	24
class.Coriobacteriia.id.809	10	5644995	rs7898585	C	T	0.0731501	0.0164186	4.55467	5.25e-06	17691	24
class.Coriobacteriia.id.809	20	62072077	rs67561917	G	A	-0.0714367	0.0154113	-4.54896	5.39e-06	17333	21
class.Coriobacteriia.id.809	12	11497854	rs7977399	C	T	-0.0578302	0.0129126	-4.52398	6.07e-06	17689	24
class.Coriobacteriia.id.809	10	5644918	rs7912120	G	A	0.0723713	0.0164094	4.51797	6.24e-06	17691	24
class.Coriobacteriia.id.809	9	136512906	rs3025411	G	A	0.0926543	0.0209468	4.4581	8.27e-06	15671	20
class.Coriobacteriia.id.809	17	8121332	rs11656361	C	A	0.0773006	0.017553	4.46464	8.02e-06	16665	21
class.Coriobacteriia.id.809	12	11495092	rs7303392	C	T	-0.0572152	0.0128679	-4.48425	7.32e-06	17688	24
class.Coriobacteriia.id.809	5	90471451	rs1397793	A	G	-0.0498855	0.0112446	-4.42212	9.77e-06	17527	23
class.Coriobacteriia.id.809	12	11480228	rs1834859	T	G	-0.0572546	0.0130322	-4.46606	7.97e-06	17686	24
class.Coriobacteriia.id.809	10	5644983	rs7896306	T	G	0.0716879	0.0164208	4.46993	7.82e-06	17691	24
class.Coriobacteriia.id.809	15	86433579	rs11073596	G	T	0.0510212	0.0114339	4.46135	8.14e-06	17527	23
class.Coriobacteriia.id.809	3	11654412	rs2442778	A	G	-0.116408	0.0258545	-4.43926	9.03e-06	13472	16
class.Coriobacteriia.id.809	1	179629191	rs7540303	T	C	0.0483227	0.0109062	4.42551	9.62e-06	17691	24
class.Coriobacteriia.id.809	7	24464799	rs62448869	A	T	-0.0486059	0.0108982	-4.46862	7.87e-06	17527	23
class.Coriobacteriia.id.809	7	105084680	rs13307134	T	C	0.0565686	0.0126265	4.47062	7.8e-06	17527	23
class.Coriobacteriia.id.809	10	1223742	rs4880783	T	G	0.056503	0.0125055	4.53012	5.9e-06	17691	24
class.Coriobacteriia.id.809	19	52895166	rs12974142	A	G	0.0789796	0.0177205	4.45188	8.51e-06	17413	22
class.Coriobacteriia.id.809	14	39660509	rs8010111	A	G	-0.103377	0.0229286	-4.49687	6.9e-06	15996	21
class.Coriobacteriia.id.809	7	24471610	rs60426889	G	T	-0.0504218	0.0113799	-4.44756	8.69e-06	17689	24
class.Coriobacteriia.id.809	7	24464911	rs62448870	A	G	-0.0481038	0.0108949	-4.42821	9.5e-06	17527	23
class.Deltaproteobacteria.id.3087	20	33694801	rs6058181	T	C	0.0825716	0.0165958	5.10006	3.4e-07	15100	23
class.Deltaproteobacteria.id.3087	20	33694580	rs6060239	T	C	0.0820617	0.0166358	5.03906	4.68e-07	15100	23
class.Deltaproteobacteria.id.3087	20	33694540	rs6060238	G	A	0.0815633	0.0165875	5.03115	4.88e-07	15101	23
class.Deltaproteobacteria.id.3087	20	33694210	rs6060237	A	G	0.0815426	0.0165875	5.02846	4.94e-07	15101	23
class.Deltaproteobacteria.id.3087	20	33694699	rs6060240	C	A	0.0807882	0.0167637	4.89873	9.65e-07	14439	22
class.Deltaproteobacteria.id.3087	17	2856662	rs4506934	T	C	-0.0936514	0.02012	-4.63387	3.59e-06	15061	23
class.Deltaproteobacteria.id.3087	9	81834426	rs17791387	G	A	-0.0735881	0.0154246	-4.79804	1.6e-06	15071	23
class.Deltaproteobacteria.id.3087	17	2859595	rs55640204	A	G	-0.0922603	0.0200787	-4.57308	4.81e-06	15063	23
class.Deltaproteobacteria.id.3087	21	45064961	rs2838334	A	G	0.0561722	0.0124124	4.54685	5.45e-06	15168	24
class.Deltaproteobacteria.id.3087	16	71541641	rs9928243	A	C	-0.0538457	0.0117718	-4.56392	5.02e-06	15167	24
class.Deltaproteobacteria.id.3087	10	11855599	rs11599763	C	T	-0.0544219	0.0117397	-4.61446	3.94e-06	15168	24
class.Deltaproteobacteria.id.3087	9	15269705	rs112381107	T	C	0.206594	0.0456908	4.58087	4.63e-06	4457	7
class.Deltaproteobacteria.id.3087	18	69312914	rs17084793	A	G	-0.0710762	0.015953	-4.53773	5.69e-06	15164	24
class.Deltaproteobacteria.id.3087	17	2856655	rs72821212	G	C	-0.0907349	0.020221	-4.47246	7.73e-06	15063	23
class.Deltaproteobacteria.id.3087	1	203991605	rs2692012	G	A	0.110335	0.0253336	4.66132	3.14e-06	13104	16
class.Deltaproteobacteria.id.3087	11	10658735	rs1035691	G	A	-0.055176	0.0121602	-4.42483	9.65e-06	15168	24
class.Deltaproteobacteria.id.3087	15	96161065	rs62020470	G	A	-0.0585411	0.0129358	-4.57114	4.85e-06	15168	24
class.Deltaproteobacteria.id.3087	15	96159374	rs7164160	T	A	-0.058325	0.0129358	-4.5534	5.28e-06	15168	24
class.Deltaproteobacteria.id.3087	16	71541226	rs7199026	A	C	-0.0524191	0.0117478	-4.45024	8.58e-06	15166	24
class.Deltaproteobacteria.id.3087	1	203308383	rs16851319	C	G	-0.0705516	0.0150849	-4.53801	5.68e-06	15154	24
class.Deltaproteobacteria.id.3087	11	10660816	rs7936267	G	A	-0.0560975	0.0123206	-4.4233	9.72e-06	15162	24
class.Deltaproteobacteria.id.3087	15	96158885	rs7163129	T	C	-0.0574903	0.012936	-4.48903	7.15e-06	15168	24
class.Deltaproteobacteria.id.3087	15	96158598	rs7162535	T	C	-0.0573164	0.0129359	-4.47536	7.63e-06	15168	24
class.Deltaproteobacteria.id.3087	2	233929283	rs3935584	T	C	-0.0523485	0.011566	-4.47895	7.5e-06	15166	24
class.Deltaproteobacteria.id.3087	9	81837587	rs17791393	A	G	-0.0672584	0.0152334	-4.45909	8.23e-06	15071	23
class.Deltaproteobacteria.id.3087	15	96156368	rs4321143	A	G	-0.0567282	0.0129363	-4.42945	9.45e-06	15167	24
class.Deltaproteobacteria.id.3087	8	57867671	rs55744759	G	A	-0.0779693	0.0170738	-4.48435	7.31e-06	15168	24
class.Deltaproteobacteria.id.3087	8	57865378	rs72647048	C	T	-0.0778165	0.0170738	-4.48425	7.32e-06	15168	24
class.Deltaproteobacteria.id.3087	8	57863344	rs12546457	A	G	-0.0769506	0.017197	-4.45134	8.53e-06	15165	24
class.Deltaproteobacteria.id.3087	8	57868228	rs2873556	A	G	-0.0767079	0.0170274	-4.4331	9.29e-06	15165	24
class.Deltaproteobacteria.id.3087	8	57867843	rs72647049	A	G	-0.0760741	0.0169575	-4.42687	9.56e-06	15164	24
class.Deltaproteobacteria.id.3087	8	57864117	rs35912151	A	T	-0.0766652	0.017075	-4.41819	9.95e-06	15168	24
class.Erysipelotrichia.id.2147	8	38803551	rs62504403	T	C	0.0681159	0.0127883	5.30566	1.12e-07	16981	22
class.Erysipelotrichia.id.2147	8	38805049	rs11990200	G	A	0.0666105	0.0128883	5.16733	2.37e-07	16874	21
class.Erysipelotrichia.id.2147	8	38805481	rs11990327	G	A	0.0665763	0.0128411	5.16148	2.45e-07	16981	22
class.Erysipelotrichia.id.2147	8	38802256	rs62504402	C	T	0.0655608	0.01282	5.13099	2.88e-07	16874	21
class.Erysipelotrichia.id.2147	8	38795647	rs62504370	C	A	0.0634828	0.01265	5.03429	4.8e-07	17285	22
class.Erysipelotrichia.id.2147	18	5830507	rs7234058	C	T	-0.0945759	0.0194091	-4.90966	9.12e-07	16874	21
class.Erysipelotrichia.id.2147	18	5829720	rs79996147	A	T	-0.0942694	0.0194062	-4.89732	9.72e-07	16874	21
class.Erysipelotrichia.id.2147	13	40385457	rs17530232	G	A	0.10305	0.0224648	4.68561	2.79e-06	16622	20
class.Erysipelotrichia.id.2147	3	195793712	rs2300774	A	G	0.0524152	0.0106784	4.91332	8.95e-07	18216	24
class.Erysipelotrichia.id.2147	18	5827643	rs79329601	C	T	-0.0929742	0.0194034	-4.82527	1.4e-06	16874	21
class.Erysipelotrichia.id.2147	3	195793339	rs2300775	C	T	0.052225	0.0106784	4.89601	9.78e-07	18216	24
class.Erysipelotrichia.id.2147	18	5824394	rs76420385	G	A	-0.0928607	0.0193876	-4.81514	1.47e-06	16874	21
class.Erysipelotrichia.id.2147	3	195794241	rs9858727	T	A	0.0520193	0.0106791	4.87592	1.08e-06	18216	24
class.Erysipelotrichia.id.2147	18	5826346	rs78782849	C	T	-0.0924946	0.0194004	-4.79675	1.61e-06	16874	21
class.Erysipelotrichia.id.2147	3	195790811	rs2300777	C	A	0.0518613	0.0106774	4.85937	1.18e-06	18216	24
class.Erysipelotrichia.id.2147	3	195790291	rs2300780	C	T	0.0520025	0.0106771	4.87304	1.1e-06	18216	24
class.Erysipelotrichia.id.2147	3	195790737	rs2300778	G	A	0.051538	0.0106776	4.82911	1.37e-06	18216	24
class.Erysipelotrichia.id.2147	17	70327224	rs35161940	C	T	-0.0806041	0.0167641	-4.76969	1.85e-06	18213	24
class.Erysipelotrichia.id.2147	3	195788147	rs2284890	C	T	0.0512958	0.010678	4.80655	1.54e-06	18215	24
class.Erysipelotrichia.id.2147	3	195789414	rs2239641	C	T	0.051182	0.0106771	4.7963	1.62e-06	18216	24
class.Erysipelotrichia.id.2147	3	195788247	rs2284889	A	G	0.0512135	0.0106776	4.79864	1.6e-06	18216	24
class.Erysipelotrichia.id.2147	3	195791866	rs9852239	C	T	0.050937	0.0106789	4.77385	1.81e-06	18216	24
class.Erysipelotrichia.id.2147	10	133897233	rs10781552	T	C	-0.0552212	0.0116074	-4.72237	2.33e-06	17789	23
class.Erysipelotrichia.id.2147	3	195789708	rs2239640	T	G	0.0509655	0.0106776	4.77595	1.79e-06	18216	24
class.Erysipelotrichia.id.2147	3	195787308	rs9846149	G	C	0.0508689	0.0106778	4.76649	1.87e-06	18216	24
class.Erysipelotrichia.id.2147	3	195788555	rs9863872	G	T	0.0508821	0.0106775	4.76749	1.87e-06	18216	24
class.Erysipelotrichia.id.2147	3	195831098	rs9867473	C	A	0.0500323	0.0107046	4.7201	2.36e-06	18089	23
class.Erysipelotrichia.id.2147	3	195800603	rs9859401	A	C	0.050037	0.0106791	4.6921	2.7e-06	18217	24
class.Erysipelotrichia.id.2147	3	195795439	rs2300773	A	G	0.0499672	0.0106795	4.68337	2.82e-06	18216	24
class.Erysipelotrichia.id.2147	3	195800267	rs13072608	T	C	0.0497916	0.0106787	4.66715	3.05e-06	18217	24
class.Erysipelotrichia.id.2147	3	195797947	rs3761717	C	G	0.0496186	0.0106791	4.65092	3.3e-06	18217	24
class.Erysipelotrichia.id.2147	14	56156504	rs8003149	T	C	0.0538798	0.0116888	4.60702	4.08e-06	18213	24
class.Erysipelotrichia.id.2147	3	195797553	rs11718657	A	C	0.0495351	0.0106798	4.64491	3.4e-06	18217	24
class.Erysipelotrichia.id.2147	3	195797576	rs11185506	C	G	0.0495351	0.0106798	4.64491	3.4e-06	18217	24
class.Erysipelotrichia.id.2147	10	133898263	rs7095708	T	C	-0.0532727	0.011471	-4.61063	4.01e-06	18197	24
class.Erysipelotrichia.id.2147	10	133898421	rs4617508	T	A	-0.0532474	0.0114727	-4.60939	4.04e-06	18197	24
class.Erysipelotrichia.id.2147	10	133894405	rs55764236	T	G	-0.0539305	0.0116046	-4.61693	3.89e-06	17789	23
class.Erysipelotrichia.id.2147	10	133896369	rs7911287	G	T	-0.0532216	0.0114716	-4.60964	4.03e-06	18198	24
class.Erysipelotrichia.id.2147	3	195802366	rs9877119	G	A	0.049323	0.0106791	4.6251	3.74e-06	18217	24
class.Erysipelotrichia.id.2147	3	195800547	rs9859260	T	C	0.0494075	0.0106791	4.63171	3.63e-06	18217	24
class.Erysipelotrichia.id.2147	10	133894256	rs12357537	T	C	-0.0537753	0.0116057	-4.60348	4.15e-06	17789	23
class.Erysipelotrichia.id.2147	14	48997206	rs4078432	T	C	-0.0608929	0.0133764	-4.5997	4.23e-06	17789	23
class.Erysipelotrichia.id.2147	3	195807607	rs3804140	C	T	0.0488296	0.0106791	4.57872	4.68e-06	18215	24
class.Erysipelotrichia.id.2147	3	195798522	rs9990392	T	C	0.0485656	0.0106882	4.56738	4.94e-06	18215	24
class.Erysipelotrichia.id.2147	3	195807625	rs3804139	C	T	0.0486429	0.0106791	4.56165	5.08e-06	18215	24
class.Erysipelotrichia.id.2147	5	3002546	rs1074800	G	A	0.0492438	0.010887	4.52131	6.15e-06	17789	23
class.Erysipelotrichia.id.2147	14	80357610	rs56970041	G	T	0.0724144	0.0164471	4.54848	5.4e-06	18217	24
class.Erysipelotrichia.id.2147	5	3004396	rs921306	C	T	0.0493866	0.0109127	4.48783	7.2e-06	17789	23
class.Erysipelotrichia.id.2147	10	133903944	rs11146160	A	G	-0.0520776	0.011471	-4.51053	6.47e-06	18204	24
class.Erysipelotrichia.id.2147	3	195798600	rs34221479	C	T	0.0486579	0.0107011	4.53394	5.79e-06	18108	23
class.Erysipelotrichia.id.2147	10	133901250	rs12258727	T	C	-0.0519876	0.011477	-4.49808	6.86e-06	18201	24
class.Erysipelotrichia.id.2147	18	5800225	rs8096144	C	G	-0.0856058	0.0191756	-4.42746	9.53e-06	17405	23
class.Erysipelotrichia.id.2147	8	2954952	rs7826267	G	T	-0.0839071	0.0199131	-4.4332	9.28e-06	17586	22
class.Erysipelotrichia.id.2147	3	195792905	rs9852883	C	A	0.047734	0.0105644	4.51491	6.33e-06	18109	23
class.Erysipelotrichia.id.2147	10	133897052	rs7906464	T	A	-0.0531513	0.011893	-4.48335	7.35e-06	17789	23
class.Erysipelotrichia.id.2147	3	195804298	rs41300431	G	A	0.0478842	0.0106789	4.48998	7.12e-06	18216	24
class.Erysipelotrichia.id.2147	3	195804344	rs35587059	C	T	0.0479071	0.010682	4.4898	7.13e-06	18207	24
class.Erysipelotrichia.id.2147	14	56151603	rs28703642	G	T	0.0525302	0.0117964	4.47512	7.64e-06	18217	24
class.Erysipelotrichia.id.2147	10	133893637	rs7100916	T	G	-0.0527558	0.0118798	-4.47562	7.62e-06	17789	23
class.Erysipelotrichia.id.2147	14	80359465	rs10144017	G	A	0.0687138	0.016077	4.45228	8.5e-06	18217	24
class.Erysipelotrichia.id.2147	10	133894421	rs61865709	G	A	-0.052664	0.0118775	-4.46509	8e-06	17789	23
class.Erysipelotrichia.id.2147	1	64139196	rs1884466	T	C	-0.0475363	0.0106939	-4.42764	9.53e-06	18205	24
class.Erysipelotrichia.id.2147	1	97457427	rs290833	G	T	-0.0497374	0.0111376	-4.46441	8.03e-06	17789	23
class.Erysipelotrichia.id.2147	14	80356644	rs10134361	G	A	0.0709624	0.0164356	4.44824	8.66e-06	18217	24
class.Erysipelotrichia.id.2147	17	70329152	rs12938302	C	T	-0.0751558	0.0167557	-4.43585	9.17e-06	18207	24
class.Erysipelotrichia.id.2147	3	195805510	rs2638904	A	G	0.0472153	0.0106777	4.42518	9.64e-06	18215	24
class.Gammaproteobacteria.id.3303	2	167986992	rs6706173	C	A	0.074251	0.0146392	5.19981	1.99e-07	16020	24
class.Gammaproteobacteria.id.3303	2	167987270	rs6432975	C	G	0.0741065	0.0146194	5.19735	2.02e-07	16020	24
class.Gammaproteobacteria.id.3303	2	167984952	rs11899748	C	T	0.0739739	0.0146407	5.18342	2.18e-07	16020	24
class.Gammaproteobacteria.id.3303	2	167983329	rs56730065	A	G	0.0732746	0.0146525	5.12897	2.91e-07	16020	24
class.Gammaproteobacteria.id.3303	2	167966172	rs7572454	G	A	0.0720097	0.0143428	5.09778	3.44e-07	16024	24
class.Gammaproteobacteria.id.3303	2	167982976	rs6432974	G	T	0.0727146	0.014678	5.09563	3.48e-07	16019	24
class.Gammaproteobacteria.id.3303	2	167962595	rs12105903	C	T	0.0697609	0.0144709	4.92573	8.4e-07	16024	24
class.Gammaproteobacteria.id.3303	2	167968777	rs67269716	G	A	0.0694278	0.0144271	4.91243	9e-07	16023	24
class.Gammaproteobacteria.id.3303	2	167961501	rs7580360	A	G	0.0696319	0.0145005	4.91513	8.87e-07	16024	24
class.Gammaproteobacteria.id.3303	12	43572952	rs11181912	A	G	-0.0579153	0.0118796	-4.89267	9.95e-07	16017	24
class.Gammaproteobacteria.id.3303	2	167969755	rs7586785	C	G	0.0692071	0.0144434	4.89652	9.75e-07	16023	24
class.Gammaproteobacteria.id.3303	2	167972002	rs9967718	G	A	0.0689565	0.0144483	4.8769	1.08e-06	16023	24
class.Gammaproteobacteria.id.3303	2	167961469	rs7606905	C	T	0.068128	0.014518	4.8137	1.48e-06	16024	24
class.Gammaproteobacteria.id.3303	2	167951599	rs59250079	T	G	0.0700235	0.0147462	4.8266	1.39e-06	16022	24
class.Gammaproteobacteria.id.3303	2	167956600	rs61084716	T	G	0.0694731	0.0147553	4.80922	1.52e-06	16024	24
class.Gammaproteobacteria.id.3303	2	167961457	rs7607028	G	A	0.0679514	0.0145126	4.79289	1.64e-06	16025	24
class.Gammaproteobacteria.id.3303	2	167983947	rs67074513	T	C	0.0628209	0.0133341	4.76747	1.87e-06	16020	24
class.Gammaproteobacteria.id.3303	12	43573196	rs17092798	G	A	-0.0637506	0.0135428	-4.76497	1.89e-06	16019	24
class.Gammaproteobacteria.id.3303	2	167977506	rs10497315	A	G	0.0666953	0.0144252	4.7456	2.08e-06	16024	24
class.Gammaproteobacteria.id.3303	2	167977928	rs12619579	G	A	0.0667303	0.0144653	4.7357	2.18e-06	16023	24
class.Gammaproteobacteria.id.3303	2	167959943	rs1429930	C	G	0.0686472	0.0147852	4.73914	2.15e-06	16024	24
class.Gammaproteobacteria.id.3303	12	43579008	rs1849782	G	A	-0.0628788	0.0135389	-4.71375	2.43e-06	16025	24
class.Gammaproteobacteria.id.3303	2	167965317	rs1346722	T	C	0.0612133	0.0133163	4.65444	3.25e-06	16021	24
class.Gammaproteobacteria.id.3303	12	43574431	rs61926436	A	C	-0.0623354	0.0135426	-4.66419	3.1e-06	16020	24
class.Gammaproteobacteria.id.3303	2	167989691	rs7569147	G	A	0.0646279	0.0139827	4.67024	3.01e-06	16019	24
class.Gammaproteobacteria.id.3303	2	167994684	rs998899	C	T	0.0603989	0.0133188	4.60403	4.14e-06	16019	24
class.Gammaproteobacteria.id.3303	18	48185248	rs79795896	G	A	-0.15921	0.0351373	-4.46723	7.92e-06	7577	11
class.Gammaproteobacteria.id.3303	2	167951368	rs7589167	C	T	0.0669375	0.0147801	4.62131	3.81e-06	16022	24
class.Gammaproteobacteria.id.3303	12	43581947	rs10467189	T	C	-0.0618966	0.0135272	-4.64116	3.46e-06	16025	24
class.Gammaproteobacteria.id.3303	10	48385682	rs2234691	C	T	0.0762905	0.0171962	4.45491	8.39e-06	16011	24
class.Gammaproteobacteria.id.3303	8	115123937	rs6469506	A	T	0.0541424	0.0116333	4.65184	3.29e-06	16023	24
class.Gammaproteobacteria.id.3303	8	115126270	rs4421375	C	T	0.0541083	0.0116734	4.63356	3.59e-06	16024	24
class.Gammaproteobacteria.id.3303	8	115123007	rs12545601	A	C	0.0539244	0.0116243	4.63	3.66e-06	16025	24
class.Gammaproteobacteria.id.3303	8	115146828	rs1399856	C	A	0.0539136	0.0116717	4.61326	3.96e-06	16022	24
class.Gammaproteobacteria.id.3303	8	115175017	rs6984998	C	T	-0.0558111	0.0121384	-4.62255	3.79e-06	16025	24
class.Gammaproteobacteria.id.3303	1	186502694	rs12404135	G	A	-0.0788843	0.0172415	-4.44243	8.89e-06	15231	23
class.Gammaproteobacteria.id.3303	1	186501914	rs12089016	C	A	-0.0787515	0.0172413	-4.42758	9.53e-06	15232	23
class.Gammaproteobacteria.id.3303	12	43579716	rs12827899	G	C	-0.0606593	0.0135364	-4.54707	5.44e-06	16020	24
class.Gammaproteobacteria.id.3303	2	167947111	rs12692857	G	A	0.0651229	0.0147387	4.51309	6.39e-06	16019	24
class.Gammaproteobacteria.id.3303	8	115123578	rs7000905	C	T	0.0534152	0.01163	4.59218	4.39e-06	16025	24
class.Gammaproteobacteria.id.3303	2	167948116	rs10171261	G	A	0.0647554	0.0147374	4.49788	6.86e-06	16019	24
class.Gammaproteobacteria.id.3303	2	167988499	rs6432976	C	T	0.0696408	0.0157604	4.48076	7.44e-06	16015	24
class.Gammaproteobacteria.id.3303	8	115096217	rs4281140	G	T	0.0532901	0.0116715	4.54831	5.41e-06	16024	24
class.Gammaproteobacteria.id.3303	8	115148483	rs13281859	C	T	0.0533629	0.0116723	4.55616	5.21e-06	16022	24
class.Gammaproteobacteria.id.3303	8	115119439	rs12675001	G	T	0.0532922	0.0116263	4.56066	5.1e-06	16025	24
class.Gammaproteobacteria.id.3303	18	75633634	rs9973122	A	T	0.0740614	0.0162596	4.50079	6.77e-06	15650	23
class.Gammaproteobacteria.id.3303	2	167992286	rs6720763	T	C	0.0612923	0.0139233	4.49506	6.95e-06	16020	24
class.Gammaproteobacteria.id.3303	8	115095516	rs13266408	T	C	0.052985	0.0116241	4.53417	5.78e-06	16025	24
class.Gammaproteobacteria.id.3303	8	115160378	rs10111899	C	T	-0.0548298	0.0120869	-4.54631	5.46e-06	16025	24
class.Gammaproteobacteria.id.3303	8	115119318	rs12679016	A	T	0.053034	0.0116261	4.5377	5.69e-06	16025	24
class.Gammaproteobacteria.id.3303	8	115129292	rs6994489	C	A	-0.0549407	0.0120963	-4.54967	5.37e-06	16024	24
class.Gammaproteobacteria.id.3303	2	167920163	rs60188538	C	T	0.0631025	0.0143678	4.47612	7.6e-06	16019	24
class.Gammaproteobacteria.id.3303	8	115148110	rs2176115	A	G	-0.0546808	0.0120789	-4.53516	5.76e-06	16023	24
class.Gammaproteobacteria.id.3303	8	115096120	rs13273646	G	A	0.0526113	0.0116296	4.50044	6.78e-06	16024	24
class.Gammaproteobacteria.id.3303	8	115120642	rs11775846	G	A	0.0528202	0.0116321	4.52387	6.07e-06	16025	24
class.Gammaproteobacteria.id.3303	8	115150895	rs6469507	T	C	-0.0547984	0.012167	-4.51562	6.31e-06	16023	24
class.Gammaproteobacteria.id.3303	2	167918547	rs16852925	C	G	0.0628075	0.014378	4.44352	8.85e-06	16019	24
class.Gammaproteobacteria.id.3303	8	115121081	rs7017964	G	A	0.0525959	0.0116333	4.50463	6.65e-06	16025	24
class.Gammaproteobacteria.id.3303	8	115168116	rs4548204	A	C	-0.0542791	0.012077	-4.50229	6.72e-06	16024	24
class.Gammaproteobacteria.id.3303	8	115135348	rs12550281	A	G	0.0524629	0.0116621	4.4882	7.18e-06	16024	24
class.Gammaproteobacteria.id.3303	8	115165210	rs10110536	C	T	-0.0542644	0.0120851	-4.50051	6.78e-06	16025	24
class.Gammaproteobacteria.id.3303	6	137612554	rs9494710	T	C	-0.0549673	0.0120924	-4.58471	4.55e-06	15650	23
class.Gammaproteobacteria.id.3303	8	115163631	rs4876552	G	C	0.0524931	0.0116588	4.47215	7.74e-06	16019	24
class.Gammaproteobacteria.id.3303	8	115161706	rs1473985	A	T	-0.0540008	0.0120868	-4.47826	7.53e-06	16025	24
class.Gammaproteobacteria.id.3303	8	115162971	rs7818533	G	A	0.0524139	0.0116643	4.46558	7.99e-06	16016	24
class.Gammaproteobacteria.id.3303	8	115167761	rs2357360	T	A	0.0523984	0.0116736	4.47072	7.8e-06	16022	24
class.Gammaproteobacteria.id.3303	8	115172410	rs13257428	G	A	0.0523941	0.0116687	4.46772	7.91e-06	16025	24
class.Gammaproteobacteria.id.3303	8	115152596	rs10095416	T	A	-0.054208	0.0121688	-4.4673	7.92e-06	16023	24
class.Gammaproteobacteria.id.3303	8	115162781	rs7003100	T	C	-0.0535227	0.0121303	-4.4366	9.14e-06	16025	24
class.Gammaproteobacteria.id.3303	8	115164764	rs2090256	T	C	-0.0533105	0.012077	-4.4241	9.68e-06	16025	24
class.Gammaproteobacteria.id.3303	6	137612394	rs4896254	A	T	-0.0538368	0.0120351	-4.51166	6.43e-06	15650	23
class.Gammaproteobacteria.id.3303	3	18615903	rs75101789	T	C	0.0729012	0.0163003	4.44503	8.79e-06	16024	24
class.Lentisphaeria.id.2250	21	21023966	rs2825714	G	A	-0.13741	0.0289246	-4.78357	1.72e-06	4734	22
class.Lentisphaeria.id.2250	15	25162535	rs17114848	A	G	0.152377	0.0324332	4.60836	4.06e-06	4734	22
class.Lentisphaeria.id.2250	20	61394262	rs77599476	G	A	0.230292	0.0480168	4.76793	1.86e-06	3722	14
class.Lentisphaeria.id.2250	7	146795379	rs11770843	T	C	0.109431	0.0234879	4.76301	1.91e-06	4705	21
class.Lentisphaeria.id.2250	20	61393859	rs112022900	G	A	0.218443	0.0461311	4.68783	2.76e-06	4092	15
class.Lentisphaeria.id.2250	1	11943792	rs72640280	G	A	0.220207	0.0486196	4.55735	5.18e-06	3816	16
class.Lentisphaeria.id.2250	9	111086170	rs62570196	T	C	-0.21635	0.0439866	-4.87661	1.08e-06	3712	15
class.Lentisphaeria.id.2250	20	61392681	rs45621736	G	A	0.218265	0.0461308	4.68841	2.75e-06	4093	15
class.Lentisphaeria.id.2250	7	146812673	rs6951588	T	C	0.104331	0.0232142	4.47523	7.63e-06	4728	22
class.Lentisphaeria.id.2250	7	146808977	rs11764871	T	G	0.105796	0.0233464	4.51322	6.39e-06	4725	22
class.Lentisphaeria.id.2250	5	94720245	rs2731834	G	C	0.109438	0.023693	4.59908	4.24e-06	4733	22
class.Lentisphaeria.id.2250	7	146798566	rs35004924	A	C	0.104148	0.0235649	4.51221	6.42e-06	4701	21
class.Lentisphaeria.id.2250	7	146810428	rs62481809	C	G	0.103422	0.023286	4.43511	9.2e-06	4724	22
class.Lentisphaeria.id.2250	13	20687179	rs2031282	G	A	0.122369	0.0270329	4.59236	4.38e-06	4734	22
class.Lentisphaeria.id.2250	5	94692439	rs2546105	T	A	0.106187	0.023469	4.50855	6.53e-06	4734	22
class.Lentisphaeria.id.2250	15	101242690	rs1002941	A	G	0.105025	0.0233484	4.46125	8.15e-06	4734	22
class.Lentisphaeria.id.2250	5	94698304	rs1895249	G	T	0.104684	0.023471	4.45805	8.27e-06	4733	22
class.Lentisphaeria.id.2250	3	6223568	rs73113483	A	T	-0.131217	0.0288713	-4.4481	8.66e-06	4718	22
class.Lentisphaeria.id.2250	5	94708550	rs1363428	A	G	0.104261	0.0234016	4.43224	9.33e-06	4734	22
class.Lentisphaeria.id.2250	5	94690178	rs253710	C	T	0.103759	0.0234543	4.41822	9.95e-06	4734	22
class.Melainabacteria.id.1589	3	14306949	rs9864379	C	T	-0.159735	0.0292553	-5.43892	5.36e-08	5777	23
class.Melainabacteria.id.1589	3	14306999	rs9830438	A	C	-0.158871	0.0292518	-5.41123	6.26e-08	5777	23
class.Melainabacteria.id.1589	3	14308119	rs2005426	C	A	-0.157581	0.0293475	-5.34242	9.17e-08	5773	23
class.Melainabacteria.id.1589	3	14307483	rs900188	A	G	-0.157035	0.0292529	-5.33534	9.54e-08	5776	23
class.Melainabacteria.id.1589	3	14306561	rs9864035	G	A	-0.152598	0.0292421	-5.19554	2.04e-07	5775	23
class.Melainabacteria.id.1589	3	14268381	rs6773199	G	A	-0.149007	0.0286017	-5.24714	1.54e-07	5775	23
class.Melainabacteria.id.1589	3	14268744	rs13062781	G	A	-0.145579	0.0283554	-5.23916	1.61e-07	5774	23
class.Melainabacteria.id.1589	3	14298628	rs6442436	C	T	-0.15137	0.0291354	-5.17837	2.24e-07	5776	23
class.Melainabacteria.id.1589	3	14280171	rs12493406	C	T	-0.15402	0.0291985	-5.16466	2.41e-07	5777	23
class.Melainabacteria.id.1589	3	14306171	rs9883109	T	C	-0.151116	0.0291676	-5.16161	2.45e-07	5777	23
class.Melainabacteria.id.1589	3	14299101	rs6780959	A	G	-0.150386	0.0291397	-5.14488	2.68e-07	5776	23
class.Melainabacteria.id.1589	3	14306519	rs9863760	C	T	-0.148628	0.0284535	-5.18063	2.21e-07	5776	23
class.Melainabacteria.id.1589	3	14296762	rs13072729	T	C	-0.150581	0.0291628	-5.12622	2.96e-07	5775	23
class.Melainabacteria.id.1589	3	14283539	rs12486770	T	A	-0.152776	0.0292036	-5.12502	2.98e-07	5777	23
class.Melainabacteria.id.1589	16	80493705	rs11150282	C	T	0.0989488	0.0196972	4.99029	6.03e-07	5873	24
class.Melainabacteria.id.1589	3	14282488	rs62231951	A	T	-0.152394	0.0292	-5.11252	3.18e-07	5777	23
class.Melainabacteria.id.1589	3	14287703	rs10510427	G	A	-0.149695	0.0288896	-5.07571	3.86e-07	5777	23
class.Melainabacteria.id.1589	3	14301173	rs1010755	C	T	-0.148439	0.0291095	-5.07385	3.9e-07	5777	23
class.Melainabacteria.id.1589	3	14303081	rs17039205	A	G	-0.148095	0.0291407	-5.07008	3.98e-07	5777	23
class.Melainabacteria.id.1589	3	14303190	rs17039208	T	C	-0.147325	0.0291274	-5.04507	4.53e-07	5777	23
class.Melainabacteria.id.1589	3	14270680	rs9832125	C	T	-0.13861	0.0281878	-5.08806	3.62e-07	5776	23
class.Melainabacteria.id.1589	3	14270543	rs13084677	A	T	-0.138154	0.0281868	-5.07772	3.82e-07	5776	23
class.Melainabacteria.id.1589	16	80490529	rs7206242	C	T	0.0999823	0.0201114	4.92113	8.6e-07	5880	24
class.Melainabacteria.id.1589	3	14304191	rs13088024	T	A	-0.146073	0.0291323	-4.98654	6.15e-07	5777	23
class.Melainabacteria.id.1589	3	14303491	rs13060131	C	T	-0.145725	0.0291334	-4.977	6.46e-07	5777	23
class.Melainabacteria.id.1589	3	14290362	rs13098772	C	A	-0.146845	0.0291578	-4.97329	6.58e-07	5775	23
class.Melainabacteria.id.1589	3	14304748	rs12714900	G	T	-0.145315	0.0291327	-4.96655	6.82e-07	5777	23
class.Melainabacteria.id.1589	3	14303744	rs12491989	C	G	-0.145418	0.0291902	-4.95861	7.1e-07	5777	23
class.Melainabacteria.id.1589	3	14305088	rs12714903	C	T	-0.145055	0.0291376	-4.95677	7.17e-07	5777	23
class.Melainabacteria.id.1589	3	14305670	rs13095126	T	C	-0.144743	0.0291323	-4.94364	7.67e-07	5777	23
class.Melainabacteria.id.1589	3	14305584	rs13072444	G	A	-0.144636	0.0291325	-4.94023	7.8e-07	5777	23
class.Melainabacteria.id.1589	3	14304881	rs12714902	G	A	-0.144491	0.0291351	-4.93746	7.91e-07	5777	23
class.Melainabacteria.id.1589	16	80484304	rs7204337	G	A	0.0990876	0.0202939	4.8177	1.45e-06	5873	24
class.Melainabacteria.id.1589	3	14305836	rs13072505	A	G	-0.145493	0.0291283	-4.97438	6.55e-07	5777	23
class.Melainabacteria.id.1589	3	14302318	rs7644367	G	A	-0.143397	0.0291272	-4.91348	8.95e-07	5777	23
class.Melainabacteria.id.1589	3	14305341	rs13072044	G	T	-0.147382	0.0300218	-4.90591	9.3e-07	5343	22
class.Melainabacteria.id.1589	3	14305775	rs13072359	A	C	-0.143146	0.0291307	-4.88915	1.01e-06	5777	23
class.Melainabacteria.id.1589	1	230522960	rs72765665	C	T	-0.0894731	0.0186553	-4.83173	1.35e-06	5881	24
class.Melainabacteria.id.1589	1	230523039	rs16851659	C	G	-0.0896103	0.0186432	-4.84363	1.27e-06	5884	24
class.Melainabacteria.id.1589	1	230522961	rs72765667	A	G	-0.0882774	0.0186586	-4.76861	1.85e-06	5881	24
class.Melainabacteria.id.1589	1	230522978	rs68053172	G	A	-0.0883222	0.0186573	-4.7684	1.86e-06	5881	24
class.Melainabacteria.id.1589	7	20010624	rs73074665	T	A	0.166216	0.0355728	4.68019	2.87e-06	5758	22
class.Melainabacteria.id.1589	9	115975644	rs4129397	A	G	0.0894639	0.0185102	4.80555	1.54e-06	5886	24
class.Melainabacteria.id.1589	9	115975389	rs4129395	A	G	0.0896187	0.0185106	4.81384	1.48e-06	5887	24
class.Melainabacteria.id.1589	1	230522690	rs4846956	C	T	-0.0875945	0.0186458	-4.73846	2.15e-06	5885	24
class.Melainabacteria.id.1589	15	100747683	rs79790072	C	T	0.226722	0.0487841	4.65183	3.29e-06	4107	11
class.Melainabacteria.id.1589	9	115975613	rs4129396	A	G	0.0888202	0.0185118	4.76989	1.84e-06	5886	24
class.Melainabacteria.id.1589	9	26184578	rs10738747	A	G	0.0814624	0.0184409	4.41808	9.96e-06	5884	24
class.Melainabacteria.id.1589	9	122046549	rs1221147	A	T	0.123968	0.0278958	4.49045	7.11e-06	5768	23
class.Melainabacteria.id.1589	9	115977175	rs10739388	T	C	0.0879358	0.0185096	4.72233	2.33e-06	5887	24
class.Melainabacteria.id.1589	9	115976445	rs7859354	C	T	0.088101	0.0185104	4.73143	2.23e-06	5887	24
class.Melainabacteria.id.1589	9	115978038	rs10817461	A	T	0.087544	0.0185118	4.70312	2.56e-06	5887	24
class.Melainabacteria.id.1589	2	61450941	rs202201936	C	A	-0.141483	0.0305696	-4.49741	6.88e-06	5436	22
class.Melainabacteria.id.1589	1	230524296	rs7549147	G	A	-0.08606	0.0185874	-4.66236	3.13e-06	5883	24
class.Melainabacteria.id.1589	9	24648997	rs113884518	C	T	-0.205352	0.0454982	-4.46367	8.06e-06	4442	17
class.Melainabacteria.id.1589	18	1008278	rs789069	C	A	-0.103539	0.0234287	-4.49841	6.85e-06	5879	24
class.Melainabacteria.id.1589	1	230523609	rs12746891	A	G	-0.0846221	0.0185853	-4.59013	4.43e-06	5884	24
class.Melainabacteria.id.1589	11	2937631	rs367480	A	G	-0.083758	0.0185796	-4.45991	8.2e-06	5887	24
class.Melainabacteria.id.1589	17	53906328	rs28678345	C	T	0.214848	0.0470878	4.50329	6.69e-06	4323	15
class.Melainabacteria.id.1589	1	230521031	rs11806158	C	A	-0.0819637	0.0186495	-4.44042	8.98e-06	5887	24
class.Melainabacteria.id.1589	14	107061448	rs10148250	A	G	0.0861928	0.0193381	4.4479	8.67e-06	5453	23
class.Methanobacteria.id.119	2	125440268	rs10202904	G	T	-0.121754	0.0235357	-5.12255	3.01e-07	3695	16
class.Methanobacteria.id.119	2	125437944	rs7601415	T	A	-0.118706	0.0235443	-4.98785	6.11e-07	3692	16
class.Methanobacteria.id.119	2	125437070	rs1869500	A	C	-0.118301	0.0235431	-4.97363	6.57e-07	3692	16
class.Methanobacteria.id.119	13	41956181	rs73457410	G	A	0.21534	0.0436695	4.82379	1.41e-06	3498	15
class.Methanobacteria.id.119	13	41963791	rs76029318	C	T	0.214769	0.0446468	4.8003	1.58e-06	3497	15
class.Methanobacteria.id.119	3	15053083	rs6776814	C	T	-0.199566	0.0411825	-4.79452	1.63e-06	3385	14
class.Methanobacteria.id.119	3	15013348	rs62241835	T	G	-0.203385	0.0417931	-4.79425	1.63e-06	3383	14
class.Methanobacteria.id.119	3	15051223	rs62240385	T	G	-0.201402	0.041873	-4.77752	1.77e-06	3342	13
class.Methanobacteria.id.119	3	15015333	rs9942108	G	A	-0.202852	0.0420789	-4.76877	1.85e-06	3342	13
class.Methanobacteria.id.119	13	41963968	rs73457427	G	A	0.212978	0.0446128	4.76767	1.86e-06	3497	15
class.Methanobacteria.id.119	4	104418307	rs894996	A	C	0.216999	0.0449076	4.76639	1.88e-06	3582	15
class.Methanobacteria.id.119	2	125446588	rs4848970	G	T	0.115928	0.0243751	4.76466	1.89e-06	3696	16
class.Methanobacteria.id.119	3	15049536	rs6784384	G	A	-0.197946	0.0413561	-4.76413	1.9e-06	3385	14
class.Methanobacteria.id.119	3	15019595	rs73031978	G	C	-0.203186	0.042162	-4.76358	1.9e-06	3340	13
class.Methanobacteria.id.119	2	125434310	rs12711690	G	A	-0.113177	0.0235465	-4.75629	1.97e-06	3691	16
class.Methanobacteria.id.119	3	15049889	rs62240384	C	T	-0.19755	0.0413568	-4.75454	1.99e-06	3385	14
class.Methanobacteria.id.119	13	41955162	rs11147839	G	A	0.211421	0.0444987	4.72664	2.28e-06	3499	15
class.Methanobacteria.id.119	2	125446861	rs4848258	A	T	-0.11206	0.0235464	-4.71343	2.44e-06	3695	16
class.Methanobacteria.id.119	3	15012512	rs62241834	G	T	-0.201008	0.0419355	-4.71267	2.44e-06	3383	14
class.Methanobacteria.id.119	3	15006272	rs56209241	G	A	-0.201701	0.042248	-4.70577	2.53e-06	3340	13
class.Methanobacteria.id.119	13	41962188	rs9594530	T	C	0.210214	0.0445879	4.70392	2.55e-06	3498	15
class.Methanobacteria.id.119	3	15024811	rs62240373	G	A	-0.199025	0.0418668	-4.68851	2.75e-06	3383	14
class.Methanobacteria.id.119	3	15019689	rs62241836	C	T	-0.198963	0.041879	-4.68204	2.84e-06	3383	14
class.Methanobacteria.id.119	2	125432533	rs6541968	T	C	-0.111082	0.0235326	-4.67375	2.96e-06	3698	16
class.Methanobacteria.id.119	3	15059784	rs62240388	A	G	-0.196372	0.0418228	-4.66689	3.06e-06	3342	13
class.Methanobacteria.id.119	13	41961665	rs3923545	G	C	0.2074	0.0445271	4.65772	3.2e-06	3498	15
class.Methanobacteria.id.119	3	15038202	rs62240380	C	T	-0.19333	0.0413119	-4.64973	3.32e-06	3385	14
class.Methanobacteria.id.119	3	15058403	rs58106718	A	T	-0.192891	0.0413528	-4.64337	3.43e-06	3385	14
class.Methanobacteria.id.119	3	15015341	rs9942109	G	A	-0.19665	0.0418819	-4.63313	3.6e-06	3383	14
class.Methanobacteria.id.119	3	15022743	rs56001610	G	A	-0.194912	0.0418211	-4.5874	4.49e-06	3383	14
class.Methanobacteria.id.119	3	15056858	rs7635580	G	A	-0.192759	0.0415962	-4.58552	4.53e-06	3385	14
class.Methanobacteria.id.119	3	15023497	rs62241845	T	A	-0.19488	0.0418197	-4.58434	4.55e-06	3383	14
class.Methanobacteria.id.119	3	15023392	rs62241844	G	C	-0.19488	0.0418197	-4.58434	4.55e-06	3383	14
class.Methanobacteria.id.119	3	15006309	rs62241832	G	A	-0.195628	0.0419692	-4.58338	4.58e-06	3383	14
class.Methanobacteria.id.119	3	15021128	rs62241837	G	A	-0.194793	0.0418343	-4.58191	4.61e-06	3383	14
class.Methanobacteria.id.119	3	15021594	rs62241838	T	C	-0.194728	0.0418213	-4.58191	4.61e-06	3383	14
class.Methanobacteria.id.119	3	15022311	rs62241839	A	G	-0.194592	0.0418214	-4.57885	4.68e-06	3383	14
class.Methanobacteria.id.119	2	125429006	rs11123059	A	G	-0.108366	0.0234918	-4.57024	4.87e-06	3694	16
class.Methanobacteria.id.119	3	15003008	rs62241827	T	G	-0.192528	0.0417421	-4.55063	5.35e-06	3383	14
class.Methanobacteria.id.119	3	15004109	rs62241829	C	T	-0.192668	0.0417831	-4.54883	5.39e-06	3383	14
class.Methanobacteria.id.119	3	15004048	rs62241828	A	G	-0.192578	0.0417831	-4.54678	5.45e-06	3383	14
class.Methanobacteria.id.119	12	21338861	rs75208022	T	C	-0.227245	0.048763	-4.52919	5.92e-06	3203	14
class.Methanobacteria.id.119	3	15035582	rs55721046	A	G	-0.190624	0.0414289	-4.52416	6.06e-06	3381	14
class.Methanobacteria.id.119	12	43701132	rs12825290	G	C	-0.216781	0.0493496	-4.52374	6.08e-06	3144	12
class.Methanobacteria.id.119	5	178160975	rs56131665	A	G	0.178661	0.039298	4.52014	6.18e-06	3572	15
class.Methanobacteria.id.119	11	89349287	rs11018665	T	A	0.111465	0.0250516	4.50883	6.52e-06	3698	16
class.Methanobacteria.id.119	3	15073230	rs62240390	C	G	-0.189175	0.0415572	-4.50011	6.79e-06	3385	14
class.Methanobacteria.id.119	3	15001983	rs62241826	T	C	-0.189757	0.0414708	-4.49521	6.95e-06	3383	14
class.Methanobacteria.id.119	3	2086167	rs4257531	A	G	0.164498	0.0364959	4.4806	7.44e-06	3162	13
class.Methanobacteria.id.119	11	89348133	rs4753222	G	A	0.111056	0.0250524	4.48045	7.45e-06	3698	16
class.Methanobacteria.id.119	3	15065308	rs62240389	A	G	-0.187695	0.0415541	-4.47514	7.64e-06	3385	14
class.Methanobacteria.id.119	4	104422283	rs74599069	C	A	0.220726	0.048896	4.45947	8.22e-06	3342	12
class.Methanobacteria.id.119	19	28827760	rs6508769	C	T	0.153519	0.0344519	4.45923	8.23e-06	3319	15
class.Methanobacteria.id.119	7	10773932	rs73068003	T	G	-0.15814	0.0351803	-4.45356	8.45e-06	3692	16
class.Methanobacteria.id.119	12	21336928	rs12303159	C	A	-0.223164	0.0486467	-4.45068	8.56e-06	3203	14
class.Methanobacteria.id.119	11	89351188	rs3912664	G	T	0.110225	0.0250545	4.44806	8.67e-06	3698	16
class.Methanobacteria.id.119	13	41949961	rs41288287	C	T	0.199439	0.0444256	4.44712	8.7e-06	3501	15
class.Methanobacteria.id.119	11	89347010	rs11018664	G	A	0.109896	0.0250545	4.43999	9e-06	3698	16
class.Methanobacteria.id.119	19	46439321	rs10424197	A	G	-0.111274	0.0247517	-4.43333	9.28e-06	3698	16
class.Methanobacteria.id.119	13	41849721	rs9532770	T	C	0.124359	0.0278183	4.43195	9.34e-06	3319	15
class.Methanobacteria.id.119	11	89350664	rs10830292	T	G	0.109865	0.0250553	4.42687	9.56e-06	3698	16
class.Methanobacteria.id.119	11	89352593	rs4385899	C	T	0.109669	0.0250538	4.42397	9.69e-06	3698	16
class.Methanobacteria.id.119	11	89347094	rs10501707	A	G	0.109533	0.0250547	4.42326	9.72e-06	3698	16
class.Methanobacteria.id.119	12	21338562	rs73248946	A	G	-0.221806	0.0487258	-4.42099	9.83e-06	3203	14
class.Mollicutes.id.3920	14	46519718	rs74603314	C	T	0.221639	0.0462918	4.80379	1.56e-06	4499	9
class.Mollicutes.id.3920	5	148784624	rs6867857	C	A	0.122004	0.0268882	4.71516	2.42e-06	10391	20
class.Mollicutes.id.3920	8	59440824	rs10108398	A	G	0.0769142	0.0153953	4.87465	1.09e-06	10932	23
class.Mollicutes.id.3920	2	157520186	rs67374027	T	A	0.0752392	0.0154766	4.89763	9.7e-07	11389	24
class.Mollicutes.id.3920	2	157532549	rs11890098	G	A	0.074438	0.0153389	4.90037	9.57e-07	11392	24
class.Mollicutes.id.3920	11	47103877	rs72901605	C	T	-0.0841852	0.0178119	-4.65385	3.26e-06	10526	21
class.Mollicutes.id.3920	8	59454408	rs10111506	A	T	0.0690892	0.0142385	4.79795	1.6e-06	11392	24
class.Mollicutes.id.3920	2	157525027	rs1583268	G	A	0.0732503	0.0153491	4.81847	1.45e-06	11390	24
class.Mollicutes.id.3920	1	109965986	rs3768491	G	A	-0.0681052	0.0149061	-4.59958	4.23e-06	11002	23
class.Mollicutes.id.3920	1	109845252	rs638542	A	G	-0.0680361	0.0149555	-4.5875	4.49e-06	10999	23
class.Mollicutes.id.3920	14	97159674	rs17214486	A	C	0.06099	0.0135623	4.50592	6.61e-06	11387	24
class.Mollicutes.id.3920	1	61850864	rs12566890	G	T	-0.101147	0.0230978	-4.63032	3.65e-06	11371	24
class.Mollicutes.id.3920	1	109937931	rs12711448	T	C	-0.0678962	0.0149073	-4.58654	4.51e-06	11002	23
class.Mollicutes.id.3920	8	59454665	rs12674568	A	G	0.0691853	0.0142612	4.79784	1.6e-06	11392	24
class.Mollicutes.id.3920	2	157532113	rs4325706	C	T	0.0726682	0.0153476	4.7831	1.73e-06	11392	24
class.Mollicutes.id.3920	8	59455335	rs12680996	T	C	0.0685653	0.0142385	4.76148	1.92e-06	11392	24
class.Mollicutes.id.3920	8	59458627	rs16923562	A	G	0.0685435	0.0142386	4.76146	1.92e-06	11392	24
class.Mollicutes.id.3920	11	108439087	rs78169027	G	A	-0.108283	0.0237289	-4.5308	5.88e-06	10542	22
class.Mollicutes.id.3920	8	59462283	rs10102709	C	T	0.0689619	0.0142614	4.7807	1.75e-06	11392	24
class.Mollicutes.id.3920	8	59458704	rs16923564	T	C	0.0684477	0.0142387	4.75439	1.99e-06	11392	24
class.Mollicutes.id.3920	1	109873573	rs4970749	A	G	-0.0675794	0.0149076	-4.56455	5.01e-06	11002	23
class.Mollicutes.id.3920	1	109844532	rs652651	G	A	-0.0673627	0.014959	-4.54489	5.5e-06	11001	23
class.Mollicutes.id.3920	8	59459972	rs11776003	G	A	0.0683977	0.0142381	4.75085	2.03e-06	11392	24
class.Mollicutes.id.3920	8	59451173	rs1991359	A	G	0.0682789	0.014238	4.74201	2.12e-06	11392	24
class.Mollicutes.id.3920	8	59448217	rs28650441	A	C	0.0682953	0.0142425	4.74099	2.13e-06	11392	24
class.Mollicutes.id.3920	8	59448796	rs6471729	G	A	0.0681123	0.0142335	4.73238	2.22e-06	11392	24
class.Mollicutes.id.3920	1	109966718	rs3931560	C	A	-0.0671578	0.0149059	-4.53374	5.79e-06	11002	23
class.Mollicutes.id.3920	8	59447578	rs7817515	T	G	0.068114	0.0142366	4.73179	2.23e-06	11392	24
class.Mollicutes.id.3920	8	59448627	rs7009248	A	G	0.068168	0.0142375	4.73015	2.24e-06	11392	24
class.Mollicutes.id.3920	1	109872370	rs11102971	T	C	-0.0670918	0.0149078	-4.53207	5.84e-06	11002	23
class.Mollicutes.id.3920	1	109873367	rs4970840	G	A	-0.0676341	0.0149513	-4.53162	5.85e-06	11002	23
class.Mollicutes.id.3920	8	59460434	rs28429491	C	T	0.0679059	0.0142397	4.71707	2.39e-06	11392	24
class.Mollicutes.id.3920	1	109969721	rs4970754	G	A	-0.0667071	0.014879	-4.51329	6.38e-06	11002	23
class.Mollicutes.id.3920	1	109871787	rs10745352	C	T	-0.0669684	0.0149073	-4.52175	6.13e-06	11002	23
class.Mollicutes.id.3920	2	157526027	rs7590919	G	A	0.0719132	0.0153544	4.72928	2.25e-06	11387	24
class.Mollicutes.id.3920	2	157540194	rs13024040	C	T	0.0737126	0.0156797	4.74102	2.13e-06	11374	24
class.Mollicutes.id.3920	1	109986672	rs6664236	A	C	-0.0665521	0.0148765	-4.50187	6.74e-06	10994	23
class.Mollicutes.id.3920	2	157511441	rs13025440	T	G	0.07496	0.0158899	4.73308	2.21e-06	11374	24
class.Mollicutes.id.3920	8	59450071	rs55774738	T	C	0.0674492	0.0142058	4.6991	2.61e-06	11391	24
class.Mollicutes.id.3920	8	59468651	rs7825996	A	T	0.0683138	0.0143454	4.70047	2.6e-06	11390	24
class.Mollicutes.id.3920	8	59456607	rs7014398	C	T	0.0678389	0.0142611	4.70433	2.55e-06	11392	24
class.Mollicutes.id.3920	2	157525233	rs1583269	C	G	0.0715591	0.0153933	4.69836	2.62e-06	11390	24
class.Mollicutes.id.3920	1	109962642	rs10858095	C	G	-0.0663475	0.0149097	-4.47869	7.51e-06	11002	23
class.Mollicutes.id.3920	8	59469275	rs72647435	G	T	0.0681596	0.014349	4.68783	2.76e-06	11390	24
class.Mollicutes.id.3920	1	109870859	rs6695482	G	C	-0.066358	0.0149069	-4.47993	7.47e-06	11002	23
class.Mollicutes.id.3920	8	59485759	rs10099153	C	G	0.0680709	0.0143495	4.6828	2.83e-06	11389	24
class.Mollicutes.id.3920	2	157536578	rs13027493	T	A	0.0713202	0.0153528	4.69184	2.71e-06	11391	24
class.Mollicutes.id.3920	8	59458402	rs9297995	C	T	0.0670554	0.014205	4.67063	3e-06	11391	24
class.Mollicutes.id.3920	8	59464692	rs10113750	C	T	0.0670471	0.0142303	4.66097	3.15e-06	11392	24
class.Mollicutes.id.3920	1	109961965	rs7551176	T	C	-0.0666288	0.0149499	-4.46146	8.14e-06	11002	23
class.Mollicutes.id.3920	1	109950858	rs10858094	C	T	-0.0659893	0.0149042	-4.46179	8.13e-06	11002	23
class.Mollicutes.id.3920	8	59469053	rs12335008	T	A	0.0678502	0.0143495	4.66514	3.08e-06	11390	24
class.Mollicutes.id.3920	1	109960270	rs10745356	A	C	-0.0664551	0.0149513	-4.44857	8.64e-06	11002	23
class.Mollicutes.id.3920	1	109958035	rs1465607	C	T	-0.0664808	0.0149499	-4.45005	8.59e-06	11002	23
class.Mollicutes.id.3920	13	73170489	rs4885016	C	T	-0.0819606	0.0181628	-4.48563	7.27e-06	11388	24
class.Mollicutes.id.3920	1	109937916	rs12711447	T	C	-0.0666417	0.0149517	-4.46253	8.1e-06	11002	23
class.Mollicutes.id.3920	8	59448600	rs7009374	C	T	0.0668366	0.014205	4.65394	3.26e-06	11391	24
class.Mollicutes.id.3920	8	59478980	rs10099912	G	T	0.0677733	0.0143516	4.66123	3.14e-06	11390	24
class.Mollicutes.id.3920	1	109849144	rs417270	C	T	-0.0659816	0.0149141	-4.44976	8.6e-06	11000	23
class.Mollicutes.id.3920	8	59456014	rs10090964	A	T	0.066757	0.0142116	4.64536	3.39e-06	11391	24
class.Mollicutes.id.3920	1	109956156	rs10776807	A	G	-0.0657475	0.0149102	-4.43701	9.12e-06	11002	23
class.Mollicutes.id.3920	1	109850122	rs367586	A	C	-0.0659239	0.0149124	-4.44545	8.77e-06	11000	23
class.Mollicutes.id.3920	8	59475414	rs7011095	T	A	0.0675462	0.0143507	4.64455	3.41e-06	11390	24
class.Mollicutes.id.3920	1	109849254	rs443345	G	A	-0.0657957	0.0149136	-4.43717	9.11e-06	11000	23
class.Mollicutes.id.3920	8	59472582	rs59979442	A	G	0.0674887	0.0143499	4.64307	3.43e-06	11390	24
class.Mollicutes.id.3920	15	95309676	rs28537087	A	G	0.0820873	0.0188312	4.46321	8.07e-06	11382	24
class.Mollicutes.id.3920	1	109866844	rs12136140	A	G	-0.0656418	0.0149088	-4.43335	9.28e-06	11000	23
class.Mollicutes.id.3920	8	59473938	rs12676593	A	G	0.0674462	0.0143497	4.63943	3.49e-06	11390	24
class.Mollicutes.id.3920	8	59481292	rs10094910	T	C	0.0667002	0.0142236	4.63247	3.61e-06	11390	24
class.Mollicutes.id.3920	1	109943893	rs10858092	T	C	-0.0654825	0.0149062	-4.43064	9.4e-06	11002	23
class.Mollicutes.id.3920	1	109867929	rs11102969	A	G	-0.0655858	0.014907	-4.42961	9.44e-06	11002	23
class.Mollicutes.id.3920	2	157538941	rs13015145	G	A	0.070553	0.0153617	4.64223	3.45e-06	11392	24
class.Mollicutes.id.3920	8	59475078	rs28809811	G	T	0.0678791	0.0145288	4.605	4.12e-06	11385	24
class.Mollicutes.id.3920	2	157535371	rs13020096	T	C	0.0640031	0.0141708	4.54602	5.47e-06	11392	24
class.Mollicutes.id.3920	8	59460978	rs6981601	C	T	0.0661402	0.014205	4.60903	4.05e-06	11391	24
class.Mollicutes.id.3920	2	157533704	rs11678196	A	G	0.0639138	0.0141702	4.54058	5.61e-06	11392	24
class.Mollicutes.id.3920	8	59461621	rs6986129	A	T	0.066053	0.0142062	4.60174	4.19e-06	11391	24
class.Mollicutes.id.3920	8	59496052	rs3739327	G	A	0.0658357	0.0144204	4.53534	5.75e-06	10932	23
class.Mollicutes.id.3920	7	79490250	rs2464826	C	A	0.0944239	0.0211806	4.45485	8.4e-06	10998	23
class.Mollicutes.id.3920	8	59477946	rs11783174	G	T	0.0668384	0.014352	4.59468	4.33e-06	11390	24
class.Mollicutes.id.3920	2	157502466	rs12476593	C	G	0.0733315	0.015929	4.61961	3.84e-06	11371	24
class.Mollicutes.id.3920	8	59478423	rs10111052	T	G	0.0659231	0.0142242	4.57761	4.7e-06	11390	24
class.Mollicutes.id.3920	20	16259524	rs6043847	C	T	-0.114937	0.0248606	-4.58432	4.55e-06	11130	21
class.Mollicutes.id.3920	8	59489542	rs4282557	C	T	0.0646753	0.0142027	4.5002	6.79e-06	11389	24
class.Mollicutes.id.3920	8	59487656	rs10085973	C	G	0.0647379	0.0142019	4.50351	6.68e-06	11390	24
class.Mollicutes.id.3920	8	59485696	rs10099240	G	C	0.0646518	0.0141998	4.49505	6.96e-06	11390	24
class.Mollicutes.id.3920	2	157527653	rs13025367	C	G	0.0625979	0.0141712	4.45152	8.53e-06	11392	24
class.Mollicutes.id.3920	2	157539961	rs10497163	G	T	0.0689893	0.0153926	4.52857	5.94e-06	11392	24
class.Mollicutes.id.3920	2	157524035	rs13023735	A	G	0.0625199	0.0141793	4.4432	8.86e-06	11389	24
class.Mollicutes.id.3920	8	59479767	rs10504256	G	A	0.0633151	0.0140841	4.44082	8.96e-06	11390	24
class.Mollicutes.id.3920	8	59468464	rs7843989	T	G	0.0634723	0.0141632	4.4271	9.55e-06	11390	24
class.Mollicutes.id.3920	8	59484899	rs7827910	T	A	0.0634543	0.0141682	4.42675	9.57e-06	11389	24
class.Mollicutes.id.3920	8	59432477	rs10097590	G	A	0.067231	0.014737	4.45165	8.52e-06	11391	24
class.Mollicutes.id.3920	2	157493292	rs67450615	T	G	0.0717994	0.0162779	4.43045	9.4e-06	11374	24
class.Mollicutes.id.3920	20	16259265	rs12480021	G	A	-0.110567	0.0249493	-4.42709	9.55e-06	11130	21
class.Mollicutes.id.3920	20	16258287	rs74338080	C	G	-0.110314	0.0249339	-4.41824	9.95e-06	11130	21
class.Negativicutes.id.2164	5	165266628	rs1643968	C	T	-0.0565284	0.0112298	-5.06213	4.15e-07	18170	24
class.Negativicutes.id.2164	16	21249925	rs60274479	C	T	-0.0659623	0.0134137	-4.86196	1.16e-06	17610	22
class.Negativicutes.id.2164	5	165266083	rs2921533	A	G	-0.0543763	0.0111859	-4.88832	1.02e-06	18171	24
class.Negativicutes.id.2164	3	142135117	rs13086907	A	G	0.0625312	0.0131735	4.75803	1.95e-06	18163	24
class.Negativicutes.id.2164	4	17413426	rs73232831	A	G	-0.151829	0.0314932	-4.7665	1.87e-06	9382	11
class.Negativicutes.id.2164	15	101245088	rs71405394	A	G	-0.114178	0.02405	-4.73726	2.17e-06	13861	16
class.Negativicutes.id.2164	9	124912908	rs61249479	C	A	0.0777075	0.0168628	4.67394	2.95e-06	18165	24
class.Negativicutes.id.2164	8	41231597	rs1447205	C	G	-0.0502053	0.0108382	-4.67544	2.93e-06	18165	24
class.Negativicutes.id.2164	3	142217069	rs34660854	G	A	0.0613122	0.0133433	4.59851	4.26e-06	18169	24
class.Negativicutes.id.2164	8	41232686	rs72643860	A	G	-0.0499417	0.0108366	-4.64789	3.35e-06	18166	24
class.Negativicutes.id.2164	8	41231340	rs4236917	G	C	-0.0494249	0.0108385	-4.60365	4.15e-06	18165	24
class.Negativicutes.id.2164	8	41231202	rs4736971	C	A	-0.049422	0.0108382	-4.60182	4.19e-06	18165	24
class.Negativicutes.id.2164	7	22817571	rs4722181	G	T	0.0501306	0.0105798	4.75331	2e-06	18163	24
class.Negativicutes.id.2164	16	21243950	rs9929374	A	G	-0.0503507	0.0107495	-4.66325	3.11e-06	18171	24
class.Negativicutes.id.2164	8	41231960	rs2354569	T	C	-0.0493182	0.010838	-4.59211	4.39e-06	18166	24
class.Negativicutes.id.2164	7	22820157	rs35924322	A	G	0.0495042	0.0105637	4.70195	2.58e-06	18170	24
class.Negativicutes.id.2164	7	22818102	rs35797647	C	G	0.0495832	0.0105656	4.71057	2.47e-06	18171	24
class.Negativicutes.id.2164	7	22817896	rs56371515	G	C	0.0495898	0.0105671	4.71056	2.47e-06	18164	24
class.Negativicutes.id.2164	16	21252765	rs56188349	C	T	-0.0641664	0.0138838	-4.59094	4.41e-06	17610	22
class.Negativicutes.id.2164	7	22814077	rs12113541	A	G	0.0492221	0.0105512	4.65276	3.28e-06	18163	24
class.Negativicutes.id.2164	3	142163044	rs34058443	T	C	0.0595658	0.0131941	4.51367	6.37e-06	18162	24
class.Negativicutes.id.2164	7	22819391	rs35636125	A	G	0.0490276	0.0105651	4.65663	3.21e-06	18171	24
class.Negativicutes.id.2164	7	22814891	rs34884022	A	G	0.0489864	0.0105518	4.63319	3.6e-06	18164	24
class.Negativicutes.id.2164	7	22814396	rs12112489	C	T	0.0488453	0.0105515	4.62007	3.84e-06	18171	24
class.Negativicutes.id.2164	10	115597993	rs4463806	C	T	-0.0543966	0.0129365	-4.47042	7.81e-06	18160	24
class.Negativicutes.id.2164	10	5579818	rs9423647	A	G	0.047817	0.0105282	4.52425	6.06e-06	18164	24
class.Negativicutes.id.2164	21	34377485	rs2834062	G	A	0.0489057	0.0108842	4.45373	8.44e-06	18171	24
class.Negativicutes.id.2164	10	115602408	rs10885514	A	G	-0.0533225	0.0128675	-4.4501	8.58e-06	18165	24
class.Negativicutes.id.2164	10	115598981	rs10787507	C	G	-0.0545098	0.0127038	-4.43662	9.14e-06	18162	24
class.Negativicutes.id.2164	7	22815905	rs56249650	C	A	0.0481356	0.0105512	4.55072	5.35e-06	18171	24
class.Negativicutes.id.2164	10	80086072	rs1649999	G	A	0.0748989	0.0166458	4.47668	7.58e-06	18036	23
class.Negativicutes.id.2164	10	5580628	rs12572508	C	T	0.0467793	0.0105243	4.42634	9.58e-06	18171	24
class.Negativicutes.id.2164	7	75609677	rs1135612	A	G	0.0529785	0.0119177	4.4337	9.26e-06	18164	24
class.Negativicutes.id.2164	7	22813802	rs58649672	C	G	0.0472958	0.0105536	4.4712	7.78e-06	18156	24
class.Negativicutes.id.2164	7	22816903	rs2103109	A	C	0.0467978	0.0105645	4.42136	9.81e-06	18171	24
class.Verrucomicrobiae.id.4029	4	95027272	rs11729256	C	T	0.0749798	0.0150177	4.96897	6.73e-07	11861	24
class.Verrucomicrobiae.id.4029	11	130280667	rs4936098	G	A	0.0648843	0.0135928	4.8689	1.12e-06	11858	24
class.Verrucomicrobiae.id.4029	4	95016155	rs113634144	G	T	0.0736904	0.0150133	4.86997	1.12e-06	11860	24
class.Verrucomicrobiae.id.4029	6	56341481	rs9349825	G	A	-0.0704036	0.0147128	-4.70514	2.54e-06	11858	24
class.Verrucomicrobiae.id.4029	4	95059232	rs56161035	C	T	0.068225	0.0144539	4.72363	2.32e-06	11865	24
class.Verrucomicrobiae.id.4029	10	5073050	rs11252894	C	A	0.0770933	0.0166052	4.67503	2.94e-06	11864	24
class.Verrucomicrobiae.id.4029	4	95072730	rs2169719	A	G	0.0678055	0.0145321	4.66691	3.06e-06	11859	24
class.Verrucomicrobiae.id.4029	10	5076367	rs12416161	C	T	0.0762496	0.0165564	4.63909	3.5e-06	11864	24
class.Verrucomicrobiae.id.4029	4	100544188	rs74542928	C	T	0.112164	0.0236422	4.79433	1.63e-06	11216	22
class.Verrucomicrobiae.id.4029	10	11389614	rs3995795	T	C	0.0641275	0.0140995	4.55714	5.19e-06	11690	23
class.Verrucomicrobiae.id.4029	4	95070236	rs12498518	C	T	0.066627	0.0144866	4.61462	3.94e-06	11865	24
class.Verrucomicrobiae.id.4029	16	81063149	rs2602429	T	C	0.0746844	0.0156194	4.70147	2.58e-06	11690	23
class.Verrucomicrobiae.id.4029	4	95064162	rs77055143	C	T	0.0667214	0.0144833	4.61762	3.88e-06	11865	24
class.Verrucomicrobiae.id.4029	10	5064327	rs4242783	A	G	0.0689292	0.0147693	4.69731	2.64e-06	11690	23
class.Verrucomicrobiae.id.4029	4	95073229	rs12501826	G	C	0.0664165	0.0144877	4.59615	4.3e-06	11865	24
class.Verrucomicrobiae.id.4029	11	130270855	rs59317921	C	T	0.0627986	0.0137504	4.58141	4.62e-06	11793	23
class.Verrucomicrobiae.id.4029	4	100542921	rs112769434	A	G	0.111246	0.0236429	4.73791	2.16e-06	11216	22
class.Verrucomicrobiae.id.4029	1	105422565	rs11184341	C	G	0.0655342	0.0142231	4.60453	4.13e-06	11864	24
class.Verrucomicrobiae.id.4029	1	41074472	rs61779207	A	G	-0.0758309	0.0167762	-4.50228	6.72e-06	11591	23
class.Verrucomicrobiae.id.4029	4	95070166	rs72663787	G	A	0.0662622	0.0145347	4.56163	5.08e-06	11865	24
class.Verrucomicrobiae.id.4029	4	95077819	rs11724791	G	A	0.0663069	0.0144881	4.57078	4.86e-06	11865	24
class.Verrucomicrobiae.id.4029	4	95063631	rs1605923	T	G	0.066096	0.014473	4.57149	4.84e-06	11865	24
class.Verrucomicrobiae.id.4029	4	100542167	rs1491244	A	T	0.110727	0.0236329	4.71044	2.47e-06	11216	22
class.Verrucomicrobiae.id.4029	4	95061207	rs72663782	G	C	0.065657	0.0144844	4.55071	5.35e-06	11865	24
class.Verrucomicrobiae.id.4029	10	5068141	rs12411321	T	C	0.0736228	0.0166058	4.48645	7.24e-06	11865	24
class.Verrucomicrobiae.id.4029	1	105422965	rs6668273	G	A	0.0648722	0.0142224	4.55411	5.26e-06	11864	24
class.Verrucomicrobiae.id.4029	1	41074833	rs736124	T	A	-0.0742974	0.0167736	-4.449	8.63e-06	11593	23
class.Verrucomicrobiae.id.4029	4	95003498	rs72663756	C	T	0.0664513	0.0147149	4.5491	5.39e-06	11860	24
class.Verrucomicrobiae.id.4029	1	105418410	rs4294419	G	A	0.0631446	0.0141879	4.46025	8.19e-06	11864	24
class.Verrucomicrobiae.id.4029	18	49473635	rs117107102	G	A	0.204683	0.0431573	4.67649	2.92e-06	4975	9
class.Verrucomicrobiae.id.4029	1	105422681	rs12026127	G	A	0.0637568	0.0142053	4.49212	7.05e-06	11861	24
class.Verrucomicrobiae.id.4029	4	100544511	rs6832119	A	G	0.109213	0.023644	4.6426	3.44e-06	11216	22
class.Verrucomicrobiae.id.4029	4	95068826	rs2199602	G	T	0.0657884	0.0145522	4.49	7.12e-06	11864	24
class.Verrucomicrobiae.id.4029	1	105423732	rs4497215	C	T	0.0642422	0.0142231	4.50779	6.55e-06	11865	24
class.Verrucomicrobiae.id.4029	1	105424258	rs12045978	G	A	0.0641282	0.0142239	4.49769	6.87e-06	11865	24
class.Verrucomicrobiae.id.4029	15	97570657	rs12908520	A	G	0.0618926	0.0130946	4.73676	2.17e-06	11863	24
class.Verrucomicrobiae.id.4029	4	95069794	rs72663785	C	G	0.0656219	0.0145509	4.48164	7.41e-06	11864	24
class.Verrucomicrobiae.id.4029	4	95017716	rs72663769	T	C	0.0653386	0.0147109	4.48095	7.43e-06	11861	24
class.Verrucomicrobiae.id.4029	4	95088558	rs28613890	C	T	0.0634988	0.0144149	4.41922	9.91e-06	11865	24
class.Verrucomicrobiae.id.4029	4	100544867	rs6832927	C	A	0.108321	0.0236439	4.59957	4.23e-06	11216	22
class.Verrucomicrobiae.id.4029	4	95086438	rs72663802	C	T	0.0645324	0.0145369	4.45377	8.44e-06	11865	24
class.Verrucomicrobiae.id.4029	4	95003947	rs4600885	A	C	0.0629015	0.0141861	4.46903	7.86e-06	11864	24
class.Verrucomicrobiae.id.4029	4	95005995	rs4107636	G	C	0.0629156	0.0141845	4.46651	7.95e-06	11864	24
class.Verrucomicrobiae.id.4029	1	105429581	rs7538356	A	C	0.0635692	0.0142225	4.46189	8.12e-06	11864	24
class.Verrucomicrobiae.id.4029	4	95001794	rs72663751	G	A	0.064959	0.0147163	4.45225	8.5e-06	11860	24
class.Verrucomicrobiae.id.4029	1	105423672	rs4595371	A	G	0.0634415	0.0142237	4.45431	8.42e-06	11864	24
class.Verrucomicrobiae.id.4029	4	100545232	rs113653192	C	T	0.107805	0.0236441	4.57848	4.68e-06	11216	22
class.Verrucomicrobiae.id.4029	4	95003641	rs28858161	T	C	0.0624767	0.0141859	4.43909	9.03e-06	11864	24
class.Verrucomicrobiae.id.4029	4	95003642	rs28811282	G	A	0.0624673	0.0141859	4.43846	9.06e-06	11864	24
class.Verrucomicrobiae.id.4029	1	105428018	rs12024893	A	G	0.0632617	0.0142227	4.44097	8.96e-06	11864	24
class.Verrucomicrobiae.id.4029	1	105428856	rs36010840	C	T	0.0632153	0.014223	4.43733	9.11e-06	11864	24
class.Verrucomicrobiae.id.4029	4	95004279	rs1988252	G	A	0.062431	0.0141938	4.42698	9.56e-06	11864	24
class.Verrucomicrobiae.id.4029	4	95004722	rs2865331	G	A	0.0622942	0.0141865	4.42443	9.67e-06	11864	24
class.Verrucomicrobiae.id.4029	4	100545820	rs7693865	C	T	0.106543	0.0236429	4.52372	6.08e-06	11216	22
class.Verrucomicrobiae.id.4029	4	94995064	rs10005131	T	G	0.0605484	0.0137535	4.42143	9.81e-06	11865	24
class.Verrucomicrobiae.id.4029	4	100546600	rs79837054	T	C	0.105435	0.0236479	4.4768	7.58e-06	11216	22
class.Verrucomicrobiae.id.4029	12	130309670	rs111862613	C	T	0.090699	0.0196746	4.62542	3.74e-06	11621	22
class.Verrucomicrobiae.id.4029	15	97578967	rs12904881	G	A	0.0579114	0.0131432	4.43294	9.3e-06	11865	24
class.Verrucomicrobiae.id.4029	20	31867840	rs941682	A	G	-0.0631436	0.0143767	-4.42577	9.61e-06	11809	23
family.Acidaminococcaceae.id.2166	6	5723181	rs6923842	C	T	-0.0796106	0.0169192	-4.73293	2.21e-06	11904	23
family.Acidaminococcaceae.id.2166	6	5723227	rs6924018	C	A	-0.07906	0.0169308	-4.69768	2.63e-06	11906	23
family.Acidaminococcaceae.id.2166	11	114701288	rs6589457	G	A	0.165911	0.0349516	4.72377	2.32e-06	7386	15
family.Acidaminococcaceae.id.2166	9	107117653	rs2933324	G	A	-0.0662557	0.0140257	-4.73076	2.24e-06	12525	24
family.Acidaminococcaceae.id.2166	6	158647999	rs262812	C	T	-0.065675	0.0142257	-4.65441	3.25e-06	12099	23
family.Acidaminococcaceae.id.2166	9	107121855	rs3012351	C	T	-0.0652001	0.0140318	-4.65086	3.31e-06	12528	24
family.Acidaminococcaceae.id.2166	9	107125805	rs3012352	T	C	-0.0640242	0.0140319	-4.575	4.76e-06	12528	24
family.Acidaminococcaceae.id.2166	9	107118315	rs3000667	G	A	-0.0643747	0.0140267	-4.59293	4.37e-06	12524	24
family.Acidaminococcaceae.id.2166	3	186553389	rs74540770	A	G	-0.108969	0.0243533	-4.49103	7.09e-06	10606	20
family.Acidaminococcaceae.id.2166	9	107118050	rs1109873	G	A	-0.0637781	0.0140255	-4.55791	5.17e-06	12525	24
family.Acidaminococcaceae.id.2166	9	107135084	rs3000673	C	G	-0.0631807	0.0140369	-4.5053	6.63e-06	12528	24
family.Acidaminococcaceae.id.2166	1	203102563	rs6427992	C	G	-0.0595857	0.01296	-4.5991	4.24e-06	12527	24
family.Acidaminococcaceae.id.2166	9	107122545	rs1565606	T	C	-0.062848	0.0140286	-4.48389	7.33e-06	12528	24
family.Acidaminococcaceae.id.2166	1	203102728	rs6701725	G	A	-0.0589035	0.0129532	-4.55196	5.31e-06	12528	24
family.Acidaminococcaceae.id.2166	20	61991833	rs45497800	C	T	-0.117863	0.0257351	-4.53122	5.86e-06	11316	20
family.Acidaminococcaceae.id.2166	3	18462531	rs78702810	C	T	-0.143755	0.0323244	-4.436	9.16e-06	7992	13
family.Actinomycetaceae.id.421	6	133007480	rs35011108	G	A	0.241826	0.0503796	4.77171	1.83e-06	3630	10
family.Actinomycetaceae.id.421	9	76394568	rs2889192	T	G	0.0887537	0.0195009	4.63071	3.64e-06	7710	22
family.Actinomycetaceae.id.421	6	67207371	rs34583783	T	G	0.123756	0.026427	4.54553	5.48e-06	7710	22
family.Actinomycetaceae.id.421	12	7954220	rs2110087	G	A	0.0785079	0.0170462	4.58826	4.47e-06	7710	22
family.Actinomycetaceae.id.421	15	29850991	rs58484246	C	T	0.0761407	0.0169007	4.52205	6.12e-06	7710	22
family.Actinomycetaceae.id.421	15	29849324	rs56236273	T	A	0.0756875	0.0168787	4.50281	6.71e-06	7710	22
family.Actinomycetaceae.id.421	12	7955685	rs6488662	T	C	0.0809009	0.0175372	4.60731	4.08e-06	7710	22
family.Actinomycetaceae.id.421	12	7955561	rs6488660	C	T	0.0795137	0.0174416	4.55385	5.27e-06	7710	22
family.Actinomycetaceae.id.421	12	7955391	rs6488659	T	C	0.0794522	0.0174414	4.55006	5.36e-06	7710	22
family.Actinomycetaceae.id.421	12	7955263	rs11055861	A	G	0.0794531	0.0174414	4.54953	5.38e-06	7710	22
family.Actinomycetaceae.id.421	12	7955193	rs11055860	A	G	0.0794341	0.0174404	4.5485	5.4e-06	7710	22
family.Actinomycetaceae.id.421	12	7954742	rs7488453	A	G	0.0793904	0.0174408	4.54669	5.45e-06	7710	22
family.Actinomycetaceae.id.421	15	29851297	rs59800030	C	T	0.0758692	0.0169084	4.50259	6.71e-06	7710	22
family.Actinomycetaceae.id.421	12	7955052	rs2377095	C	A	0.0793118	0.0174412	4.54184	5.58e-06	7710	22
family.Actinomycetaceae.id.421	12	7955860	rs6488665	T	C	0.0793089	0.0174417	4.53971	5.63e-06	7710	22
family.Actinomycetaceae.id.421	6	169224781	rs4073240	A	G	0.0747546	0.0164684	4.52452	6.05e-06	7710	22
family.Actinomycetaceae.id.421	12	7954035	rs2110088	A	T	0.0788564	0.0174383	4.51265	6.4e-06	7710	22
family.Actinomycetaceae.id.421	12	7958736	rs7958229	C	T	0.0783677	0.0174536	4.49985	6.8e-06	7710	22
family.Actinomycetaceae.id.421	12	7954357	rs34951409	C	G	0.0783228	0.0174399	4.48505	7.29e-06	7710	22
family.Actinomycetaceae.id.421	12	7979715	rs114313061	A	C	0.0798457	0.0175495	4.56942	4.89e-06	7666	21
family.Actinomycetaceae.id.421	12	7956174	rs12230967	A	G	0.0780747	0.0174443	4.47076	7.79e-06	7710	22
family.Actinomycetaceae.id.421	12	7958110	rs12831981	T	G	0.077443	0.0174519	4.4438	8.84e-06	7710	22
family.Actinomycetaceae.id.421	12	7957968	rs7133400	C	G	0.0773217	0.0174519	4.43715	9.12e-06	7710	22
family.Actinomycetaceae.id.421	12	7956942	rs11055873	A	G	0.077945	0.0174508	4.46927	7.85e-06	7710	22
family.Actinomycetaceae.id.421	12	7982779	rs61937253	C	T	0.07933	0.0175547	4.53781	5.68e-06	7666	21
family.Actinomycetaceae.id.421	12	7956968	rs11055874	C	T	0.0773758	0.0174498	4.43665	9.14e-06	7710	22
family.Actinomycetaceae.id.421	12	7992820	rs35110659	G	T	0.0758383	0.0170982	4.41774	9.97e-06	7666	21
family.Actinomycetaceae.id.421	13	22375922	rs17072071	A	C	-0.111699	0.0246905	-4.48969	7.13e-06	7343	19
family.Alcaligenaceae.id.2875	13	58689340	rs2321387	A	G	-0.0568922	0.011049	-5.1607	2.46e-07	16808	24
family.Alcaligenaceae.id.2875	2	239900775	rs62191117	G	A	0.0684302	0.0133636	5.13918	2.76e-07	16688	23
family.Alcaligenaceae.id.2875	13	58545246	rs9537886	C	A	-0.0570888	0.0110683	-5.16919	2.35e-07	16807	24
family.Alcaligenaceae.id.2875	13	58545245	rs9537885	G	A	-0.0566393	0.0110681	-5.12958	2.9e-07	16807	24
family.Alcaligenaceae.id.2875	13	58535792	rs9537878	G	A	-0.0563547	0.0110629	-5.107	3.27e-07	16810	24
family.Alcaligenaceae.id.2875	13	58599245	rs7988877	T	A	-0.0575002	0.0112885	-5.11449	3.15e-07	16377	23
family.Alcaligenaceae.id.2875	13	58533627	rs7326330	T	C	-0.0561778	0.011063	-5.09196	3.54e-07	16810	24
family.Alcaligenaceae.id.2875	13	58696106	rs7324740	A	G	-0.0568345	0.0113848	-5.01426	5.32e-07	16809	24
family.Alcaligenaceae.id.2875	13	58708500	rs12867878	G	A	-0.0565851	0.0113344	-5.02409	5.06e-07	16810	24
family.Alcaligenaceae.id.2875	13	58541519	rs9537883	G	T	-0.0559172	0.0110647	-5.06634	4.06e-07	16810	24
family.Alcaligenaceae.id.2875	13	58595043	rs1581853	G	A	-0.0569543	0.0112892	-5.0677	4.03e-07	16377	23
family.Alcaligenaceae.id.2875	13	58530277	rs1926544	A	C	-0.0556725	0.0110634	-5.04522	4.53e-07	16810	24
family.Alcaligenaceae.id.2875	13	58674683	rs1470456	A	G	-0.0548532	0.0110777	-4.97081	6.67e-07	16810	24
family.Alcaligenaceae.id.2875	13	58669068	rs9537941	A	C	-0.0548863	0.0110778	-4.97529	6.52e-07	16810	24
family.Alcaligenaceae.id.2875	2	239888758	rs12467854	C	G	0.0657318	0.0133111	4.94459	7.63e-07	16697	23
family.Alcaligenaceae.id.2875	13	58662782	rs9537940	C	A	-0.0546767	0.0110764	-4.95751	7.14e-07	16810	24
family.Alcaligenaceae.id.2875	13	58562244	rs9527747	C	G	-0.055087	0.011069	-4.99258	5.96e-07	16810	24
family.Alcaligenaceae.id.2875	13	58591107	rs9537916	G	A	-0.0561766	0.0112893	-4.9971	5.82e-07	16377	23
family.Alcaligenaceae.id.2875	13	58511363	rs9537872	A	G	-0.0549848	0.0110633	-4.98649	6.15e-07	16809	24
family.Alcaligenaceae.id.2875	13	58565876	rs1036449	C	T	-0.0549026	0.0110701	-4.9755	6.51e-07	16808	24
family.Alcaligenaceae.id.2875	13	58693970	rs7322915	A	T	-0.0555186	0.0113362	-4.92452	8.46e-07	16810	24
family.Alcaligenaceae.id.2875	13	58524895	rs2217928	T	C	-0.054855	0.011063	-4.9733	6.58e-07	16810	24
family.Alcaligenaceae.id.2875	13	58675865	rs9527759	T	C	-0.0542272	0.0110779	-4.91605	8.83e-07	16810	24
family.Alcaligenaceae.id.2875	4	45642485	rs4033856	T	C	0.081834	0.0168931	4.88601	1.03e-06	15623	22
family.Alcaligenaceae.id.2875	13	58692304	rs7333865	C	T	-0.0554244	0.0113919	-4.90303	9.44e-07	16810	24
family.Alcaligenaceae.id.2875	13	58652225	rs9563573	C	T	-0.0541645	0.0110764	-4.91155	9.04e-07	16809	24
family.Alcaligenaceae.id.2875	2	239893009	rs11679161	C	T	0.0649192	0.0132874	4.91423	8.91e-07	16702	23
family.Alcaligenaceae.id.2875	13	58602233	rs9537922	T	C	-0.0546778	0.0110648	-4.95941	7.07e-07	16810	24
family.Alcaligenaceae.id.2875	13	58602529	rs9569804	G	A	-0.0546674	0.0110648	-4.95869	7.1e-07	16810	24
family.Alcaligenaceae.id.2875	13	58561539	rs9537900	A	G	-0.0546561	0.0110669	-4.95106	7.38e-07	16810	24
family.Alcaligenaceae.id.2875	13	58654345	rs1536384	T	C	-0.0541371	0.0110776	-4.90374	9.4e-07	16810	24
family.Alcaligenaceae.id.2875	13	58568049	rs9537904	G	A	-0.0545963	0.0110691	-4.94891	7.46e-07	16809	24
family.Alcaligenaceae.id.2875	13	58509432	rs7997285	C	T	-0.0544451	0.0110632	-4.93601	7.97e-07	16810	24
family.Alcaligenaceae.id.2875	13	58573937	rs7996696	G	A	-0.0544792	0.0110705	-4.93662	7.95e-07	16809	24
family.Alcaligenaceae.id.2875	13	58600904	rs9537921	A	G	-0.0544743	0.0110654	-4.94165	7.75e-07	16810	24
family.Alcaligenaceae.id.2875	13	58566675	rs9527748	G	A	-0.0544548	0.0110699	-4.93632	7.96e-07	16809	24
family.Alcaligenaceae.id.2875	13	58607843	rs1409526	A	G	-0.0544725	0.0110654	-4.94078	7.78e-07	16810	24
family.Alcaligenaceae.id.2875	13	58523926	rs9563562	T	C	-0.0544004	0.0110624	-4.93355	8.07e-07	16810	24
family.Alcaligenaceae.id.2875	13	58475833	rs1953283	C	A	-0.0545355	0.0110629	-4.94395	7.66e-07	16808	24
family.Alcaligenaceae.id.2875	13	58496024	rs9537865	C	T	-0.0543924	0.0110621	-4.9279	8.31e-07	16809	24
family.Alcaligenaceae.id.2875	13	58600859	rs9563572	C	T	-0.0543954	0.011065	-4.93284	8.1e-07	16810	24
family.Alcaligenaceae.id.2875	13	58575268	rs9537908	T	C	-0.0544309	0.011067	-4.93492	8.02e-07	16809	24
family.Alcaligenaceae.id.2875	13	58565101	rs1036450	T	A	-0.0543245	0.0110695	-4.92484	8.44e-07	16809	24
family.Alcaligenaceae.id.2875	13	58497931	rs9569779	A	G	-0.0543335	0.011062	-4.92287	8.53e-07	16810	24
family.Alcaligenaceae.id.2875	13	58608409	rs10444649	C	T	-0.0543613	0.0110656	-4.92921	8.26e-07	16810	24
family.Alcaligenaceae.id.2875	13	58564927	rs1036451	T	C	-0.0543163	0.0110692	-4.9239	8.48e-07	16809	24
family.Alcaligenaceae.id.2875	20	29836081	rs67737557	G	C	0.0738409	0.0151678	4.8844	1.04e-06	15876	21
family.Alcaligenaceae.id.2875	13	58600727	rs9563571	T	C	-0.0542966	0.0110659	-4.92587	8.4e-07	16810	24
family.Alcaligenaceae.id.2875	2	239892208	rs11683769	A	T	0.0643663	0.013296	4.87245	1.1e-06	16702	23
family.Alcaligenaceae.id.2875	13	58692858	rs7139988	G	T	-0.0548909	0.0113921	-4.85099	1.23e-06	16810	24
family.Alcaligenaceae.id.2875	4	75867283	rs17000015	T	A	-0.0609257	0.0125363	-4.86803	1.13e-06	16377	23
family.Alcaligenaceae.id.2875	13	58573276	rs9537907	T	A	-0.0541782	0.0110702	-4.91083	9.07e-07	16807	24
family.Alcaligenaceae.id.2875	13	58695024	rs9527764	T	A	-0.0547681	0.0113365	-4.85546	1.2e-06	16809	24
family.Alcaligenaceae.id.2875	13	58714835	rs9537948	G	A	-0.0557149	0.0114154	-4.8975	9.71e-07	16377	23
family.Alcaligenaceae.id.2875	13	58693790	rs7323027	G	A	-0.0548232	0.0113924	-4.84484	1.27e-06	16810	24
family.Alcaligenaceae.id.2875	13	58570772	rs986833	A	G	-0.054116	0.0110683	-4.9056	9.31e-07	16809	24
family.Alcaligenaceae.id.2875	13	58578107	rs7988274	A	C	-0.0541643	0.0110659	-4.91261	8.99e-07	16809	24
family.Alcaligenaceae.id.2875	13	58565945	rs7990795	G	T	-0.0540152	0.0110643	-4.89802	9.68e-07	16809	24
family.Alcaligenaceae.id.2875	13	58614187	rs7983206	T	C	-0.0540002	0.0110651	-4.89574	9.79e-07	16808	24
family.Alcaligenaceae.id.2875	13	58576134	rs9569799	A	G	-0.0539699	0.0110678	-4.89403	9.88e-07	16809	24
family.Alcaligenaceae.id.2875	13	58583168	rs9537913	A	G	-0.0538182	0.0110655	-4.8817	1.05e-06	16809	24
family.Alcaligenaceae.id.2875	13	58521633	rs980610	A	G	-0.0537362	0.0110623	-4.87275	1.1e-06	16810	24
family.Alcaligenaceae.id.2875	3	193456274	rs2367850	C	G	0.0629104	0.0131712	4.76956	1.85e-06	16377	23
family.Alcaligenaceae.id.2875	13	58585753	rs1887128	A	G	-0.0537399	0.0110659	-4.87661	1.08e-06	16809	24
family.Alcaligenaceae.id.2875	13	58568714	rs7986644	A	G	-0.0538064	0.0110698	-4.8788	1.07e-06	16809	24
family.Alcaligenaceae.id.2875	13	58577548	rs9537910	A	G	-0.0536698	0.0110666	-4.86861	1.12e-06	16809	24
family.Alcaligenaceae.id.2875	13	58578536	rs9563570	G	T	-0.0536166	0.0110665	-4.8638	1.15e-06	16809	24
family.Alcaligenaceae.id.2875	13	58585768	rs1887129	C	T	-0.0535114	0.0110666	-4.85673	1.19e-06	16809	24
family.Alcaligenaceae.id.2875	13	58599977	rs74692987	G	A	-0.0599737	0.0126279	-4.83213	1.35e-06	16377	23
family.Alcaligenaceae.id.2875	13	58615246	rs11618348	A	C	-0.0534524	0.0110665	-4.84722	1.25e-06	16808	24
family.Alcaligenaceae.id.2875	20	29862692	rs56050831	T	C	0.0725684	0.015137	4.81438	1.48e-06	15889	21
family.Alcaligenaceae.id.2875	13	58648599	rs9537937	A	T	-0.0529292	0.01107	-4.7983	1.6e-06	16810	24
family.Alcaligenaceae.id.2875	3	70588939	rs7638039	C	T	0.0603335	0.0127779	4.69205	2.7e-06	16791	24
family.Alcaligenaceae.id.2875	13	58637285	rs9537930	A	G	-0.0532254	0.0110699	-4.82152	1.42e-06	16809	24
family.Alcaligenaceae.id.2875	13	58582796	rs9537912	A	T	-0.0533589	0.0110665	-4.84088	1.29e-06	16809	24
family.Alcaligenaceae.id.2875	13	58581180	rs9569803	A	G	-0.0532297	0.0110663	-4.82907	1.37e-06	16809	24
family.Alcaligenaceae.id.2875	13	58648157	rs35781367	A	G	-0.0525448	0.0110707	-4.76343	1.9e-06	16810	24
family.Alcaligenaceae.id.2875	13	58711142	rs9569823	C	T	-0.0543679	0.0114152	-4.78462	1.71e-06	16377	23
family.Alcaligenaceae.id.2875	13	58623468	rs1409517	A	G	-0.0525504	0.0110676	-4.75882	1.95e-06	16808	24
family.Alcaligenaceae.id.2875	13	58626484	rs7318351	A	T	-0.0525176	0.0110681	-4.75718	1.96e-06	16808	24
family.Alcaligenaceae.id.2875	13	58626247	rs35329616	C	T	-0.0524852	0.0110683	-4.75443	1.99e-06	16808	24
family.Alcaligenaceae.id.2875	13	58625671	rs1575903	A	G	-0.0524633	0.0110677	-4.75263	2.01e-06	16808	24
family.Alcaligenaceae.id.2875	4	75864258	rs59349789	A	T	-0.0587839	0.0125464	-4.68331	2.82e-06	16377	23
family.Alcaligenaceae.id.2875	20	30596130	rs6087811	G	T	-0.0927044	0.0200457	-4.64697	3.37e-06	15868	21
family.Alcaligenaceae.id.2875	20	29856273	rs7270486	C	A	0.0693894	0.0149337	4.68077	2.86e-06	15996	22
family.Alcaligenaceae.id.2875	5	173497796	rs62395635	C	T	0.110583	0.0238514	4.64829	3.35e-06	14802	20
family.Alcaligenaceae.id.2875	2	239893464	rs7593823	G	A	0.0613266	0.0131878	4.6505	3.31e-06	16810	24
family.Alcaligenaceae.id.2875	20	29869867	rs113310015	C	T	0.0698077	0.0151243	4.63666	3.54e-06	15886	21
family.Alcaligenaceae.id.2875	20	29825914	rs368042645	G	A	0.0691558	0.0151562	4.57748	4.71e-06	15876	21
family.Alcaligenaceae.id.2875	6	138305038	rs112159068	T	A	0.131484	0.0281089	4.63526	3.56e-06	11656	14
family.Alcaligenaceae.id.2875	2	239893783	rs35945722	G	A	0.0630478	0.0139431	4.59189	4.39e-06	16692	23
family.Alcaligenaceae.id.2875	20	29877101	rs67553427	T	A	0.0692263	0.0151389	4.59409	4.35e-06	15886	21
family.Alcaligenaceae.id.2875	6	138305102	rs72982722	C	T	0.131041	0.0281096	4.61943	3.85e-06	11656	14
family.Alcaligenaceae.id.2875	20	30591039	rs78428620	C	T	-0.0932566	0.0205133	-4.55985	5.12e-06	15869	21
family.Alcaligenaceae.id.2875	3	70592215	rs11128180	G	A	0.0586498	0.0130037	4.51806	6.24e-06	16810	24
family.Alcaligenaceae.id.2875	2	239865055	rs4511740	A	G	0.0580556	0.0129406	4.49019	7.12e-06	16809	24
family.Alcaligenaceae.id.2875	20	29831598	rs58598064	G	T	0.0685623	0.0152273	4.53609	5.73e-06	15876	21
family.Alcaligenaceae.id.2875	7	104214487	rs6969323	C	A	-0.0593564	0.0129137	-4.6174	3.89e-06	16810	24
family.Alcaligenaceae.id.2875	13	58464209	rs7991472	T	C	-0.0507996	0.0110841	-4.59969	4.23e-06	16800	24
family.Alcaligenaceae.id.2875	12	1396151	rs7302582	C	G	-0.106817	0.023298	-4.649	3.34e-06	15113	22
family.Alcaligenaceae.id.2875	20	29826247	rs73119510	C	T	0.0680611	0.0151592	4.50932	6.5e-06	15876	21
family.Alcaligenaceae.id.2875	13	107906880	rs9520346	G	C	0.1473	0.0335465	4.58403	4.56e-06	4725	6
family.Alcaligenaceae.id.2875	13	58465840	rs7330191	C	T	-0.0507452	0.0110844	-4.59458	4.34e-06	16799	24
family.Alcaligenaceae.id.2875	5	104233461	rs1153990	G	A	-0.058727	0.0128306	-4.52752	5.97e-06	16808	24
family.Alcaligenaceae.id.2875	6	138304528	rs77984434	C	A	0.130085	0.0282331	4.55756	5.18e-06	11595	13
family.Alcaligenaceae.id.2875	13	58462704	rs9527726	A	G	-0.0504584	0.0111307	-4.55973	5.12e-06	16810	24
family.Alcaligenaceae.id.2875	2	239906429	rs13385989	A	C	0.0626823	0.0136888	4.57145	4.84e-06	16377	23
family.Alcaligenaceae.id.2875	20	29873114	rs41293110	G	T	0.0681326	0.0151408	4.52212	6.12e-06	15886	21
family.Alcaligenaceae.id.2875	20	29870472	rs66514327	A	T	0.0676703	0.0151216	4.5067	6.58e-06	15886	21
family.Alcaligenaceae.id.2875	20	29874301	rs55995696	T	C	0.0680881	0.0151386	4.5184	6.23e-06	15886	21
family.Alcaligenaceae.id.2875	14	66593668	.	T	A	-0.0563972	0.0124753	-4.52346	6.08e-06	16377	23
family.Alcaligenaceae.id.2875	18	26569901	rs9964679	G	A	0.0537051	0.0116008	4.58806	4.47e-06	16810	24
family.Alcaligenaceae.id.2875	20	30035795	rs8115462	T	C	0.0639251	0.0142863	4.51206	6.42e-06	15997	22
family.Alcaligenaceae.id.2875	20	29805352	rs73117396	G	A	0.0676832	0.0152184	4.46129	8.15e-06	15876	21
family.Alcaligenaceae.id.2875	13	58372963	rs6561944	T	C	-0.0503135	0.011166	-4.52773	5.96e-06	16810	24
family.Alcaligenaceae.id.2875	20	29811726	rs371834896	C	T	0.067679	0.0152009	4.46264	8.1e-06	15876	21
family.Alcaligenaceae.id.2875	13	58546632	rs7317710	T	C	0.0497861	0.0109435	4.533	5.82e-06	16810	24
family.Alcaligenaceae.id.2875	5	104231611	rs1217467	C	T	-0.0585975	0.0128561	-4.46372	8.05e-06	16808	24
family.Alcaligenaceae.id.2875	9	82485327	rs112135816	G	T	-0.0775052	0.0171554	-4.55348	5.28e-06	15545	22
family.Alcaligenaceae.id.2875	7	111285576	rs1859743	C	T	-0.0491827	0.0110821	-4.47987	7.47e-06	16702	23
family.Alcaligenaceae.id.2875	7	111294074	rs2040996	C	T	-0.0490922	0.0110231	-4.47062	7.8e-06	16801	24
family.Alcaligenaceae.id.2875	20	29534074	rs6118993	C	T	0.0710837	0.0158858	4.45382	8.44e-06	15456	20
family.Alcaligenaceae.id.2875	13	58462914	rs4584714	A	G	-0.0494249	0.0110907	-4.47528	7.63e-06	16810	24
family.Alcaligenaceae.id.2875	16	85945839	rs147968	T	C	0.0489475	0.0110321	4.43688	9.13e-06	16810	24
family.Alcaligenaceae.id.2875	13	58372849	rs7331960	A	G	-0.0495627	0.0111654	-4.45979	8.2e-06	16806	24
family.Alcaligenaceae.id.2875	7	111285025	rs2613606	T	C	-0.0486294	0.0110218	-4.4425	8.89e-06	16805	24
family.Alcaligenaceae.id.2875	6	138305334	rs148149311	G	A	0.126743	0.0281199	4.4557	8.36e-06	11655	14
family.Alcaligenaceae.id.2875	7	104217664	rs28437793	C	G	-0.0569282	0.0126468	-4.50315	6.7e-06	16805	24
family.Alcaligenaceae.id.2875	6	138304169	rs7768419	A	G	0.126082	0.0280909	4.44355	8.85e-06	11659	14
family.Alcaligenaceae.id.2875	13	58394849	rs8000825	G	A	-0.0492122	0.011148	-4.44018	8.99e-06	16810	24
family.Alcaligenaceae.id.2875	7	111293616	rs2906622	T	C	-0.0485023	0.0110212	-4.4217	9.79e-06	16803	24
family.Alcaligenaceae.id.2875	13	58406123	rs6650396	A	G	-0.0491775	0.0111465	-4.43708	9.12e-06	16808	24
family.Alcaligenaceae.id.2875	13	58382129	rs1344064	C	T	-0.0491968	0.0111505	-4.43563	9.18e-06	16810	24
family.Alcaligenaceae.id.2875	13	58388024	rs9537819	A	G	-0.0491473	0.0111502	-4.43541	9.19e-06	16810	24
family.Alcaligenaceae.id.2875	13	58382629	rs9537817	A	C	-0.0491701	0.0111505	-4.43255	9.31e-06	16810	24
family.Alcaligenaceae.id.2875	13	58375861	rs2320923	G	A	-0.0491006	0.0111503	-4.42696	9.56e-06	16810	24
family.Alcaligenaceae.id.2875	2	239904554	rs10203027	T	C	0.0622959	0.0139075	4.4531	8.46e-06	16377	23
family.Alcaligenaceae.id.2875	13	58375865	rs2320924	T	C	-0.0489941	0.0111503	-4.41741	9.99e-06	16810	24
family.Alcaligenaceae.id.2875	7	104215791	rs4354244	C	T	-0.0558981	0.0126522	-4.41884	9.92e-06	16810	24
family.Alcaligenaceae.id.2875	11	20763367	rs74776516	G	T	-0.0944052	0.0213287	-4.49828	6.85e-06	14502	20
family.Alcaligenaceae.id.2875	15	71522509	rs28480294	C	T	-0.0516967	0.0115503	-4.506	6.61e-06	16377	23
family.Alcaligenaceae.id.2875	7	104217359	rs67623980	C	T	-0.0605029	0.0134804	-4.44111	8.95e-06	16806	24
family.Alcaligenaceae.id.2875	4	83635863	rs79846372	G	A	0.0882459	0.0198328	4.49411	6.99e-06	16186	22
family.Bacteroidaceae.id.917	3	10593224	rs6795673	T	C	0.0538565	0.0105251	5.10097	3.38e-07	18301	24
family.Bacteroidaceae.id.917	3	10594207	rs6810046	A	G	0.0528628	0.0105246	5.00595	5.56e-07	18302	24
family.Bacteroidaceae.id.917	3	10595393	rs750423	G	A	0.0519871	0.0105384	4.91477	8.89e-07	18302	24
family.Bacteroidaceae.id.917	6	29143451	rs28757219	A	T	0.0818398	0.0170319	4.84064	1.29e-06	14833	20
family.Bacteroidaceae.id.917	13	24910476	rs9507307	T	C	0.0604456	0.0129128	4.74096	2.13e-06	18184	23
family.Bacteroidaceae.id.917	20	58605432	rs66474973	T	G	0.0812515	0.0164479	4.96671	6.81e-07	17405	22
family.Bacteroidaceae.id.917	1	10644351	rs11585893	G	A	-0.0740746	0.0147633	-4.77522	1.8e-06	17821	23
family.Bacteroidaceae.id.917	9	112855426	rs495004	G	C	-0.0607475	0.0129865	-4.64378	3.42e-06	17707	22
family.Bacteroidaceae.id.917	19	24342250	rs17619981	G	T	0.0880978	0.0187002	4.69341	2.69e-06	15801	20
family.Bacteroidaceae.id.917	20	58607602	rs195028	A	G	0.0798701	0.0165559	4.83454	1.33e-06	17404	22
family.Bacteroidaceae.id.917	14	22045949	rs2023437	C	T	-0.0782324	0.0167634	-4.56402	5.02e-06	17484	23
family.Bacteroidaceae.id.917	13	24912393	rs79471440	G	T	0.0580527	0.0129083	4.55498	5.24e-06	18182	23
family.Bacteroidaceae.id.917	9	112855172	rs480694	T	A	-0.0591853	0.0129898	-4.52078	6.16e-06	17707	22
family.Bacteroidaceae.id.917	13	24888712	rs7322219	T	C	0.0523635	0.0116115	4.53232	5.83e-06	17821	23
family.Bacteroidaceae.id.917	14	22047444	rs68118234	T	C	-0.0771338	0.0167861	-4.53922	5.65e-06	17484	23
family.Bacteroidaceae.id.917	13	24909900	rs78280928	G	A	0.0567265	0.0129346	4.44103	8.95e-06	18184	23
family.Bacteroidaceae.id.917	13	24904985	rs79325005	A	G	0.056803	0.0129242	4.45026	8.58e-06	18187	23
family.Bacteroidaceae.id.917	3	77215327	rs66710942	T	C	0.0488038	0.0107412	4.53129	5.86e-06	17821	23
family.Bacteroidaceae.id.917	6	41519430	rs13207588	G	A	-0.059205	0.0131195	-4.47941	7.49e-06	17707	22
family.Bacteroidaceae.id.917	3	62019400	rs2366421	A	T	-0.0528153	0.0117124	-4.47477	7.65e-06	18299	24
family.Bacteroidaceae.id.917	1	102960989	rs1340391	C	T	-0.0592004	0.0132244	-4.50205	6.73e-06	18302	24
family.Bacteroidaceae.id.917	20	58614853	rs6015624	A	G	0.075321	0.0166192	4.55599	5.21e-06	17411	22
family.Bacteroidaceae.id.917	1	102961031	rs1340392	G	A	-0.0582107	0.0131945	-4.42603	9.6e-06	18302	24
family.Bacteroidaceae.id.917	20	58614443	rs17788984	A	G	0.0753066	0.0169849	4.45305	8.47e-06	17291	21
family.BacteroidalesS24.7group.id.11173	22	25943322	rs738193	C	T	0.0847328	0.0165856	5.07763	3.82e-07	7778	23
family.BacteroidalesS24.7group.id.11173	7	90714667	rs941000	T	C	0.0850266	0.0163382	5.11391	3.16e-07	7778	23
family.BacteroidalesS24.7group.id.11173	7	90714682	rs696266	G	A	0.0841723	0.0163491	5.05648	4.27e-07	7778	23
family.BacteroidalesS24.7group.id.11173	15	47352866	rs689695	A	C	0.0814578	0.0167057	4.84277	1.28e-06	7954	24
family.BacteroidalesS24.7group.id.11173	7	90716502	rs697394	A	T	0.0850851	0.0169732	4.93447	8.04e-07	7952	24
family.BacteroidalesS24.7group.id.11173	2	53044283	rs6742712	T	C	-0.173967	0.0344153	-4.99817	5.79e-07	5306	17
family.BacteroidalesS24.7group.id.11173	2	53139362	rs17043785	C	T	-0.176187	0.0347133	-5.02182	5.12e-07	5208	15
family.BacteroidalesS24.7group.id.11173	7	90713562	rs696267	T	C	0.0832752	0.0169588	4.82273	1.42e-06	7954	24
family.BacteroidalesS24.7group.id.11173	15	47331706	rs12438801	A	G	0.0821068	0.0174518	4.71018	2.47e-06	7950	24
family.BacteroidalesS24.7group.id.11173	7	90737708	rs803053	T	A	0.0811558	0.0169599	4.6619	3.13e-06	7778	23
family.BacteroidalesS24.7group.id.11173	15	47340971	rs1850003	G	A	0.084048	0.0177806	4.716	2.41e-06	7952	24
family.BacteroidalesS24.7group.id.11173	2	53045620	rs17043468	T	C	-0.172759	0.034357	-4.9507	7.39e-07	5306	17
family.BacteroidalesS24.7group.id.11173	15	47332811	rs17280811	A	C	0.0810584	0.0173606	4.65243	3.28e-06	7951	24
family.BacteroidalesS24.7group.id.11173	2	53132960	rs17043770	A	G	-0.176886	0.0344092	-4.95849	7.1e-07	5208	15
family.BacteroidalesS24.7group.id.11173	15	47350931	rs601978	A	T	0.0826206	0.0177074	4.62715	3.71e-06	7953	24
family.BacteroidalesS24.7group.id.11173	2	53051798	rs2356673	A	G	-0.173222	0.0347347	-4.8838	1.04e-06	5306	17
family.BacteroidalesS24.7group.id.11173	15	47358891	rs690117	G	A	0.0810679	0.0176631	4.58132	4.62e-06	7948	24
family.BacteroidalesS24.7group.id.11173	15	47338687	rs28494831	C	T	0.0795967	0.0174155	4.57677	4.72e-06	7950	24
family.BacteroidalesS24.7group.id.11173	15	47345767	rs12148053	T	C	0.0796381	0.0173635	4.56424	5.01e-06	7950	24
family.BacteroidalesS24.7group.id.11173	6	151515172	rs10872669	G	A	-0.123071	0.0275665	-4.42848	9.49e-06	7368	21
family.BacteroidalesS24.7group.id.11173	15	47313244	rs1949158	C	T	0.0787755	0.0173738	4.50483	6.64e-06	7949	24
family.BacteroidalesS24.7group.id.11173	2	53135357	rs149498972	G	A	-0.172495	0.0347786	-4.84762	1.25e-06	5208	15
family.BacteroidalesS24.7group.id.11173	15	47302023	rs28434476	G	C	0.0782155	0.0174239	4.49168	7.07e-06	7949	24
family.BacteroidalesS24.7group.id.11173	2	53135287	rs138088344	G	A	-0.171589	0.0347679	-4.83456	1.33e-06	5208	15
family.BacteroidalesS24.7group.id.11173	1	242767252	rs12748533	T	G	-0.0821108	0.0172701	-4.7009	2.59e-06	7948	24
family.BacteroidalesS24.7group.id.11173	15	47341901	rs17346776	T	G	0.0787002	0.0173602	4.51031	6.47e-06	7951	24
family.BacteroidalesS24.7group.id.11173	15	47305716	rs1398206	G	A	0.0777296	0.0174267	4.45883	8.24e-06	7949	24
family.BacteroidalesS24.7group.id.11173	15	47307610	rs3920216	A	G	0.0777023	0.0174242	4.45596	8.35e-06	7949	24
family.BacteroidalesS24.7group.id.11173	4	149300138	rs6831034	A	T	-0.0956546	0.0205228	-4.52276	6.1e-06	7576	23
family.BacteroidalesS24.7group.id.11173	2	53119600	rs72791497	G	T	-0.173115	0.0353093	-4.71469	2.42e-06	5208	15
family.BacteroidalesS24.7group.id.11173	15	47339062	rs28545668	G	C	0.0776376	0.0173691	4.4481	8.66e-06	7950	24
family.BacteroidalesS24.7group.id.11173	3	158662406	rs56733378	C	T	0.120528	0.0272067	4.41963	9.89e-06	7577	23
family.BacteroidalesS24.7group.id.11173	15	47339755	rs28410286	A	G	0.0771841	0.0173455	4.42116	9.82e-06	7950	24
family.BacteroidalesS24.7group.id.11173	7	90729394	rs697400	A	G	0.0761566	0.0165937	4.47338	7.7e-06	7951	24
family.BacteroidalesS24.7group.id.11173	3	158653545	rs61508842	C	T	0.122574	0.0272389	4.46984	7.83e-06	7576	23
family.BacteroidalesS24.7group.id.11173	15	47339690	rs17281048	A	G	0.0770795	0.0173664	4.41976	9.88e-06	7950	24
family.BacteroidalesS24.7group.id.11173	2	53048622	rs17043487	T	G	-0.162646	0.0347119	-4.64546	3.39e-06	5306	17
family.BacteroidalesS24.7group.id.11173	2	53138065	rs965441	C	A	-0.158664	0.0330236	-4.56101	5.09e-06	5639	16
family.BacteroidalesS24.7group.id.11173	2	53138341	rs17043777	T	G	-0.15765	0.0329982	-4.53408	5.79e-06	5639	16
family.BacteroidalesS24.7group.id.11173	6	63236747	rs78609301	G	A	-0.0867065	0.0195709	-4.49088	7.09e-06	7953	24
family.BacteroidalesS24.7group.id.11173	5	164763068	rs11135366	G	C	0.0842142	0.0183739	4.44527	8.78e-06	7953	24
family.BacteroidalesS24.7group.id.11173	5	164763074	rs11135367	T	C	0.0837425	0.018379	4.42194	9.78e-06	7952	24
family.BacteroidalesS24.7group.id.11173	2	53138675	rs17043784	C	G	-0.155274	0.0333007	-4.48547	7.28e-06	5639	16
family.BacteroidalesS24.7group.id.11173	17	21205200	rs7217209	T	C	0.0843019	0.0187308	4.45398	8.43e-06	7745	22
family.Bifidobacteriaceae.id.433	2	136616754	rs182549	T	C	0.11707	0.0126703	9.14538	5.94e-20	14915	24
family.Bifidobacteriaceae.id.433	2	136608646	rs4988235	A	G	0.116024	0.0126552	9.0604	1.3e-19	14915	24
family.Bifidobacteriaceae.id.433	2	136707982	rs6754311	T	C	0.113084	0.0126499	8.84978	8.77e-19	14914	24
family.Bifidobacteriaceae.id.433	2	135837906	rs7570971	C	A	0.112508	0.0125178	8.98739	2.53e-19	14795	23
family.Bifidobacteriaceae.id.433	2	136407479	rs1446585	A	G	0.111859	0.0127514	8.65758	4.82e-18	14795	23
family.Bifidobacteriaceae.id.433	2	136413650	rs36084664	A	G	-0.113352	0.0135059	-8.79378	1.45e-18	13923	21
family.Bifidobacteriaceae.id.433	2	136381348	rs12465802	G	A	0.109585	0.0125966	8.62976	6.15e-18	14915	24
family.Bifidobacteriaceae.id.433	2	135954797	rs1375131	T	C	0.109578	0.0125036	8.68051	3.94e-18	14914	24
family.Bifidobacteriaceae.id.433	2	135907088	rs6730157	A	G	0.109435	0.0125014	8.67313	4.2e-18	14915	24
family.Bifidobacteriaceae.id.433	2	136740900	rs687670	T	C	0.111069	0.0129109	8.46827	2.49e-17	14915	24
family.Bifidobacteriaceae.id.433	2	136721995	rs13404551	T	C	0.109896	0.0128982	8.34664	7.02e-17	14913	24
family.Bifidobacteriaceae.id.433	2	136685228	rs309160	C	T	0.107558	0.0129098	8.16785	3.14e-16	14915	24
family.Bifidobacteriaceae.id.433	2	136043944	rs13023281	T	C	-0.106109	0.0134154	-8.29183	1.12e-16	13923	21
family.Bifidobacteriaceae.id.433	2	136670298	rs309168	C	T	0.106802	0.0129127	8.10898	5.1e-16	14915	24
family.Bifidobacteriaceae.id.433	2	136658345	rs218174	A	G	0.106576	0.0129157	8.06631	7.25e-16	14914	24
family.Bifidobacteriaceae.id.433	2	136614255	rs309180	A	G	0.105398	0.0129254	7.98894	1.36e-15	14915	24
family.Bifidobacteriaceae.id.433	2	136755684	rs309134	G	A	0.106886	0.0130931	7.98958	1.35e-15	14915	24
family.Bifidobacteriaceae.id.433	2	136638216	rs632632	T	C	0.104541	0.0129145	7.91759	2.42e-15	14915	24
family.Bifidobacteriaceae.id.433	2	136721603	rs12615624	A	G	0.104913	0.0130945	7.83249	4.78e-15	14915	24
family.Bifidobacteriaceae.id.433	2	136643555	rs309125	C	T	0.102809	0.0129175	7.79121	6.64e-15	14915	24
family.Bifidobacteriaceae.id.433	2	136322676	rs6759321	G	T	0.101493	0.0126993	7.85483	4e-15	14795	23
family.Bifidobacteriaceae.id.433	2	136691825	rs309164	T	C	0.102653	0.0130967	7.66831	1.74e-14	14915	24
family.Bifidobacteriaceae.id.433	2	136092061	rs1561277	C	A	0.0995568	0.0126767	7.70796	1.28e-14	14795	23
family.Bifidobacteriaceae.id.433	2	136787402	rs6716536	C	T	0.0977634	0.0127133	7.57621	3.56e-14	14795	23
family.Bifidobacteriaceae.id.433	2	136622046	rs4988183	T	C	0.10165	0.0131908	7.52872	5.12e-14	14915	24
family.Bifidobacteriaceae.id.433	2	136698098	rs309149	C	T	0.100981	0.0130968	7.54884	4.39e-14	14915	24
family.Bifidobacteriaceae.id.433	2	136608231	rs4954490	A	G	0.0999889	0.0130006	7.52554	5.25e-14	14911	24
family.Bifidobacteriaceae.id.433	2	136765951	rs309137	T	C	0.0987292	0.0128805	7.52621	5.22e-14	14915	24
family.Bifidobacteriaceae.id.433	2	136594158	rs2236783	A	G	0.0990142	0.0130235	7.42224	1.15e-13	14915	24
family.Bifidobacteriaceae.id.433	2	136820076	rs11681248	T	C	0.0938825	0.0124223	7.44614	9.61e-14	14910	24
family.Bifidobacteriaceae.id.433	2	136589612	rs12620033	G	C	0.098281	0.0130205	7.37177	1.68e-13	14915	24
family.Bifidobacteriaceae.id.433	2	136603276	rs3754686	C	T	0.0969447	0.0129996	7.30281	2.82e-13	14915	24
family.Bifidobacteriaceae.id.433	2	136603366	rs3769005	G	C	0.0956695	0.0129991	7.21754	5.29e-13	14915	24
family.Bifidobacteriaceae.id.433	2	136786651	rs12475139	T	A	0.0942377	0.0128596	7.2122	5.51e-13	14795	23
family.Bifidobacteriaceae.id.433	2	136583192	rs745500	A	G	0.0957105	0.0130067	7.19397	6.29e-13	14915	24
family.Bifidobacteriaceae.id.433	2	136575199	rs6719488	T	G	0.0955705	0.0130069	7.18891	6.53e-13	14915	24
family.Bifidobacteriaceae.id.433	2	136576577	rs892715	C	T	0.0952216	0.0130072	7.16313	7.89e-13	14915	24
family.Bifidobacteriaceae.id.433	2	136569848	rs12988076	A	C	0.0950707	0.0130076	7.14799	8.81e-13	14915	24
family.Bifidobacteriaceae.id.433	2	136817088	rs749873	T	C	0.0902402	0.0124351	7.14831	8.79e-13	14915	24
family.Bifidobacteriaceae.id.433	2	136580287	rs2164210	C	T	0.0944714	0.0130074	7.11201	1.14e-12	14915	24
family.Bifidobacteriaceae.id.433	2	136557319	rs2322660	T	C	0.0947183	0.0130034	7.13085	9.97e-13	14915	24
family.Bifidobacteriaceae.id.433	2	136596867	rs6742283	G	A	0.0945947	0.013019	7.11394	1.13e-12	14913	24
family.Bifidobacteriaceae.id.433	2	136558157	rs748841	T	C	0.0943574	0.0130038	7.09897	1.26e-12	14915	24
family.Bifidobacteriaceae.id.433	2	136817616	rs2011946	A	C	0.0904794	0.0125214	7.10472	1.21e-12	14911	24
family.Bifidobacteriaceae.id.433	2	136602491	rs3739020	T	G	0.0946699	0.0132944	6.95765	3.46e-12	14912	24
family.Bifidobacteriaceae.id.433	2	135911422	rs17261772	T	C	0.0948513	0.0131013	7.0703	1.55e-12	14795	23
family.Bifidobacteriaceae.id.433	2	136808949	rs11693502	T	C	0.0877715	0.0125161	6.92149	4.47e-12	14914	24
family.Bifidobacteriaceae.id.433	2	136550109	rs2082729	T	C	0.093102	0.0132523	6.86625	6.59e-12	14915	24
family.Bifidobacteriaceae.id.433	2	136554800	rs6430589	C	G	0.0920706	0.0132547	6.82031	9.08e-12	14914	24
family.Bifidobacteriaceae.id.433	2	136553639	rs1011361	A	G	0.0924497	0.0132532	6.8239	8.86e-12	14915	24
family.Bifidobacteriaceae.id.433	2	136535410	rs71348715	T	G	0.0924882	0.013249	6.82257	8.94e-12	14915	24
family.Bifidobacteriaceae.id.433	2	136439517	rs313519	A	C	0.0918404	0.0131984	6.83274	8.33e-12	14915	24
family.Bifidobacteriaceae.id.433	2	136502792	rs1438305	G	C	0.0924311	0.0132488	6.81864	9.19e-12	14915	24
family.Bifidobacteriaceae.id.433	2	136539122	rs11684545	T	G	0.0921543	0.0132481	6.80349	1.02e-11	14915	24
family.Bifidobacteriaceae.id.433	2	136494186	rs10202489	A	G	0.0921459	0.0132253	6.8129	9.56e-12	14915	24
family.Bifidobacteriaceae.id.433	2	136455600	rs71348714	A	G	0.0916988	0.0131961	6.8135	9.53e-12	14915	24
family.Bifidobacteriaceae.id.433	2	136551694	rs12998016	T	C	0.0920999	0.0132552	6.79983	1.05e-11	14915	24
family.Bifidobacteriaceae.id.433	2	136439090	rs313518	C	T	0.0915957	0.0131978	6.80248	1.03e-11	14915	24
family.Bifidobacteriaceae.id.433	2	136445869	rs313528	G	A	0.0914668	0.0131948	6.8004	1.04e-11	14915	24
family.Bifidobacteriaceae.id.433	2	136499166	rs1438307	T	G	0.0918861	0.0132437	6.78551	1.16e-11	14915	24
family.Bifidobacteriaceae.id.433	2	136544197	rs10928546	T	C	0.0919183	0.0132458	6.78308	1.18e-11	14915	24
family.Bifidobacteriaceae.id.433	2	136445526	rs313526	C	T	0.0914028	0.0131952	6.79461	1.09e-11	14915	24
family.Bifidobacteriaceae.id.433	2	136503157	rs1438304	G	A	0.0919507	0.0132483	6.78242	1.18e-11	14915	24
family.Bifidobacteriaceae.id.433	2	136522941	rs28453840	A	G	0.0917865	0.013238	6.77529	1.24e-11	14915	24
family.Bifidobacteriaceae.id.433	2	136581848	rs1470457	A	G	0.0915221	0.0132929	6.72626	1.74e-11	14915	24
family.Bifidobacteriaceae.id.433	2	136495619	rs10195620	T	A	0.0918467	0.0132538	6.77894	1.21e-11	14915	24
family.Bifidobacteriaceae.id.433	2	136812931	rs11679933	T	G	0.0866607	0.0125249	6.80625	1e-11	14911	24
family.Bifidobacteriaceae.id.433	2	136470714	rs13412397	A	G	0.0914013	0.0132124	6.76547	1.33e-11	14915	24
family.Bifidobacteriaceae.id.433	2	136444123	rs313524	C	T	0.0909614	0.0131952	6.76492	1.33e-11	14915	24
family.Bifidobacteriaceae.id.433	2	136437507	rs313517	A	G	0.0909487	0.0131972	6.76026	1.38e-11	14915	24
family.Bifidobacteriaceae.id.433	2	136507039	rs12998387	G	A	0.0914307	0.0132373	6.74795	1.5e-11	14915	24
family.Bifidobacteriaceae.id.433	2	136462441	rs7355359	T	C	0.090833	0.0131957	6.74786	1.5e-11	14915	24
family.Bifidobacteriaceae.id.433	2	136511575	rs3213889	G	A	0.0913277	0.0132497	6.73125	1.68e-11	14915	24
family.Bifidobacteriaceae.id.433	2	136420690	rs4954280	A	G	0.0905248	0.0131927	6.72955	1.7e-11	14915	24
family.Bifidobacteriaceae.id.433	2	136419961	rs1446584	A	G	0.0904441	0.0131923	6.72541	1.75e-11	14915	24
family.Bifidobacteriaceae.id.433	2	136422171	rs2034276	A	T	0.0904335	0.0131955	6.72345	1.77e-11	14915	24
family.Bifidobacteriaceae.id.433	2	136418348	rs6720287	A	G	0.0902882	0.0131925	6.71514	1.88e-11	14915	24
family.Bifidobacteriaceae.id.433	2	136518103	rs12994270	A	T	0.0908711	0.0132394	6.69682	2.13e-11	14915	24
family.Bifidobacteriaceae.id.433	2	136522675	rs10173394	T	C	0.0907583	0.0132391	6.69168	2.21e-11	14915	24
family.Bifidobacteriaceae.id.433	2	136432103	rs313523	G	A	0.0900979	0.0131997	6.70018	2.08e-11	14915	24
family.Bifidobacteriaceae.id.433	2	136825272	rs932206	T	C	0.0817008	0.0120673	6.71507	1.88e-11	14795	23
family.Bifidobacteriaceae.id.433	2	136430866	rs313522	T	A	0.0901049	0.0131999	6.69936	2.09e-11	14915	24
family.Bifidobacteriaceae.id.433	2	136474098	rs11679508	T	A	0.0904348	0.0132134	6.69149	2.21e-11	14915	24
family.Bifidobacteriaceae.id.433	2	136416941	rs6755383	C	T	0.0899203	0.0131942	6.68864	2.25e-11	14915	24
family.Bifidobacteriaceae.id.433	2	136416855	rs6715856	T	C	0.0899366	0.013193	6.68846	2.26e-11	14915	24
family.Bifidobacteriaceae.id.433	2	136428460	rs656326	A	C	0.0898718	0.013197	6.68334	2.34e-11	14915	24
family.Bifidobacteriaceae.id.433	2	136733897	rs7587285	T	C	0.115651	0.0175656	6.62876	3.39e-11	14915	24
family.Bifidobacteriaceae.id.433	2	136495300	rs12469709	T	C	0.0902886	0.0132562	6.66086	2.72e-11	14915	24
family.Bifidobacteriaceae.id.433	2	136555659	rs2322659	C	T	0.0888955	0.0132702	6.5728	4.94e-11	14915	24
family.Bifidobacteriaceae.id.433	2	136521514	rs10192827	A	G	0.0897661	0.0132396	6.6076	3.91e-11	14914	24
family.Bifidobacteriaceae.id.433	2	136731066	rs4954551	G	A	0.114842	0.0175888	6.57098	5e-11	14915	24
family.Bifidobacteriaceae.id.433	2	136410299	rs10928542	G	A	0.089148	0.0131939	6.63029	3.35e-11	14915	24
family.Bifidobacteriaceae.id.433	2	136413359	rs7608045	T	C	0.0890089	0.0131948	6.62054	3.58e-11	14915	24
family.Bifidobacteriaceae.id.433	2	136402117	rs4954276	A	G	0.0891619	0.0131938	6.6107	3.83e-11	14915	24
family.Bifidobacteriaceae.id.433	2	136743490	rs2278683	A	C	0.114898	0.0175753	6.55963	5.39e-11	14914	24
family.Bifidobacteriaceae.id.433	2	136747085	rs11893318	T	C	0.114637	0.0175875	6.55753	5.47e-11	14914	24
family.Bifidobacteriaceae.id.433	2	136409073	rs4954279	G	A	0.0886679	0.0131931	6.59474	4.26e-11	14915	24
family.Bifidobacteriaceae.id.433	2	136403749	rs13413639	C	A	0.0881916	0.0131926	6.5492	5.78e-11	14915	24
family.Bifidobacteriaceae.id.433	2	136398174	rs12619365	C	T	0.0882348	0.0132438	6.54411	5.99e-11	14915	24
family.Bifidobacteriaceae.id.433	2	136751849	rs62160860	G	C	0.115662	0.0178155	6.50318	7.86e-11	14912	24
family.Bifidobacteriaceae.id.433	2	135775130	rs7581382	T	C	-0.0902118	0.0147899	-6.57087	5e-11	13923	21
family.Bifidobacteriaceae.id.433	2	135877562	rs1869829	A	G	0.0864572	0.0130942	6.52348	6.87e-11	14915	24
family.Bifidobacteriaceae.id.433	2	135771974	rs10187402	C	G	0.0858488	0.013139	6.47406	9.54e-11	14910	24
family.Bifidobacteriaceae.id.433	2	136873549	rs2680880	T	A	0.0803213	0.0120696	6.46909	9.86e-11	14915	24
family.Bifidobacteriaceae.id.433	2	135705558	rs1979033	G	A	0.0751261	0.011965	6.45915	1.05e-10	14911	24
family.Bifidobacteriaceae.id.433	2	135954405	rs1375132	A	G	0.0852178	0.0131068	6.40672	1.49e-10	14913	24
family.Bifidobacteriaceae.id.433	2	135832131	rs12328663	T	C	0.103102	0.0165247	6.44058	1.19e-10	14915	24
family.Bifidobacteriaceae.id.433	2	136022798	rs935613	C	T	0.0840635	0.01313	6.31933	2.63e-10	14915	24
family.Bifidobacteriaceae.id.433	2	135773446	rs4346445	A	C	0.101623	0.0165945	6.33955	2.3e-10	14914	24
family.Bifidobacteriaceae.id.433	2	135829432	rs10193348	A	G	0.10256	0.016529	6.38606	1.7e-10	14915	24
family.Bifidobacteriaceae.id.433	2	136421323	rs1374329	A	G	0.0849142	0.0134416	6.20205	5.57e-10	14915	24
family.Bifidobacteriaceae.id.433	2	135818907	rs2874739	C	T	0.102639	0.0165213	6.38564	1.71e-10	14915	24
family.Bifidobacteriaceae.id.433	2	136058820	rs2016636	G	A	0.0838216	0.0131323	6.28731	3.23e-10	14915	24
family.Bifidobacteriaceae.id.433	2	135849613	rs7568525	G	A	0.101618	0.0165713	6.35305	2.11e-10	14915	24
family.Bifidobacteriaceae.id.433	2	135853807	rs10208624	C	T	0.101427	0.0165673	6.34265	2.26e-10	14915	24
family.Bifidobacteriaceae.id.433	2	136501840	rs10928545	G	A	0.0855729	0.0135906	6.14074	8.21e-10	14915	24
family.Bifidobacteriaceae.id.433	2	135796410	rs13389481	C	A	0.103565	0.0169081	6.28368	3.31e-10	14914	24
family.Bifidobacteriaceae.id.433	2	135774681	rs11903663	A	G	0.0992074	0.0165516	6.2677	3.66e-10	14914	24
family.Bifidobacteriaceae.id.433	2	135766072	rs4953945	C	G	0.103436	0.0166709	6.3032	2.92e-10	14914	24
family.Bifidobacteriaceae.id.433	2	136522710	rs9287442	G	A	0.0848756	0.0135822	6.10116	1.05e-09	14915	24
family.Bifidobacteriaceae.id.433	2	136720344	rs3768998	G	T	0.108667	0.0181193	6.02313	1.71e-09	14914	24
family.Bifidobacteriaceae.id.433	2	136528004	rs2304599	G	C	0.0850617	0.013646	6.09133	1.12e-09	14915	24
family.Bifidobacteriaceae.id.433	2	135871624	rs58697996	G	A	0.101221	0.0165764	6.29396	3.09e-10	14915	24
family.Bifidobacteriaceae.id.433	2	135773617	rs4640444	T	C	0.0988735	0.0165531	6.2396	4.39e-10	14914	24
family.Bifidobacteriaceae.id.433	2	135799082	rs62168942	T	C	0.101509	0.0165892	6.26817	3.65e-10	14915	24
family.Bifidobacteriaceae.id.433	2	135801228	rs4954217	C	T	0.101491	0.0165878	6.26703	3.68e-10	14915	24
family.Bifidobacteriaceae.id.433	2	136783169	rs6714750	A	G	0.0836695	0.0132364	6.18319	6.28e-10	14795	23
family.Bifidobacteriaceae.id.433	2	136544752	rs6760329	G	A	0.0846322	0.0136396	6.07906	1.21e-09	14915	24
family.Bifidobacteriaceae.id.433	2	135861497	rs7573600	G	C	0.100478	0.0165332	6.27448	3.51e-10	14915	24
family.Bifidobacteriaceae.id.433	2	135773692	rs4645053	T	A	0.0986651	0.0165534	6.22634	4.77e-10	14914	24
family.Bifidobacteriaceae.id.433	2	135795443	rs10167901	C	T	0.101243	0.0165929	6.25544	3.96e-10	14915	24
family.Bifidobacteriaceae.id.433	2	135795095	rs4954216	G	A	0.101236	0.0165914	6.25492	3.98e-10	14915	24
family.Bifidobacteriaceae.id.433	2	135795150	rs4953948	T	G	0.101176	0.0165913	6.25453	3.99e-10	14915	24
family.Bifidobacteriaceae.id.433	2	135795385	rs10167809	C	T	0.101128	0.0165912	6.25106	4.08e-10	14915	24
family.Bifidobacteriaceae.id.433	2	135795396	rs10167884	C	T	0.101136	0.0165928	6.25106	4.08e-10	14915	24
family.Bifidobacteriaceae.id.433	2	135874038	rs61087958	C	T	0.100544	0.0165419	6.26766	3.67e-10	14915	24
family.Bifidobacteriaceae.id.433	2	136516748	rs12616520	T	A	0.0843534	0.0135824	6.06255	1.34e-09	14915	24
family.Bifidobacteriaceae.id.433	2	136539513	rs10188066	A	G	0.0844321	0.0136399	6.06191	1.35e-09	14915	24
family.Bifidobacteriaceae.id.433	2	135800757	rs921859	A	G	0.101045	0.0165879	6.2398	4.38e-10	14915	24
family.Bifidobacteriaceae.id.433	2	135872646	rs4954220	C	A	0.100271	0.0165692	6.26394	3.75e-10	14915	24
family.Bifidobacteriaceae.id.433	2	136628380	rs4954513	G	A	0.111668	0.0181944	6.04482	1.5e-09	14915	24
family.Bifidobacteriaceae.id.433	2	135794986	rs4954215	G	A	0.101034	0.0165927	6.2441	4.26e-10	14915	24
family.Bifidobacteriaceae.id.433	2	135802050	rs7601696	C	A	0.101021	0.0165851	6.23484	4.52e-10	14915	24
family.Bifidobacteriaceae.id.433	2	135814716	rs7422031	C	T	0.100678	0.0165212	6.26201	3.8e-10	14915	24
family.Bifidobacteriaceae.id.433	2	135802148	rs7577258	G	A	0.100962	0.0165836	6.23192	4.61e-10	14915	24
family.Bifidobacteriaceae.id.433	2	135812969	rs56903548	C	T	0.100338	0.0165232	6.24322	4.29e-10	14915	24
family.Bifidobacteriaceae.id.433	2	135798758	rs62168941	C	T	0.10094	0.0165898	6.23077	4.64e-10	14915	24
family.Bifidobacteriaceae.id.433	2	135795040	rs4953947	A	C	0.100892	0.0165946	6.23482	4.52e-10	14915	24
family.Bifidobacteriaceae.id.433	2	135800601	rs2017831	C	T	0.100844	0.0165881	6.22545	4.8e-10	14915	24
family.Bifidobacteriaceae.id.433	2	135798082	rs13409400	A	C	0.100795	0.0165893	6.2212	4.93e-10	14915	24
family.Bifidobacteriaceae.id.433	2	135802028	rs7565268	T	C	0.100779	0.0165852	6.21859	5.02e-10	14915	24
family.Bifidobacteriaceae.id.433	2	135755629	rs1530559	A	G	0.0738295	0.0119721	6.21198	5.23e-10	14795	23
family.Bifidobacteriaceae.id.433	2	135859923	rs11898045	T	C	0.0997399	0.0165365	6.2421	4.32e-10	14915	24
family.Bifidobacteriaceae.id.433	2	135860305	rs58426504	T	G	0.0996897	0.0165349	6.24015	4.37e-10	14915	24
family.Bifidobacteriaceae.id.433	2	135795595	rs10182750	T	C	0.100722	0.0165948	6.21952	4.99e-10	14915	24
family.Bifidobacteriaceae.id.433	2	135874622	rs6741481	A	G	0.0998894	0.0165329	6.237	4.46e-10	14915	24
family.Bifidobacteriaceae.id.433	2	136615222	rs3213871	C	T	0.110589	0.018251	6.00401	1.92e-09	14915	24
[truncated: 11,672 more rows]

## Sheet: 2428SNPs
SNP	effect_allele.exposure	other_allele.exposure	effect_allele.outcome	other_allele.outcome	beta.exposure	beta.outcome	eaf.exposure	eaf.outcome	remove	palindromic	ambiguous	id.outcome	pval.outcome	se.outcome	outcome	mr_keep.outcome	pval_origin.outcome	data_source.outcome	chr.exposure	pos.exposure	se.exposure	pval.exposure	samplesize.exposure	exposure	mr_keep.exposure	pval_origin.exposure	id.exposure	data_source.exposure	action	SNP_index	mr_keep	samplesize.outcome	R2	F
rs1000888	C	G	C	G	-0.0585038	-0.0177091	0.3956	0.333558	FALSE	TRUE	FALSE	Rqaz30	0.245133	0.0152369	Goiter	TRUE	reported	textfile	13	23343542	0.013219	9.71e-06	12090	genus.Intestinimonas	TRUE	reported	X50qaZ	textfile	2	1	TRUE	NA	0.00161749	19.5838
rs10262702	T	C	T	C	0.0918017	-0.0133464	0.1292	0.12479	FALSE	FALSE	FALSE	Rqaz30	0.540818	0.0218229	Goiter	TRUE	reported	textfile	7	66890843	0.0194885	2.06e-06	11766	genus.Intestinimonas	TRUE	reported	X50qaZ	textfile	2	1	TRUE	NA	0.00188234	22.1857
rs11258178	A	G	A	G	0.0660742	-0.008052	0.4145	0.489967	FALSE	FALSE	FALSE	Rqaz30	0.576512	0.0144175	Goiter	TRUE	reported	textfile	10	13124513	0.0134139	6.98e-07	11766	genus.Intestinimonas	TRUE	reported	X50qaZ	textfile	2	1	TRUE	NA	0.00205793	24.2595
rs12226153	A	G	A	G	-0.151142	-0.0426015	0.0616	0.0141558	FALSE	FALSE	FALSE	Rqaz30	0.488237	0.0614638	Goiter	TRUE	reported	textfile	11	94364293	0.0306922	5.12e-07	9023	genus.Intestinimonas	TRUE	reported	X50qaZ	textfile	2	1	TRUE	NA	0.0026804	24.2449
rs17067892	C	T	C	T	0.107194	0.0495806	0.0765	0.0869403	FALSE	FALSE	FALSE	Rqaz30	0.0513913	0.0254495	Goiter	TRUE	reported	textfile	8	3763540	0.0250013	6.38e-06	11544	genus.Intestinimonas	TRUE	reported	X50qaZ	textfile	2	1	TRUE	NA	0.00158988	18.3797
rs1859797	G	A	G	A	0.060368	-0.0127552	0.504	0.549433	FALSE	FALSE	FALSE	Rqaz30	0.377411	0.0144505	Goiter	TRUE	reported	textfile	7	22007303	0.0131793	4.12e-06	11766	genus.Intestinimonas	TRUE	reported	X50qaZ	textfile	2	1	TRUE	NA	0.00178004	20.9777
rs2276760	A	G	A	G	-0.0685233	-0.00372295	0.2197	0.239957	FALSE	FALSE	FALSE	Rqaz30	0.825078	0.0168446	Goiter	TRUE	reported	textfile	3	150620956	0.0152546	7.84e-06	12081	genus.Intestinimonas	TRUE	reported	X50qaZ	textfile	2	1	TRUE	NA	0.00166744	20.1746
rs2731794	C	T	C	T	0.120632	-0.0296779	0.0596	0.0350172	FALSE	FALSE	FALSE	Rqaz30	0.449918	0.0392797	Goiter	TRUE	reported	textfile	5	17209391	0.0257529	1.92e-06	11079	genus.Intestinimonas	TRUE	reported	X50qaZ	textfile	2	1	TRUE	NA	0.00197657	21.9379
rs2930225	G	T	G	T	0.0729524	-0.00869689	0.2584	0.232892	FALSE	FALSE	FALSE	Rqaz30	0.61019	0.0170593	Goiter	TRUE	reported	textfile	16	85327902	0.0152948	1.35e-06	12003	genus.Intestinimonas	TRUE	reported	X50qaZ	textfile	2	1	TRUE	NA	0.00189181	22.7466
rs4113676	A	C	A	C	-0.218507	-0.00667323	0.0616	0.015042	FALSE	FALSE	FALSE	Rqaz30	0.911028	0.0597198	Goiter	TRUE	reported	textfile	20	6218922	0.0490152	7.42e-06	3170	genus.Intestinimonas	TRUE	reported	X50qaZ	textfile	2	1	TRUE	NA	0.00623011	19.8607
rs4784055	T	C	T	C	-0.175324	-0.0325066	0.0557	0.0499444	FALSE	FALSE	FALSE	Rqaz30	0.325888	0.033088	Goiter	TRUE	reported	textfile	16	58818770	0.038599	8.72e-07	3193	genus.Intestinimonas	TRUE	reported	X50qaZ	textfile	2	1	TRUE	NA	0.00641998	20.6185
rs62240188	G	A	G	A	0.130074	-0.00524741	0.0686	0.0935038	FALSE	FALSE	FALSE	Rqaz30	0.832997	0.0248858	Goiter	TRUE	reported	textfile	3	10611142	0.0267179	2.2e-06	10252	genus.Intestinimonas	TRUE	reported	X50qaZ	textfile	2	1	TRUE	NA	0.00230655	23.6968
rs6934519	C	T	C	T	0.0692373	-0.0197319	0.2753	0.257126	FALSE	FALSE	FALSE	Rqaz30	0.229811	0.0164317	Goiter	TRUE	reported	textfile	6	67200802	0.0151154	8.57e-06	12089	genus.Intestinimonas	TRUE	reported	X50qaZ	textfile	2	1	TRUE	NA	0.00173261	20.9784
rs716604	A	G	A	G	0.0818068	0.0159108	0.1879	0.22981	FALSE	FALSE	FALSE	Rqaz30	0.351708	0.0170849	Goiter	TRUE	reported	textfile	2	6514088	0.0165992	8.57e-07	12090	genus.Intestinimonas	TRUE	reported	X50qaZ	textfile	2	1	TRUE	NA	0.00200496	24.2846
rs7170984	T	C	T	C	-0.0658116	0.00920641	0.2903	0.282447	FALSE	FALSE	FALSE	Rqaz30	0.563664	0.0159444	Goiter	TRUE	reported	textfile	15	93819735	0.0140767	2.98e-06	12090	genus.Intestinimonas	TRUE	reported	X50qaZ	textfile	2	1	TRUE	NA	0.00180464	21.8539
rs72982915	C	T	C	T	0.183158	0.00919249	0.0457	0.0562945	FALSE	FALSE	FALSE	Rqaz30	0.768739	0.0312645	Goiter	TRUE	reported	textfile	2	140898088	0.0402743	4.91e-06	5591	genus.Intestinimonas	TRUE	reported	X50qaZ	textfile	2	1	TRUE	NA	0.00368556	20.6748
rs9823439	T	C	T	C	-0.0581947	0.0181675	0.4414	0.462019	FALSE	FALSE	FALSE	Rqaz30	0.208739	0.0144526	Goiter	TRUE	reported	textfile	3	17187502	0.0131455	9.86e-06	11766	genus.Intestinimonas	TRUE	reported	X50qaZ	textfile	2	1	TRUE	NA	0.00166289	19.5948
rs994794	G	C	G	C	-0.141905	-0.0312758	0.0398	0.0309964	FALSE	TRUE	FALSE	Rqaz30	0.448974	0.0413086	Goiter	TRUE	reported	textfile	4	114608814	0.0315074	7.31e-06	9250	genus.Intestinimonas	TRUE	reported	X50qaZ	textfile	2	1	TRUE	NA	0.00218815	20.2804
rs10028567	C	T	C	T	-0.0921167	0.0427449	0.0815	0.120804	FALSE	FALSE	FALSE	Rqaz30	0.0527558	0.0220686	Goiter	TRUE	reported	textfile	4	53657577	0.0191881	7.3e-06	16311	genus.Streptococcus	TRUE	reported	xq4VJs	textfile	2	1	TRUE	NA	0.00141097	23.044
rs10448310	A	G	A	G	-0.0517935	-0.000408126	0.4304	0.359888	FALSE	FALSE	FALSE	Rqaz30	0.978297	0.0150022	Goiter	TRUE	reported	textfile	9	93556174	0.0111324	3.31e-06	16384	genus.Streptococcus	TRUE	reported	xq4VJs	textfile	2	1	TRUE	NA	0.00131942	21.6433
rs11110281	T	C	T	C	-0.137519	-0.00975361	0.0676	0.0483944	FALSE	FALSE	FALSE	Rqaz30	0.7712	0.0335399	Goiter	TRUE	reported	textfile	12	100584014	0.0227398	2.58e-09	15120	genus.Streptococcus	TRUE	reported	xq4VJs	textfile	2	1	TRUE	NA	0.00241296	36.5673
rs11720390	G	A	G	A	0.107024	0.0260079	0.0746	0.0621811	FALSE	FALSE	FALSE	Rqaz30	0.382806	0.0298004	Goiter	TRUE	reported	textfile	3	94103591	0.0228121	3.59e-06	15220	genus.Streptococcus	TRUE	reported	xq4VJs	textfile	2	1	TRUE	NA	0.00144407	22.0076
rs1918540	G	A	G	A	0.059639	-0.000275559	0.2525	0.185804	FALSE	FALSE	FALSE	Rqaz30	0.988231	0.0186818	Goiter	TRUE	reported	textfile	11	131649446	0.0128148	2.44e-06	16373	genus.Streptococcus	TRUE	reported	xq4VJs	textfile	2	1	TRUE	NA	0.0013211	21.6563
rs2370083	G	T	G	T	-0.0816836	0.0190099	0.0885	0.0639076	FALSE	FALSE	FALSE	Rqaz30	0.51749	0.0293717	Goiter	TRUE	reported	textfile	14	97526750	0.0185851	9.75e-06	16277	genus.Streptococcus	TRUE	reported	xq4VJs	textfile	2	1	TRUE	NA	0.00118536	19.3146
rs395407	G	C	G	C	-0.0792781	0.00057708	0.1421	0.16524	FALSE	TRUE	FALSE	Rqaz30	0.976841	0.0198787	Goiter	TRUE	reported	textfile	5	169689604	0.0173697	4.37e-06	15864	genus.Streptococcus	TRUE	reported	xq4VJs	textfile	2	1	TRUE	NA	0.00131141	20.8288
rs4968759	A	G	A	G	-0.0515109	-0.0113417	0.4264	0.484446	FALSE	FALSE	FALSE	Rqaz30	0.42932	0.0143502	Goiter	TRUE	reported	textfile	17	61298020	0.0112068	3.78e-06	16384	genus.Streptococcus	TRUE	reported	xq4VJs	textfile	2	1	TRUE	NA	0.00128782	21.1242
rs57646748	G	A	G	A	-0.0907696	-0.0296354	0.0676	0.0384038	FALSE	FALSE	FALSE	Rqaz30	0.427498	0.0373486	Goiter	TRUE	reported	textfile	4	37452858	0.0200344	5.48e-06	15939	genus.Streptococcus	TRUE	reported	xq4VJs	textfile	2	1	TRUE	NA	0.00128619	20.5245
rs6563952	G	C	G	C	0.0827344	0.00226279	0.0924	0.092577	FALSE	TRUE	FALSE	Rqaz30	0.927228	0.0247753	Goiter	TRUE	reported	textfile	16	73391982	0.0180035	5.82e-06	16387	genus.Streptococcus	TRUE	reported	xq4VJs	textfile	2	1	TRUE	NA	0.00128706	21.1156
rs6806351	T	C	T	C	-0.0633829	0.015863	0.2087	0.219508	FALSE	FALSE	FALSE	Rqaz30	0.360384	0.0173436	Goiter	TRUE	reported	textfile	3	132058723	0.0136647	4.94e-06	15973	genus.Streptococcus	TRUE	reported	xq4VJs	textfile	2	1	TRUE	NA	0.00134515	21.5123
rs71481756	T	G	T	G	0.0931048	0.0128524	0.0994	0.0670941	FALSE	FALSE	FALSE	Rqaz30	0.660505	0.0292621	Goiter	TRUE	reported	textfile	10	8102404	0.0207949	6.51e-06	14526	genus.Streptococcus	TRUE	reported	xq4VJs	textfile	2	1	TRUE	NA	0.00137811	20.0433
rs72739637	A	G	A	G	0.0959942	0.0486992	0.1064	0.0623976	FALSE	FALSE	FALSE	Rqaz30	0.102269	0.0298046	Goiter	TRUE	reported	textfile	15	41663393	0.0193213	1.03e-06	14920	genus.Streptococcus	TRUE	reported	xq4VJs	textfile	2	1	TRUE	NA	0.0016517	24.6809
rs7916711	A	G	A	G	0.102891	0.0149743	0.0646	0.139114	FALSE	FALSE	FALSE	Rqaz30	0.46935	0.0206959	Goiter	TRUE	reported	textfile	10	28588269	0.0217362	2.72e-06	15294	genus.Streptococcus	TRUE	reported	xq4VJs	textfile	2	1	TRUE	NA	0.00146295	22.4042
rs9903102	C	A	C	A	-0.0709483	-0.00438426	0.164	0.200759	FALSE	FALSE	FALSE	Rqaz30	0.806801	0.0179275	Goiter	TRUE	reported	textfile	17	80576624	0.0155275	4.18e-06	16384	genus.Streptococcus	TRUE	reported	xq4VJs	textfile	2	1	TRUE	NA	0.00127265	20.8751
rs10028567	C	T	C	T	-0.0934027	0.0427449	0.0815	0.120804	FALSE	FALSE	FALSE	Rqaz30	0.0527558	0.0220686	Goiter	TRUE	reported	textfile	4	53657577	0.0190343	3.72e-06	16549	family.Streptococcaceae	TRUE	reported	CCY47g	textfile	2	1	TRUE	NA	0.00145291	24.0763
rs11110281	T	C	T	C	-0.130554	-0.00975361	0.0676	0.0483944	FALSE	FALSE	FALSE	Rqaz30	0.7712	0.0335399	Goiter	TRUE	reported	textfile	12	100584014	0.0225943	1.4e-08	15316	family.Streptococcaceae	TRUE	reported	CCY47g	textfile	2	1	TRUE	NA	0.00217516	33.3831
rs16950051	A	G	A	G	0.107008	-0.000150392	0.0586	0.0651127	FALSE	FALSE	FALSE	Rqaz30	0.995916	0.0293838	Goiter	TRUE	reported	textfile	12	120729505	0.0236973	5.34e-06	14431	family.Streptococcaceae	TRUE	reported	CCY47g	textfile	2	1	TRUE	NA	0.00141098	20.3878
rs2370083	G	T	G	T	-0.0842751	0.0190099	0.0885	0.0639076	FALSE	FALSE	FALSE	Rqaz30	0.51749	0.0293717	Goiter	TRUE	reported	textfile	14	97526750	0.0184509	4.26e-06	16516	family.Streptococcaceae	TRUE	reported	CCY47g	textfile	2	1	TRUE	NA	0.00126156	20.8597
rs35344081	G	A	G	A	0.0609349	0.00752972	0.2406	0.263027	FALSE	FALSE	FALSE	Rqaz30	0.644739	0.0163305	Goiter	TRUE	reported	textfile	16	991253	0.0129703	2.64e-06	16624	family.Streptococcaceae	TRUE	reported	CCY47g	textfile	2	1	TRUE	NA	0.00132592	22.0688
rs395407	G	C	G	C	-0.0826855	0.00057708	0.1421	0.16524	FALSE	TRUE	FALSE	Rqaz30	0.976841	0.0198787	Goiter	TRUE	reported	textfile	5	169689604	0.0172536	1.33e-06	16088	family.Streptococcaceae	TRUE	reported	CCY47g	textfile	2	1	TRUE	NA	0.00142553	22.9639
rs4968759	A	G	A	G	-0.0544035	-0.0113417	0.4264	0.484446	FALSE	FALSE	FALSE	Rqaz30	0.42932	0.0143502	Goiter	TRUE	reported	textfile	17	61298020	0.0111271	8.92e-07	16624	family.Streptococcaceae	TRUE	reported	CCY47g	textfile	2	1	TRUE	NA	0.00143591	23.9021
rs57646748	G	A	G	A	-0.088021	-0.0296354	0.0676	0.0384038	FALSE	FALSE	FALSE	Rqaz30	0.427498	0.0373486	Goiter	TRUE	reported	textfile	4	37452858	0.019876	7.88e-06	16160	family.Streptococcaceae	TRUE	reported	CCY47g	textfile	2	1	TRUE	NA	0.00121213	19.6093
rs6563952	G	C	G	C	0.0801931	0.00226279	0.0924	0.092577	FALSE	TRUE	FALSE	Rqaz30	0.927228	0.0247753	Goiter	TRUE	reported	textfile	16	73391982	0.0178576	8.71e-06	16627	family.Streptococcaceae	TRUE	reported	CCY47g	textfile	2	1	TRUE	NA	0.0012114	20.164
rs6806351	T	C	T	C	-0.0619209	0.015863	0.2087	0.219508	FALSE	FALSE	FALSE	Rqaz30	0.360384	0.0173436	Goiter	TRUE	reported	textfile	3	132058723	0.0135744	6.94e-06	16198	family.Streptococcaceae	TRUE	reported	CCY47g	textfile	2	1	TRUE	NA	0.00128297	20.8056
rs72739637	A	G	A	G	0.0927983	0.0486992	0.1064	0.0623976	FALSE	FALSE	FALSE	Rqaz30	0.102269	0.0298046	Goiter	TRUE	reported	textfile	15	41663393	0.0192021	1.82e-06	15111	family.Streptococcaceae	TRUE	reported	CCY47g	textfile	2	1	TRUE	NA	0.00154319	23.3521
rs76717940	T	A	T	A	0.150606	0.0429543	0.0606	0.0566402	FALSE	TRUE	FALSE	Rqaz30	0.167652	0.0311311	Goiter	TRUE	reported	textfile	3	94153993	0.0334079	3.09e-06	7720	family.Streptococcaceae	TRUE	reported	CCY47g	textfile	2	1	TRUE	NA	0.00262557	20.3175
rs77968078	G	A	G	A	-0.0993013	-0.0628523	0.0567	0.0600053	FALSE	FALSE	FALSE	Rqaz30	0.0375474	0.0302209	Goiter	TRUE	reported	textfile	1	240441766	0.0224788	7.93e-06	15519	family.Streptococcaceae	TRUE	reported	CCY47g	textfile	2	1	TRUE	NA	0.0012559	19.5123
rs7916711	A	G	A	G	0.0959639	0.0149743	0.0646	0.139114	FALSE	FALSE	FALSE	Rqaz30	0.46935	0.0206959	Goiter	TRUE	reported	textfile	10	28588269	0.021545	6.33e-06	15515	family.Streptococcaceae	TRUE	reported	CCY47g	textfile	2	1	TRUE	NA	0.00127707	19.8365
rs9903102	C	A	C	A	-0.0693015	-0.00438426	0.164	0.200759	FALSE	FALSE	FALSE	Rqaz30	0.806801	0.0179275	Goiter	TRUE	reported	textfile	17	80576624	0.0154096	4.92e-06	16623	family.Streptococcaceae	TRUE	reported	CCY47g	textfile	2	1	TRUE	NA	0.00121524	20.2232
rs1002941	G	A	G	A	0.105025	-0.00731686	0.2793	0.245436	FALSE	FALSE	FALSE	Rqaz30	0.660905	0.0166799	Goiter	TRUE	reported	textfile	15	101242690	0.0233484	8.15e-06	4734	order.Victivallales	TRUE	reported	KZg3tt	textfile	2	1	TRUE	NA	0.00425588	20.2249
rs11770843	C	T	C	T	0.109431	0.000596245	0.2594	0.329752	FALSE	FALSE	FALSE	Rqaz30	0.968986	0.0153355	Goiter	TRUE	reported	textfile	7	146795379	0.0234879	1.91e-06	4705	order.Victivallales	TRUE	reported	KZg3tt	textfile	2	1	TRUE	NA	0.00459233	21.6974
rs17114848	G	A	G	A	0.152377	0.0155667	0.1093	0.099235	FALSE	FALSE	FALSE	Rqaz30	0.520631	0.0242332	Goiter	TRUE	reported	textfile	15	25162535	0.0324332	4.06e-06	4734	order.Victivallales	TRUE	reported	KZg3tt	textfile	2	1	TRUE	NA	0.004641	22.0636
rs2031282	A	G	A	G	0.122369	0.0183848	0.17	0.184744	FALSE	FALSE	FALSE	Rqaz30	0.332656	0.0189773	Goiter	TRUE	reported	textfile	13	20687179	0.0270329	4.38e-06	4734	order.Victivallales	TRUE	reported	KZg3tt	textfile	2	1	TRUE	NA	0.00430972	20.4819
rs2731834	C	G	C	G	0.109438	0.000451957	0.2237	0.239833	FALSE	TRUE	FALSE	Rqaz30	0.978581	0.0168336	Goiter	TRUE	reported	textfile	5	94720245	0.023693	4.24e-06	4733	order.Victivallales	TRUE	reported	KZg3tt	textfile	2	1	TRUE	NA	0.00448751	21.3261
rs2825714	A	G	A	G	-0.13741	-0.0139193	0.1571	0.169511	FALSE	FALSE	FALSE	Rqaz30	0.468949	0.0192205	Goiter	TRUE	reported	textfile	21	21023966	0.0289246	1.72e-06	4734	order.Victivallales	TRUE	reported	KZg3tt	textfile	2	1	TRUE	NA	0.00474471	22.559
rs62570196	C	T	C	T	-0.21635	-0.00228318	0.0686	0.042146	FALSE	FALSE	FALSE	Rqaz30	0.949335	0.0359318	Goiter	TRUE	reported	textfile	9	111086170	0.0439866	1.08e-06	3712	order.Victivallales	TRUE	reported	KZg3tt	textfile	2	1	TRUE	NA	0.0064751	24.1792
rs72640280	A	G	A	G	0.220207	0.0254422	0.0537	0.0552687	FALSE	FALSE	FALSE	Rqaz30	0.415958	0.0312767	Goiter	TRUE	reported	textfile	1	11943792	0.0486196	5.18e-06	3816	order.Victivallales	TRUE	reported	KZg3tt	textfile	2	1	TRUE	NA	0.00534689	20.5027
rs73113483	T	A	T	A	-0.131217	0.0188773	0.1233	0.124016	FALSE	TRUE	FALSE	Rqaz30	0.388181	0.021876	Goiter	TRUE	reported	textfile	3	6223568	0.0288713	8.66e-06	4718	order.Victivallales	TRUE	reported	KZg3tt	textfile	2	1	TRUE	NA	0.00435905	20.6473
rs77599476	A	G	A	G	0.230292	0.0287729	0.0656	0.0556008	FALSE	FALSE	FALSE	Rqaz30	0.361501	0.0315317	Goiter	TRUE	reported	textfile	20	61394262	0.0480168	1.86e-06	3722	order.Victivallales	TRUE	reported	KZg3tt	textfile	2	1	TRUE	NA	0.00614212	22.9899
rs1002941	G	A	G	A	0.107661	-0.00731686	0.2793	0.245436	FALSE	FALSE	FALSE	Rqaz30	0.660905	0.0166799	Goiter	TRUE	reported	textfile	15	101242690	0.0233382	4.31e-06	4739	phylum.Lentisphaerae	TRUE	reported	NmK6P1	textfile	2	1	TRUE	NA	0.0044704	21.2714
rs11770843	C	T	C	T	0.111896	0.000596245	0.2594	0.329752	FALSE	FALSE	FALSE	Rqaz30	0.968986	0.0153355	Goiter	TRUE	reported	textfile	7	146795379	0.0234776	1.14e-06	4709	phylum.Lentisphaerae	TRUE	reported	NmK6P1	textfile	2	1	TRUE	NA	0.00480064	22.7056
rs17114848	G	A	G	A	0.148972	0.0155667	0.1093	0.099235	FALSE	FALSE	FALSE	Rqaz30	0.520631	0.0242332	Goiter	TRUE	reported	textfile	15	25162535	0.0324162	6.77e-06	4739	phylum.Lentisphaerae	TRUE	reported	NmK6P1	textfile	2	1	TRUE	NA	0.00443677	21.1107
rs2031282	A	G	A	G	0.120412	0.0183848	0.17	0.184744	FALSE	FALSE	FALSE	Rqaz30	0.332656	0.0189773	Goiter	TRUE	reported	textfile	13	20687179	0.0270263	5.86e-06	4739	phylum.Lentisphaerae	TRUE	reported	NmK6P1	textfile	2	1	TRUE	NA	0.00417123	19.8419
rs2731834	C	G	C	G	0.109935	0.000451957	0.2237	0.239833	FALSE	TRUE	FALSE	Rqaz30	0.978581	0.0168336	Goiter	TRUE	reported	textfile	5	94720245	0.0236848	3.8e-06	4738	phylum.Lentisphaerae	TRUE	reported	NmK6P1	textfile	2	1	TRUE	NA	0.0045265	21.535
rs2825714	A	G	A	G	-0.138226	-0.0139193	0.1571	0.169511	FALSE	FALSE	FALSE	Rqaz30	0.468949	0.0192205	Goiter	TRUE	reported	textfile	21	21023966	0.0289096	1.5e-06	4739	phylum.Lentisphaerae	TRUE	reported	NmK6P1	textfile	2	1	TRUE	NA	0.00480087	22.8514
rs60995569	T	G	T	G	-0.16062	0.0525366	0.0895	0.109239	FALSE	FALSE	FALSE	Rqaz30	0.0226783	0.0230544	Goiter	TRUE	reported	textfile	10	53930085	0.0336806	9.19e-06	4737	phylum.Lentisphaerae	TRUE	reported	NmK6P1	textfile	2	1	TRUE	NA	0.00477812	22.733
rs62570196	C	T	C	T	-0.217203	-0.00228318	0.0686	0.042146	FALSE	FALSE	FALSE	Rqaz30	0.949335	0.0359318	Goiter	TRUE	reported	textfile	9	111086170	0.0439621	9.64e-07	3716	phylum.Lentisphaerae	TRUE	reported	NmK6P1	textfile	2	1	TRUE	NA	0.00652613	24.3973
rs72640280	A	G	A	G	0.220185	0.0254422	0.0537	0.0552687	FALSE	FALSE	FALSE	Rqaz30	0.415958	0.0312767	Goiter	TRUE	reported	textfile	1	11943792	0.0485947	5.19e-06	3820	phylum.Lentisphaerae	TRUE	reported	NmK6P1	textfile	2	1	TRUE	NA	0.00534573	20.5197
rs73113483	T	A	T	A	-0.131681	0.0188773	0.1233	0.124016	FALSE	TRUE	FALSE	Rqaz30	0.388181	0.021876	Goiter	TRUE	reported	textfile	3	6223568	0.0288503	8.79e-06	4723	phylum.Lentisphaerae	TRUE	reported	NmK6P1	textfile	2	1	TRUE	NA	0.00439154	20.8239
rs77599476	A	G	A	G	0.229981	0.0287729	0.0656	0.0556008	FALSE	FALSE	FALSE	Rqaz30	0.361501	0.0315317	Goiter	TRUE	reported	textfile	20	61394262	0.0479918	1.9e-06	3726	phylum.Lentisphaerae	TRUE	reported	NmK6P1	textfile	2	1	TRUE	NA	0.00612548	22.9519
rs1002941	G	A	G	A	0.105025	-0.00731686	0.2793	0.245436	FALSE	FALSE	FALSE	Rqaz30	0.660905	0.0166799	Goiter	TRUE	reported	textfile	15	101242690	0.0233484	8.15e-06	4734	class.Lentisphaeria	TRUE	reported	Cgc778	textfile	2	1	TRUE	NA	0.00425588	20.2249
rs11770843	C	T	C	T	0.109431	0.000596245	0.2594	0.329752	FALSE	FALSE	FALSE	Rqaz30	0.968986	0.0153355	Goiter	TRUE	reported	textfile	7	146795379	0.0234879	1.91e-06	4705	class.Lentisphaeria	TRUE	reported	Cgc778	textfile	2	1	TRUE	NA	0.00459233	21.6974
rs17114848	G	A	G	A	0.152377	0.0155667	0.1093	0.099235	FALSE	FALSE	FALSE	Rqaz30	0.520631	0.0242332	Goiter	TRUE	reported	textfile	15	25162535	0.0324332	4.06e-06	4734	class.Lentisphaeria	TRUE	reported	Cgc778	textfile	2	1	TRUE	NA	0.004641	22.0636
rs2031282	A	G	A	G	0.122369	0.0183848	0.17	0.184744	FALSE	FALSE	FALSE	Rqaz30	0.332656	0.0189773	Goiter	TRUE	reported	textfile	13	20687179	0.0270329	4.38e-06	4734	class.Lentisphaeria	TRUE	reported	Cgc778	textfile	2	1	TRUE	NA	0.00430972	20.4819
rs2731834	C	G	C	G	0.109438	0.000451957	0.2237	0.239833	FALSE	TRUE	FALSE	Rqaz30	0.978581	0.0168336	Goiter	TRUE	reported	textfile	5	94720245	0.023693	4.24e-06	4733	class.Lentisphaeria	TRUE	reported	Cgc778	textfile	2	1	TRUE	NA	0.00448751	21.3261
rs2825714	A	G	A	G	-0.13741	-0.0139193	0.1571	0.169511	FALSE	FALSE	FALSE	Rqaz30	0.468949	0.0192205	Goiter	TRUE	reported	textfile	21	21023966	0.0289246	1.72e-06	4734	class.Lentisphaeria	TRUE	reported	Cgc778	textfile	2	1	TRUE	NA	0.00474471	22.559
rs62570196	C	T	C	T	-0.21635	-0.00228318	0.0686	0.042146	FALSE	FALSE	FALSE	Rqaz30	0.949335	0.0359318	Goiter	TRUE	reported	textfile	9	111086170	0.0439866	1.08e-06	3712	class.Lentisphaeria	TRUE	reported	Cgc778	textfile	2	1	TRUE	NA	0.0064751	24.1792
rs72640280	A	G	A	G	0.220207	0.0254422	0.0537	0.0552687	FALSE	FALSE	FALSE	Rqaz30	0.415958	0.0312767	Goiter	TRUE	reported	textfile	1	11943792	0.0486196	5.18e-06	3816	class.Lentisphaeria	TRUE	reported	Cgc778	textfile	2	1	TRUE	NA	0.00534689	20.5027
rs73113483	T	A	T	A	-0.131217	0.0188773	0.1233	0.124016	FALSE	TRUE	FALSE	Rqaz30	0.388181	0.021876	Goiter	TRUE	reported	textfile	3	6223568	0.0288713	8.66e-06	4718	class.Lentisphaeria	TRUE	reported	Cgc778	textfile	2	1	TRUE	NA	0.00435905	20.6473
rs77599476	A	G	A	G	0.230292	0.0287729	0.0656	0.0556008	FALSE	FALSE	FALSE	Rqaz30	0.361501	0.0315317	Goiter	TRUE	reported	textfile	20	61394262	0.0480168	1.86e-06	3722	class.Lentisphaeria	TRUE	reported	Cgc778	textfile	2	1	TRUE	NA	0.00614212	22.9899
rs10031059	T	C	T	C	-0.121167	-0.0102495	0.2207	0.235186	FALSE	FALSE	FALSE	Rqaz30	0.544358	0.0169068	Goiter	TRUE	reported	textfile	4	35358594	0.0225844	1.24e-07	5526	genus.Peptococcus	TRUE	reported	Qo2T4o	textfile	2	1	TRUE	NA	0.0051818	28.7734
rs11001941	G	A	G	A	-0.195611	0.0279609	0.0676	0.0870647	FALSE	FALSE	FALSE	Rqaz30	0.272587	0.0254856	Goiter	TRUE	reported	textfile	10	78716030	0.0392217	1.33e-06	5607	genus.Peptococcus	TRUE	reported	Qo2T4o	textfile	2	1	TRUE	NA	0.00441654	24.8645
rs11030569	A	T	A	T	-0.17402	-0.0338072	0.0775	0.12838	FALSE	TRUE	FALSE	Rqaz30	0.11896	0.0216831	Goiter	TRUE	reported	textfile	11	4019788	0.0374133	3.13e-06	5329	genus.Peptococcus	TRUE	reported	Qo2T4o	textfile	2	1	TRUE	NA	0.00404335	21.6263
rs12069354	C	T	C	T	0.16763	0.036063	0.0666	0.062778	FALSE	FALSE	FALSE	Rqaz30	0.22361	0.0296331	Goiter	TRUE	reported	textfile	1	216223782	0.03795	9.28e-06	5352	genus.Peptococcus	TRUE	reported	Qo2T4o	textfile	2	1	TRUE	NA	0.0036323	19.5036
rs2054133	G	A	G	A	0.0895433	0.0103212	0.4742	0.363759	FALSE	FALSE	FALSE	Rqaz30	0.493501	0.0150729	Goiter	TRUE	reported	textfile	2	33691809	0.0188332	2.14e-06	5657	genus.Peptococcus	TRUE	reported	Qo2T4o	textfile	2	1	TRUE	NA	0.00398017	22.5978
rs34282744	G	C	G	C	0.191797	-0.049566	0.0616	0.0808434	FALSE	TRUE	FALSE	Rqaz30	0.0602365	0.0263781	Goiter	TRUE	reported	textfile	15	75073172	0.0399832	1.84e-06	5257	genus.Peptococcus	TRUE	reported	Qo2T4o	textfile	2	1	TRUE	NA	0.00435807	23.0019
rs36121075	A	G	A	G	-0.14067	-0.00681681	0.1282	0.169161	FALSE	FALSE	FALSE	Rqaz30	0.722673	0.0192083	Goiter	TRUE	reported	textfile	20	43118017	0.030628	6.99e-06	5301	genus.Peptococcus	TRUE	reported	Qo2T4o	textfile	2	1	TRUE	NA	0.00396354	21.0864
rs413827	G	A	G	A	0.110229	0.00975482	0.2127	0.239586	FALSE	FALSE	FALSE	Rqaz30	0.561583	0.0168044	Goiter	TRUE	reported	textfile	14	57985112	0.0237523	3.3e-06	5482	genus.Peptococcus	TRUE	reported	Qo2T4o	textfile	2	1	TRUE	NA	0.00391328	21.529
rs5770862	T	C	T	C	0.162018	0.0119518	0.0666	0.0919669	FALSE	FALSE	FALSE	Rqaz30	0.630165	0.0248224	Goiter	TRUE	reported	textfile	22	50973113	0.0356813	3.22e-06	5431	genus.Peptococcus	TRUE	reported	Qo2T4o	textfile	2	1	TRUE	NA	0.00378197	20.6103
rs6918730	G	A	G	A	0.135311	0.0177262	0.0974	0.060084	FALSE	FALSE	FALSE	Rqaz30	0.5579	0.0302513	Goiter	TRUE	reported	textfile	6	99020289	0.0289742	1.15e-06	5656	genus.Peptococcus	TRUE	reported	Qo2T4o	textfile	2	1	TRUE	NA	0.00384114	21.8015
rs7033353	T	G	T	G	0.090152	0.00233333	0.4195	0.524349	FALSE	FALSE	FALSE	Rqaz30	0.871236	0.0143953	Goiter	TRUE	reported	textfile	9	104595848	0.018995	2.22e-06	5657	genus.Peptococcus	TRUE	reported	Qo2T4o	textfile	2	1	TRUE	NA	0.00396606	22.5174
rs72850165	T	C	T	C	-0.134304	-0.0160567	0.1083	0.0773265	FALSE	FALSE	FALSE	Rqaz30	0.549161	0.0268051	Goiter	TRUE	reported	textfile	11	968356	0.0300423	5.74e-06	5627	genus.Peptococcus	TRUE	reported	Qo2T4o	textfile	2	1	TRUE	NA	0.00353911	19.9782
rs74592222	G	A	G	A	0.137957	-0.0283139	0.1173	0.115768	FALSE	FALSE	FALSE	Rqaz30	0.207477	0.0224619	Goiter	TRUE	reported	textfile	1	75971700	0.0302965	8.55e-06	5329	genus.Peptococcus	TRUE	reported	Qo2T4o	textfile	2	1	TRUE	NA	0.00387588	20.7272
rs75754569	C	G	C	G	0.181434	0.0123492	0.1103	0.0929268	FALSE	TRUE	FALSE	Rqaz30	0.617149	0.0247035	Goiter	TRUE	reported	textfile	3	17793504	0.0319429	1.1e-08	5481	genus.Peptococcus	TRUE	reported	Qo2T4o	textfile	2	1	TRUE	NA	0.00585169	32.2501
rs7766680	G	C	G	C	0.0976832	-0.0147758	0.2485	0.225953	FALSE	TRUE	FALSE	Rqaz30	0.389646	0.017176	Goiter	TRUE	reported	textfile	6	162239191	0.0214155	3.51e-06	5655	genus.Peptococcus	TRUE	reported	Qo2T4o	textfile	2	1	TRUE	NA	0.00366569	20.7984
rs77681628	C	T	C	T	0.200307	-0.000502645	0.0586	0.0808887	FALSE	FALSE	FALSE	Rqaz30	0.984836	0.0264458	Goiter	TRUE	reported	textfile	13	91182556	0.0387328	2.69e-07	4842	genus.Peptococcus	TRUE	reported	Qo2T4o	textfile	2	1	TRUE	NA	0.00549312	26.7336
rs10036909	C	T	C	T	0.185519	-0.0134163	0.0696	0.0412492	FALSE	FALSE	FALSE	Rqaz30	0.710405	0.0361322	Goiter	TRUE	reported	textfile	5	127861692	0.0400881	8.05e-06	4996	genus.Senegalimassilia	TRUE	reported	HljWNb	textfile	2	1	TRUE	NA	0.00426843	21.4079
rs11787826	C	A	C	A	0.081327	0.00473859	0.4284	0.408462	FALSE	FALSE	FALSE	Rqaz30	0.745243	0.014584	Goiter	TRUE	reported	textfile	9	34332382	0.0171154	2.63e-06	6923	genus.Senegalimassilia	TRUE	reported	HljWNb	textfile	2	1	TRUE	NA	0.00325077	22.572
rs1990708	A	C	A	C	-0.109619	0.00497425	0.1262	0.0783334	FALSE	FALSE	FALSE	Rqaz30	0.852422	0.0267392	Goiter	TRUE	reported	textfile	2	206654123	0.0247785	8.91e-06	6923	genus.Senegalimassilia	TRUE	reported	HljWNb	textfile	2	1	TRUE	NA	0.00281906	19.5659
rs2017373	C	T	C	T	0.0782258	-0.0423201	0.3738	0.363348	FALSE	FALSE	FALSE	Rqaz30	0.00473685	0.0149838	Goiter	TRUE	reported	textfile	14	34431996	0.0176841	9.5e-06	6923	genus.Senegalimassilia	TRUE	reported	HljWNb	textfile	2	1	TRUE	NA	0.00281848	19.5618
rs7225245	G	A	G	A	0.079173	0.0228847	0.4583	0.430853	FALSE	FALSE	FALSE	Rqaz30	0.116028	0.0145608	Goiter	TRUE	reported	textfile	17	48379615	0.0170421	4.18e-06	6923	genus.Senegalimassilia	TRUE	reported	HljWNb	textfile	2	1	TRUE	NA	0.00310786	21.5766
rs72887800	T	A	T	A	-0.0822462	-0.00869692	0.3777	0.402073	FALSE	TRUE	FALSE	Rqaz30	0.552875	0.0146547	Goiter	TRUE	reported	textfile	17	74949284	0.0175721	2.42e-06	6923	genus.Senegalimassilia	TRUE	reported	HljWNb	textfile	2	1	TRUE	NA	0.00315442	21.9008
rs10044993	C	A	C	A	0.139547	-0.0051433	0.1173	0.085583	FALSE	FALSE	FALSE	Rqaz30	0.84166	0.0257461	Goiter	TRUE	reported	textfile	5	58424440	0.0316748	8.07e-06	4209	genus.Hungatella	TRUE	reported	7Yg072	textfile	2	1	TRUE	NA	0.00459025	19.4002
rs13128780	T	C	T	C	-0.149725	0.0220148	0.1451	0.188311	FALSE	FALSE	FALSE	Rqaz30	0.231158	0.0183858	Goiter	TRUE	reported	textfile	4	166058998	0.0312777	1.75e-06	3999	genus.Hungatella	TRUE	reported	7Yg072	textfile	2	1	TRUE	NA	0.00569753	22.9035
rs13249325	T	G	T	G	-0.100023	-0.0134049	0.3668	0.469106	FALSE	FALSE	FALSE	Rqaz30	0.352239	0.01441	Goiter	TRUE	reported	textfile	8	14853525	0.0225883	9.69e-06	4209	genus.Hungatella	TRUE	reported	7Yg072	textfile	2	1	TRUE	NA	0.00463693	19.5984
rs17092615	G	A	G	A	0.152235	-0.00926898	0.1243	0.138477	FALSE	FALSE	FALSE	Rqaz30	0.657453	0.0209028	Goiter	TRUE	reported	textfile	14	95973619	0.0337867	7.38e-06	4009	genus.Hungatella	TRUE	reported	7Yg072	textfile	2	1	TRUE	NA	0.00503854	20.2917
rs72759041	G	T	G	T	-0.126025	-0.0108458	0.2346	0.208377	FALSE	FALSE	FALSE	Rqaz30	0.540748	0.0177312	Goiter	TRUE	reported	textfile	15	89577376	0.0282242	3.86e-06	3910	genus.Hungatella	TRUE	reported	7Yg072	textfile	2	1	TRUE	NA	0.00507322	19.9272
rs10048062	C	T	C	T	-0.147352	-0.0149559	0.1074	0.0889917	FALSE	FALSE	FALSE	Rqaz30	0.553761	0.0252576	Goiter	TRUE	reported	textfile	15	98476920	0.0336531	8.59e-06	3800	genus.Howardella	TRUE	reported	EdByNu	textfile	2	1	TRUE	NA	0.00501988	19.1617
rs12452946	A	G	A	G	-0.105833	-0.0174341	0.501	0.497534	FALSE	FALSE	FALSE	Rqaz30	0.225657	0.0143891	Goiter	TRUE	reported	textfile	17	17253288	0.0228941	3.8e-06	3800	genus.Howardella	TRUE	reported	EdByNu	textfile	2	1	TRUE	NA	0.00559213	21.3584
rs1484873	A	G	A	G	-0.227831	0.00996831	0.0686	0.152631	FALSE	FALSE	FALSE	Rqaz30	0.618952	0.0200434	Goiter	TRUE	reported	textfile	18	43206985	0.046335	2.56e-06	3608	genus.Howardella	TRUE	reported	EdByNu	textfile	2	1	TRUE	NA	0.00665642	24.1639
rs17167098	G	A	G	A	-0.169366	-0.000423342	0.1133	0.136695	FALSE	FALSE	FALSE	Rqaz30	0.983847	0.0209092	Goiter	TRUE	reported	textfile	7	133154356	0.0352068	1.12e-06	3586	genus.Howardella	TRUE	reported	EdByNu	textfile	2	1	TRUE	NA	0.00641201	23.1289
rs2154047	C	A	C	A	-0.192557	-0.0147948	0.0676	0.088511	FALSE	FALSE	FALSE	Rqaz30	0.557779	0.0252409	Goiter	TRUE	reported	textfile	14	95452797	0.0420093	9.97e-06	3623	genus.Howardella	TRUE	reported	EdByNu	textfile	2	1	TRUE	NA	0.00576564	20.9985
rs36081916	T	C	T	C	-0.18123	-0.0407615	0.1113	0.088849	FALSE	FALSE	FALSE	Rqaz30	0.110292	0.0255257	Goiter	TRUE	reported	textfile	7	93527414	0.0402987	4.7e-06	3216	genus.Howardella	TRUE	reported	EdByNu	textfile	2	1	TRUE	NA	0.00624939	20.2119
rs3791893	A	G	A	G	0.147035	-0.0075842	0.1233	0.143753	FALSE	FALSE	FALSE	Rqaz30	0.712505	0.0205816	Goiter	TRUE	reported	textfile	2	218819396	0.034023	9.5e-06	3795	genus.Howardella	TRUE	reported	EdByNu	textfile	2	1	TRUE	NA	0.00489727	18.6668
rs609430	T	G	T	G	-0.112045	0.0119123	0.339	0.348398	FALSE	FALSE	FALSE	Rqaz30	0.428539	0.0150466	Goiter	TRUE	reported	textfile	4	169178315	0.0239328	3.34e-06	3798	genus.Howardella	TRUE	reported	EdByNu	textfile	2	1	TRUE	NA	0.00573782	21.9065
rs61771805	A	T	A	T	-0.136779	0.00648045	0.1869	0.11592	FALSE	TRUE	FALSE	Rqaz30	0.773476	0.0225148	Goiter	TRUE	reported	textfile	1	72972799	0.0296811	4.03e-06	3612	genus.Howardella	TRUE	reported	EdByNu	textfile	2	1	TRUE	NA	0.00584498	21.2244
rs672217	G	A	G	A	0.164146	-0.0185516	0.1412	0.197983	FALSE	FALSE	FALSE	Rqaz30	0.304013	0.0180486	Goiter	TRUE	reported	textfile	18	60125134	0.0349993	3.52e-06	3611	genus.Howardella	TRUE	reported	EdByNu	textfile	2	1	TRUE	NA	0.00605447	21.9837
rs901099	T	G	T	G	-0.12718	-0.0198822	0.3121	0.299225	FALSE	FALSE	FALSE	Rqaz30	0.205749	0.0157129	Goiter	TRUE	reported	textfile	11	77901287	0.0250924	6.53e-07	3647	genus.Howardella	TRUE	reported	EdByNu	textfile	2	1	TRUE	NA	0.0069947	25.6753
rs10065321	T	C	T	C	-0.0512828	-0.00850377	0.3678	0.414375	FALSE	FALSE	FALSE	Rqaz30	0.559044	0.0145547	Goiter	TRUE	reported	textfile	5	141857415	0.0108105	2.1e-06	17589	genus.Subdoligranulum	TRUE	reported	6eYBZr	textfile	2	1	TRUE	NA	0.00127777	22.5009
rs10497836	C	T	C	T	-0.0524065	0.0199146	0.2803	0.212235	FALSE	FALSE	FALSE	Rqaz30	0.255801	0.0175248	Goiter	TRUE	reported	textfile	2	200288718	0.0118697	8.38e-06	17579	genus.Subdoligranulum	TRUE	reported	6eYBZr	textfile	2	1	TRUE	NA	0.00110768	19.4912
rs1667315	G	A	G	A	0.0485017	0.0173477	0.4374	0.391213	FALSE	FALSE	FALSE	Rqaz30	0.238922	0.0147303	Goiter	TRUE	reported	textfile	2	232408743	0.0107452	6.72e-06	17586	genus.Subdoligranulum	TRUE	reported	6eYBZr	textfile	2	1	TRUE	NA	0.00115722	20.3721
rs16962433	A	T	A	T	0.0855999	0.0384433	0.1083	0.0627162	FALSE	TRUE	FALSE	Rqaz30	0.195144	0.0296743	Goiter	TRUE	reported	textfile	16	13684415	0.0189213	7.65e-06	15857	genus.Subdoligranulum	TRUE	reported	6eYBZr	textfile	2	1	TRUE	NA	0.00128903	20.4639
rs2114677	C	T	C	T	-0.104176	-0.00962399	0.0557	0.115102	FALSE	FALSE	FALSE	Rqaz30	0.669189	0.0225248	Goiter	TRUE	reported	textfile	10	125472937	0.0230829	2.72e-06	15566	genus.Subdoligranulum	TRUE	reported	6eYBZr	textfile	2	1	TRUE	NA	0.00130681	20.3658
rs2171249	C	T	C	T	0.106744	0.0333562	0.0736	0.0745225	FALSE	FALSE	FALSE	Rqaz30	0.237193	0.0282194	Goiter	TRUE	reported	textfile	6	153694029	0.0233213	4.51e-06	14679	genus.Subdoligranulum	TRUE	reported	6eYBZr	textfile	2	1	TRUE	NA	0.00142516	20.947
rs35940633	G	A	G	A	-0.0511008	-0.0149115	0.3628	0.324756	FALSE	FALSE	FALSE	Rqaz30	0.330269	0.0153162	Goiter	TRUE	reported	textfile	14	86933898	0.011001	4.22e-06	17582	genus.Subdoligranulum	TRUE	reported	6eYBZr	textfile	2	1	TRUE	NA	0.00122571	21.5745
rs3761728	T	G	T	G	-0.0543458	-0.00117399	0.2425	0.252082	FALSE	FALSE	FALSE	Rqaz30	0.943334	0.0165166	Goiter	TRUE	reported	textfile	4	48990885	0.0118866	3.87e-06	17570	genus.Subdoligranulum	TRUE	reported	6eYBZr	textfile	2	1	TRUE	NA	0.0011883	20.901
rs4347804	A	G	A	G	0.166063	0.0120977	0.0417	0.031853	FALSE	FALSE	FALSE	Rqaz30	0.768553	0.041111	Goiter	TRUE	reported	textfile	2	218215847	0.0357483	2.18e-06	4312	genus.Subdoligranulum	TRUE	reported	6eYBZr	textfile	2	1	TRUE	NA	0.00497953	21.5692
rs6555306	T	C	T	C	-0.0740777	0.0242057	0.1223	0.141134	FALSE	FALSE	FALSE	Rqaz30	0.239142	0.0205632	Goiter	TRUE	reported	textfile	5	4671383	0.0155463	2.81e-06	17591	genus.Subdoligranulum	TRUE	reported	6eYBZr	textfile	2	1	TRUE	NA	0.00128905	22.7024
rs75158211	T	C	T	C	-0.072343	-0.0249195	0.1113	0.148425	FALSE	FALSE	FALSE	Rqaz30	0.21866	0.0202582	Goiter	TRUE	reported	textfile	19	29644694	0.015933	7.52e-06	17165	genus.Subdoligranulum	TRUE	reported	6eYBZr	textfile	2	1	TRUE	NA	0.00119958	20.6132
rs76528319	G	T	G	T	-0.143279	0.00393549	0.0398	0.0824201	FALSE	FALSE	FALSE	Rqaz30	0.879952	0.0260577	Goiter	TRUE	reported	textfile	5	117799448	0.0310662	7.41e-06	8468	genus.Subdoligranulum	TRUE	reported	6eYBZr	textfile	2	1	TRUE	NA	0.00250562	21.2659
rs76664262	T	A	T	A	0.0834078	-0.0203177	0.0934	0.110774	FALSE	TRUE	FALSE	Rqaz30	0.376054	0.022953	Goiter	TRUE	reported	textfile	3	183716408	0.0185357	4.87e-06	16712	genus.Subdoligranulum	TRUE	reported	6eYBZr	textfile	2	1	TRUE	NA	0.00121016	20.2463
rs10070053	A	G	A	G	0.0594312	0.00861238	0.4076	0.413224	FALSE	FALSE	FALSE	Rqaz30	0.55557	0.0146113	Goiter	TRUE	reported	textfile	5	34794789	0.0135375	7.65e-06	11473	genus.Coprococcus2	TRUE	reported	7yNrMO	textfile	2	1	TRUE	NA	0.00167704	19.2697
rs12634070	T	C	T	C	0.0736486	-0.012288	0.1928	0.257253	FALSE	FALSE	FALSE	Rqaz30	0.455233	0.016456	Goiter	TRUE	reported	textfile	3	180544880	0.0164921	9.95e-06	11457	genus.Coprococcus2	TRUE	reported	7yNrMO	textfile	2	1	TRUE	NA	0.0017376	19.9388
rs2482516	C	T	C	T	0.0754415	-0.00626787	0.2256	0.226237	FALSE	FALSE	FALSE	Rqaz30	0.716689	0.0172723	Goiter	TRUE	reported	textfile	9	25554068	0.0164619	4.72e-06	11483	genus.Coprococcus2	TRUE	reported	7yNrMO	textfile	2	1	TRUE	NA	0.00182563	20.9984
rs35890118	A	G	A	G	-0.066536	-0.00655995	0.3171	0.25266	FALSE	FALSE	FALSE	Rqaz30	0.691761	0.016546	Goiter	TRUE	reported	textfile	10	129715759	0.0147661	8.26e-06	11478	genus.Coprococcus2	TRUE	reported	7yNrMO	textfile	2	1	TRUE	NA	0.00176582	20.3005
rs59936925	A	T	A	T	0.117085	0.0408379	0.1004	0.11134	FALSE	TRUE	FALSE	Rqaz30	0.0750654	0.0229419	Goiter	TRUE	reported	textfile	20	49266770	0.0233995	9.38e-07	10931	genus.Coprococcus2	TRUE	reported	7yNrMO	textfile	2	1	TRUE	NA	0.00228528	25.033
rs61823518	A	C	A	C	-0.0955381	-0.020772	0.0954	0.106784	FALSE	FALSE	FALSE	Rqaz30	0.372546	0.0232945	Goiter	TRUE	reported	textfile	1	223688236	0.0215724	6.68e-06	10980	genus.Coprococcus2	TRUE	reported	7yNrMO	textfile	2	1	TRUE	NA	0.00178311	19.6099
rs6677933	C	T	C	T	-0.0804405	-0.00874995	0.2416	0.146656	FALSE	FALSE	FALSE	Rqaz30	0.667739	0.0203842	Goiter	TRUE	reported	textfile	1	112139008	0.0164216	1.19e-06	11483	genus.Coprococcus2	TRUE	reported	7yNrMO	textfile	2	1	TRUE	NA	0.00208524	23.9906
rs72680320	T	C	T	C	-0.0649382	-0.020718	0.4135	0.335658	FALSE	FALSE	FALSE	Rqaz30	0.175244	0.0152839	Goiter	TRUE	reported	textfile	4	131125786	0.013919	2.27e-06	11009	genus.Coprococcus2	TRUE	reported	7yNrMO	textfile	2	1	TRUE	NA	0.00197323	21.7623
rs9426473	A	G	A	G	0.0727361	-0.0270645	0.2793	0.258888	FALSE	FALSE	FALSE	Rqaz30	0.0984351	0.016378	Goiter	TRUE	reported	textfile	1	4210455	0.0161662	6.31e-06	11486	genus.Coprococcus2	TRUE	reported	7yNrMO	textfile	2	1	TRUE	NA	0.00175935	20.24
rs10071529	G	C	G	C	0.125105	-0.0197928	0.0875	0.109067	FALSE	TRUE	FALSE	Rqaz30	0.388228	0.0229393	Goiter	TRUE	reported	textfile	5	176287195	0.0278674	8.64e-06	10147	order.MollicutesRF9	TRUE	reported	rYF4lh	textfile	2	1	TRUE	NA	0.00198223	20.1496
rs11779863	G	A	G	A	-0.0772768	0.025849	0.2068	0.159163	FALSE	FALSE	FALSE	Rqaz30	0.192396	0.0198301	Goiter	TRUE	reported	textfile	8	15406830	0.0172171	6.69e-06	10353	order.MollicutesRF9	TRUE	reported	rYF4lh	textfile	2	1	TRUE	NA	0.00194209	20.1417
rs12566890	T	G	T	G	-0.103134	-0.0613599	0.0954	0.131763	FALSE	FALSE	FALSE	Rqaz30	0.00474013	0.0217266	Goiter	TRUE	reported	textfile	1	61850864	0.0241775	8.11e-06	10339	order.MollicutesRF9	TRUE	reported	rYF4lh	textfile	2	1	TRUE	NA	0.00175686	18.1926
rs13100746	C	T	C	T	0.0638979	-0.00520085	0.4095	0.445114	FALSE	FALSE	FALSE	Rqaz30	0.718676	0.0144376	Goiter	TRUE	reported	textfile	3	165846506	0.0142685	7.29e-06	10359	order.MollicutesRF9	TRUE	reported	rYF4lh	textfile	2	1	TRUE	NA	0.00193222	20.0507
rs17235252	T	C	T	C	-0.122002	0.0153972	0.0944	0.119111	FALSE	FALSE	FALSE	Rqaz30	0.489017	0.0222544	Goiter	TRUE	reported	textfile	7	82536037	0.0255463	2.16e-06	9531	order.MollicutesRF9	TRUE	reported	rYF4lh	textfile	2	1	TRUE	NA	0.00238727	22.8028
rs3932485	C	T	C	T	0.0626209	0.00973834	0.4284	0.391536	FALSE	FALSE	FALSE	Rqaz30	0.507556	0.0146961	Goiter	TRUE	reported	textfile	3	184193482	0.0141623	9.93e-06	10359	order.MollicutesRF9	TRUE	reported	rYF4lh	textfile	2	1	TRUE	NA	0.00188379	19.5472
rs515984	T	C	T	C	-0.0875451	-0.0242729	0.174	0.115818	FALSE	FALSE	FALSE	Rqaz30	0.281426	0.022535	Goiter	TRUE	reported	textfile	10	3521459	0.0190685	6.61e-06	10359	order.MollicutesRF9	TRUE	reported	rYF4lh	textfile	2	1	TRUE	NA	0.00203062	21.0739
rs62188991	G	C	G	C	-0.110864	0.0520319	0.1113	0.0593256	FALSE	TRUE	FALSE	Rqaz30	0.0953389	0.0311964	Goiter	TRUE	reported	textfile	2	177374176	0.0241355	5.27e-06	9531	order.MollicutesRF9	TRUE	reported	rYF4lh	textfile	2	1	TRUE	NA	0.00220887	21.0949
rs638542	G	A	G	A	-0.070592	-0.0161826	0.2863	0.288086	FALSE	FALSE	FALSE	Rqaz30	0.306431	0.0158228	Goiter	TRUE	reported	textfile	1	109845252	0.0157049	5.17e-06	9970	order.MollicutesRF9	TRUE	reported	rYF4lh	textfile	2	1	TRUE	NA	0.0020224	20.2001
rs74603314	T	C	T	C	0.230767	-0.00354379	0.0457	0.0402694	FALSE	FALSE	FALSE	Rqaz30	0.92296	0.0366453	Goiter	TRUE	reported	textfile	14	46519718	0.0489701	2.28e-06	4033	order.MollicutesRF9	TRUE	reported	rYF4lh	textfile	2	1	TRUE	NA	0.00547612	22.1958
rs76373661	G	A	G	A	0.0908218	0.0164541	0.1133	0.159417	FALSE	FALSE	FALSE	Rqaz30	0.401913	0.0196301	Goiter	TRUE	reported	textfile	3	3771148	0.0202986	5.16e-06	10359	order.MollicutesRF9	TRUE	reported	rYF4lh	textfile	2	1	TRUE	NA	0.00192882	20.0154
rs7706512	G	A	G	A	0.0657351	0.00896841	0.504	0.521837	FALSE	FALSE	FALSE	Rqaz30	0.532791	0.0143782	Goiter	TRUE	reported	textfile	5	17443654	0.0138979	2.27e-06	10359	order.MollicutesRF9	TRUE	reported	rYF4lh	textfile	2	1	TRUE	NA	0.00215496	22.3672
rs7801843	A	G	A	G	-0.0869495	0.00023917	0.1292	0.152312	FALSE	FALSE	FALSE	Rqaz30	0.990448	0.0199778	Goiter	TRUE	reported	textfile	7	4105705	0.0194509	9.47e-06	10359	order.MollicutesRF9	TRUE	reported	rYF4lh	textfile	2	1	TRUE	NA	0.0019253	19.9788
rs7853673	G	A	G	A	-0.0624389	0.00646131	0.5139	0.46285	FALSE	FALSE	FALSE	Rqaz30	0.65354	0.0143953	Goiter	TRUE	reported	textfile	9	116711241	0.0139833	6.73e-06	10359	order.MollicutesRF9	TRUE	reported	rYF4lh	textfile	2	1	TRUE	NA	0.00192106	19.9348
rs949341	G	A	G	A	0.0656602	-0.0097079	0.3201	0.278287	FALSE	FALSE	FALSE	Rqaz30	0.546439	0.0160966	Goiter	TRUE	reported	textfile	11	112386785	0.0147216	7.73e-06	10355	order.MollicutesRF9	TRUE	reported	rYF4lh	textfile	2	1	TRUE	NA	0.00191738	19.8888
rs1007475	G	T	G	T	0.118065	-0.0139981	0.2942	0.277634	FALSE	FALSE	FALSE	Rqaz30	0.383955	0.016078	Goiter	TRUE	reported	textfile	6	148403405	0.0261271	7.92e-06	3482	genus.Butyrivibrio	TRUE	reported	bxSaNI	textfile	2	1	TRUE	NA	0.00583036	20.4086
rs11761679	T	C	T	C	0.154775	0.0148102	0.1561	0.140199	FALSE	FALSE	FALSE	Rqaz30	0.474994	0.0207316	Goiter	TRUE	reported	textfile	7	150596929	0.0321539	2.2e-06	3482	genus.Butyrivibrio	TRUE	reported	bxSaNI	textfile	2	1	TRUE	NA	0.00661038	23.1572
rs142855850	A	G	A	G	0.205013	-0.0240663	0.1014	0.0965887	FALSE	FALSE	FALSE	Rqaz30	0.326034	0.0245041	Goiter	TRUE	reported	textfile	10	22587900	0.0457138	6.86e-06	3234	genus.Butyrivibrio	TRUE	reported	bxSaNI	textfile	2	1	TRUE	NA	0.00618069	20.1002
rs16934069	T	C	T	C	-0.133784	0.00562426	0.1988	0.180135	FALSE	FALSE	FALSE	Rqaz30	0.76477	0.0187962	Goiter	TRUE	reported	textfile	9	119693164	0.0299444	8.86e-06	3482	genus.Butyrivibrio	TRUE	reported	bxSaNI	textfile	2	1	TRUE	NA	0.00569991	19.9494
rs16941336	C	T	C	T	0.127488	-0.0121561	0.2644	0.230595	FALSE	FALSE	FALSE	Rqaz30	0.47783	0.0171262	Goiter	TRUE	reported	textfile	17	20575697	0.0267936	1.53e-06	3482	genus.Butyrivibrio	TRUE	reported	bxSaNI	textfile	2	1	TRUE	NA	0.00645996	22.6268
rs17163238	G	A	G	A	0.140987	-0.011114	0.1998	0.192099	FALSE	FALSE	FALSE	Rqaz30	0.542534	0.0182501	Goiter	TRUE	reported	textfile	5	128976021	0.0309117	5.51e-06	3482	genus.Butyrivibrio	TRUE	reported	bxSaNI	textfile	2	1	TRUE	NA	0.00593876	20.7904
rs4537857	T	C	T	C	-0.12459	-0.00913464	0.2922	0.333312	FALSE	FALSE	FALSE	Rqaz30	0.548567	0.0152267	Goiter	TRUE	reported	textfile	13	27292666	0.0260992	1.8e-06	3482	genus.Butyrivibrio	TRUE	reported	bxSaNI	textfile	2	1	TRUE	NA	0.00650203	22.7752
rs486484	A	G	A	G	-0.108349	-0.000289039	0.4712	0.425102	FALSE	FALSE	FALSE	Rqaz30	0.98417	0.0145678	Goiter	TRUE	reported	textfile	20	811507	0.0240008	6.61e-06	3456	genus.Butyrivibrio	TRUE	reported	bxSaNI	textfile	2	1	TRUE	NA	0.00586231	20.3678
rs4928024	A	G	A	G	-0.17471	-0.0177493	0.0984	0.185438	FALSE	FALSE	FALSE	Rqaz30	0.339067	0.018566	Goiter	TRUE	reported	textfile	3	54288503	0.0389333	8.19e-06	3481	genus.Butyrivibrio	TRUE	reported	bxSaNI	textfile	2	1	TRUE	NA	0.00575155	20.1254
rs72723662	C	T	C	T	0.224078	-0.0171638	0.1004	0.143813	FALSE	FALSE	FALSE	Rqaz30	0.41152	0.0209003	Goiter	TRUE	reported	textfile	14	76065563	0.0449336	7.86e-07	3073	genus.Butyrivibrio	TRUE	reported	bxSaNI	textfile	2	1	TRUE	NA	0.00802773	24.8527
rs7412979	C	G	C	G	0.186779	-0.0043539	0.0875	0.0804266	FALSE	TRUE	FALSE	Rqaz30	0.868328	0.0262628	Goiter	TRUE	reported	textfile	1	235580646	0.0389112	1.71e-06	3480	genus.Butyrivibrio	TRUE	reported	bxSaNI	textfile	2	1	TRUE	NA	0.00657748	23.0279
rs74622183	A	G	A	G	-0.201027	-0.0334948	0.0875	0.0886118	FALSE	FALSE	FALSE	Rqaz30	0.186684	0.0253662	Goiter	TRUE	reported	textfile	14	34150977	0.0428204	2.46e-06	3478	genus.Butyrivibrio	TRUE	reported	bxSaNI	textfile	2	1	TRUE	NA	0.00629702	22.0272
rs77356209	T	C	T	C	0.216874	-0.0994167	0.0477	0.0460857	FALSE	FALSE	FALSE	Rqaz30	0.00476815	0.0352255	Goiter	TRUE	reported	textfile	18	10267733	0.0483299	6.66e-06	3379	genus.Butyrivibrio	TRUE	reported	bxSaNI	textfile	2	1	TRUE	NA	0.00592401	20.1246
rs7752361	A	G	A	G	-0.11923	0.0483881	0.504	0.480354	FALSE	FALSE	FALSE	Rqaz30	0.000736665	0.0143348	Goiter	TRUE	reported	textfile	6	111780705	0.0239975	7.69e-07	3481	genus.Butyrivibrio	TRUE	reported	bxSaNI	textfile	2	1	TRUE	NA	0.00704155	24.6713
rs7763512	G	A	G	A	0.119846	0.0187342	0.3827	0.423719	FALSE	FALSE	FALSE	Rqaz30	0.196958	0.0145196	Goiter	TRUE	reported	textfile	6	21960091	0.0253367	3.11e-06	3259	genus.Butyrivibrio	TRUE	reported	bxSaNI	textfile	2	1	TRUE	NA	0.0068185	22.3603
rs9349693	A	G	A	G	0.117973	-0.00988272	0.3111	0.291574	FALSE	FALSE	FALSE	Rqaz30	0.531394	0.0157902	Goiter	TRUE	reported	textfile	6	53939724	0.0259861	5.55e-06	3482	genus.Butyrivibrio	TRUE	reported	bxSaNI	textfile	2	1	TRUE	NA	0.00588424	20.5984
rs10084203	A	G	A	G	0.0549699	-0.0158105	0.2416	0.130178	FALSE	FALSE	FALSE	Rqaz30	0.459369	0.0213688	Goiter	TRUE	reported	textfile	2	191304149	0.0123563	8.59e-06	17135	genus.Butyricicoccus	TRUE	reported	S3eTQS	textfile	2	1	TRUE	NA	0.00115369	19.789
rs12034718	A	G	A	G	0.0701199	0.0201161	0.165	0.22384	FALSE	FALSE	FALSE	Rqaz30	0.242489	0.0172111	Goiter	TRUE	reported	textfile	1	67379595	0.0158214	9.58e-06	16237	genus.Butyricicoccus	TRUE	reported	S3eTQS	textfile	2	1	TRUE	NA	0.00120827	19.64
rs2017189	G	T	G	T	-0.0506956	-0.0267788	0.4215	0.472159	FALSE	FALSE	FALSE	Rqaz30	0.062709	0.0143875	Goiter	TRUE	reported	textfile	4	7460153	0.011024	3.87e-06	17133	genus.Butyricicoccus	TRUE	reported	S3eTQS	textfile	2	1	TRUE	NA	0.0012328	21.1451
rs4962426	G	T	G	T	0.0614216	0.00884702	0.1978	0.195823	FALSE	FALSE	FALSE	Rqaz30	0.625688	0.0181364	Goiter	TRUE	reported	textfile	10	126908208	0.0135979	7.38e-06	16889	genus.Butyricicoccus	TRUE	reported	S3eTQS	textfile	2	1	TRUE	NA	0.00120662	20.4007
rs56221232	T	C	T	C	0.0828027	-0.0214377	0.1083	0.100925	FALSE	FALSE	FALSE	Rqaz30	0.369597	0.0238932	Goiter	TRUE	reported	textfile	2	153453410	0.0167401	7.62e-07	17133	genus.Butyricicoccus	TRUE	reported	S3eTQS	textfile	2	1	TRUE	NA	0.00142601	24.4638
rs62478070	T	G	T	G	0.224039	0.0928654	0.0437	0.0259538	FALSE	FALSE	FALSE	Rqaz30	0.0411974	0.0454879	Goiter	TRUE	reported	textfile	7	157688150	0.0494959	5.94e-06	4007	genus.Butyricicoccus	TRUE	reported	S3eTQS	textfile	2	1	TRUE	NA	0.00508716	20.4782
rs7322368	T	C	T	C	0.0815733	-0.0322172	0.0845	0.090322	FALSE	FALSE	FALSE	Rqaz30	0.198937	0.0250798	Goiter	TRUE	reported	textfile	13	100213990	0.0183167	5.52e-06	17134	genus.Butyricicoccus	TRUE	reported	S3eTQS	textfile	2	1	TRUE	NA	0.00115623	19.8314
rs75238760	T	A	T	A	0.0619423	0.02897	0.1938	0.131888	FALSE	TRUE	FALSE	Rqaz30	0.175179	0.0213682	Goiter	TRUE	reported	textfile	18	22899113	0.0139942	6.8e-06	17022	genus.Butyricicoccus	TRUE	reported	S3eTQS	textfile	2	1	TRUE	NA	0.00114966	19.5897
rs10090365	A	G	A	G	-0.0834413	-0.00593022	0.5586	0.478703	FALSE	FALSE	FALSE	Rqaz30	0.679906	0.0143731	Goiter	TRUE	reported	textfile	8	138638199	0.0180989	4.17e-06	6145	genus.CandidatusSoleaferrea	TRUE	reported	wdGCx2	textfile	2	1	TRUE	NA	0.00344697	21.248
rs10809135	T	C	T	C	0.0834858	-0.00208739	0.4911	0.443854	FALSE	FALSE	FALSE	Rqaz30	0.886315	0.0146003	Goiter	TRUE	reported	textfile	9	10611282	0.0182426	5.47e-06	5999	genus.CandidatusSoleaferrea	TRUE	reported	wdGCx2	textfile	2	1	TRUE	NA	0.00347903	20.9366
rs11153159	G	C	G	C	-0.12805	0.0550707	0.1292	0.142315	FALSE	TRUE	FALSE	Rqaz30	0.00671924	0.0203179	Goiter	TRUE	reported	textfile	6	109376647	0.0285446	4.42e-06	6101	genus.CandidatusSoleaferrea	TRUE	reported	wdGCx2	textfile	2	1	TRUE	NA	0.00328761	20.1172
rs2193878	T	A	T	A	0.228255	-0.0848234	0.0487	0.0245477	FALSE	TRUE	FALSE	Rqaz30	0.0689843	0.0466441	Goiter	TRUE	reported	textfile	3	190349049	0.0509241	9.46e-06	3088	genus.CandidatusSoleaferrea	TRUE	reported	wdGCx2	textfile	2	1	TRUE	NA	0.00646398	20.0776
rs36155147	C	T	C	T	0.104966	0.00309433	0.3618	0.339308	FALSE	FALSE	FALSE	Rqaz30	0.840998	0.015424	Goiter	TRUE	reported	textfile	7	352368	0.0240995	5.41e-06	5958	genus.CandidatusSoleaferrea	TRUE	reported	wdGCx2	textfile	2	1	TRUE	NA	0.00317395	18.9642
rs4294381	T	C	T	C	0.112197	0.0405076	0.1799	0.157153	FALSE	FALSE	FALSE	Rqaz30	0.0402022	0.0197438	Goiter	TRUE	reported	textfile	1	224688107	0.023186	1.37e-06	6145	genus.CandidatusSoleaferrea	TRUE	reported	wdGCx2	textfile	2	1	TRUE	NA	0.00379606	23.4081
rs4678258	T	C	T	C	0.0986136	0.0096078	0.2763	0.242608	FALSE	FALSE	FALSE	Rqaz30	0.568879	0.0168646	Goiter	TRUE	reported	textfile	3	137945192	0.0215646	5.53e-06	6101	genus.CandidatusSoleaferrea	TRUE	reported	wdGCx2	textfile	2	1	TRUE	NA	0.00341588	20.9049
rs6489992	A	G	A	G	-0.0840437	-0.0150457	0.3847	0.370751	FALSE	FALSE	FALSE	Rqaz30	0.311696	0.0148722	Goiter	TRUE	reported	textfile	12	115352769	0.0187031	7.89e-06	6142	genus.CandidatusSoleaferrea	TRUE	reported	wdGCx2	textfile	2	1	TRUE	NA	0.0032768	20.1857
rs6494306	A	G	A	G	-0.0969304	0.0017013	0.1968	0.324987	FALSE	FALSE	FALSE	Rqaz30	0.911711	0.0153435	Goiter	TRUE	reported	textfile	15	62394540	0.0214221	5.8e-06	6145	genus.CandidatusSoleaferrea	TRUE	reported	wdGCx2	textfile	2	1	TRUE	NA	0.0033207	20.467
rs7400877	T	C	T	C	-0.0951085	0.0177562	0.2505	0.21282	FALSE	FALSE	FALSE	Rqaz30	0.31211	0.0175664	Goiter	TRUE	reported	textfile	14	76403542	0.0212799	9.29e-06	6145	genus.CandidatusSoleaferrea	TRUE	reported	wdGCx2	textfile	2	1	TRUE	NA	0.00324017	19.9691
rs830149	C	G	C	G	0.184647	0.0458989	0.0586	0.058965	FALSE	TRUE	FALSE	Rqaz30	0.130663	0.0303666	Goiter	TRUE	reported	textfile	19	47991441	0.0397237	9.58e-06	5065	genus.CandidatusSoleaferrea	TRUE	reported	wdGCx2	textfile	2	1	TRUE	NA	0.0042477	21.5979
rs9973954	A	G	A	G	0.0892075	-0.00771697	0.3062	0.356714	FALSE	FALSE	FALSE	Rqaz30	0.60861	0.0150705	Goiter	TRUE	reported	textfile	2	19885907	0.0195401	5.95e-06	6145	genus.CandidatusSoleaferrea	TRUE	reported	wdGCx2	textfile	2	1	TRUE	NA	0.0033803	20.8356
rs10093275	C	T	C	T	0.0534595	0.00585743	0.2823	0.33015	FALSE	FALSE	FALSE	Rqaz30	0.70105	0.0152576	Goiter	TRUE	reported	textfile	8	69732887	0.011677	5.35e-06	18335	family.Ruminococcaceae	TRUE	reported	AVow7p	textfile	2	1	TRUE	NA	0.00114186	20.9576
rs10166469	T	C	T	C	-0.053336	-0.00375179	0.2763	0.253518	FALSE	FALSE	FALSE	Rqaz30	0.819839	0.0164732	Goiter	TRUE	reported	textfile	2	29829167	0.0120209	8.52e-06	18314	family.Ruminococcaceae	TRUE	reported	AVow7p	textfile	2	1	TRUE	NA	0.00107378	19.6843
rs1158100	A	G	A	G	-0.0490539	0.0185139	0.3549	0.432946	FALSE	FALSE	FALSE	Rqaz30	0.201205	0.0144852	Goiter	TRUE	reported	textfile	8	4555684	0.0109865	8.61e-06	18333	family.Ruminococcaceae	TRUE	reported	AVow7p	textfile	2	1	TRUE	NA	0.00108624	19.9335
rs1612733	T	C	T	C	0.108708	0.000842797	0.0596	0.0544414	FALSE	FALSE	FALSE	Rqaz30	0.978949	0.031941	Goiter	TRUE	reported	textfile	1	107661606	0.0238006	4.22e-06	15016	family.Ruminococcaceae	TRUE	reported	AVow7p	textfile	2	1	TRUE	NA	0.00138737	20.8589
rs17376049	T	C	T	C	0.0848534	-0.0551423	0.1083	0.108796	FALSE	FALSE	FALSE	Rqaz30	0.0168159	0.0230652	Goiter	TRUE	reported	textfile	1	61425267	0.0172114	7.3e-07	18333	family.Ruminococcaceae	TRUE	reported	AVow7p	textfile	2	1	TRUE	NA	0.00132403	24.303
rs2113833	T	C	T	C	0.169146	-0.000504869	0.0417	0.032691	FALSE	FALSE	FALSE	Rqaz30	0.990085	0.0406284	Goiter	TRUE	reported	textfile	2	218216801	0.0355009	1.14e-06	4140	family.Ruminococcaceae	TRUE	reported	AVow7p	textfile	2	1	TRUE	NA	0.00545343	22.69
rs3009418	C	A	C	A	0.0927607	0.0395175	0.0785	0.0480008	FALSE	FALSE	FALSE	Rqaz30	0.242346	0.0338004	Goiter	TRUE	reported	textfile	1	147744468	0.0210123	8.69e-06	16407	family.Ruminococcaceae	TRUE	reported	AVow7p	textfile	2	1	TRUE	NA	0.00118641	19.4862
rs499272	G	C	G	C	0.0706431	0.0209067	0.1362	0.128958	FALSE	TRUE	FALSE	Rqaz30	0.333344	0.0216112	Goiter	TRUE	reported	textfile	11	116485496	0.016046	9.29e-06	17854	family.Ruminococcaceae	TRUE	reported	AVow7p	textfile	2	1	TRUE	NA	0.00108442	19.3802
rs55793120	T	C	T	C	0.13822	0.0108488	0.0507	0.0613865	FALSE	FALSE	FALSE	Rqaz30	0.719197	0.0301749	Goiter	TRUE	reported	textfile	12	47384118	0.0266152	1.44e-07	12405	family.Ruminococcaceae	TRUE	reported	AVow7p	textfile	2	1	TRUE	NA	0.00216942	26.9658
rs56199908	T	C	T	C	-0.199327	-0.0325865	0.0537	0.0542919	FALSE	FALSE	FALSE	Rqaz30	0.304973	0.0317661	Goiter	TRUE	reported	textfile	9	2801371	0.0410444	1.66e-06	5618	family.Ruminococcaceae	TRUE	reported	AVow7p	textfile	2	1	TRUE	NA	0.00418044	23.5759
rs76724913	T	G	T	G	0.0901053	0.0112052	0.0765	0.0974453	FALSE	FALSE	FALSE	Rqaz30	0.645862	0.0243847	Goiter	TRUE	reported	textfile	1	24473669	0.0203104	9.6e-06	17516	family.Ruminococcaceae	TRUE	reported	AVow7p	textfile	2	1	TRUE	NA	0.00112238	19.6794
rs10093861	G	A	G	A	-0.0568869	0.0327987	0.498	0.408132	FALSE	FALSE	FALSE	Rqaz30	0.0247309	0.0146059	Goiter	TRUE	reported	textfile	8	121244406	0.0121152	3.06e-06	13772	genus.LachnospiraceaeFCS020group	TRUE	reported	zu96sK	textfile	2	1	TRUE	NA	0.00159835	22.0445
rs113859143	G	C	G	C	-0.108906	-0.0239775	0.0845	0.0563215	FALSE	TRUE	FALSE	Rqaz30	0.441486	0.0311524	Goiter	TRUE	reported	textfile	5	109403564	0.0242055	2.55e-06	13238	genus.LachnospiraceaeFCS020group	TRUE	reported	zu96sK	textfile	2	1	TRUE	NA	0.00152684	20.2401
rs12078956	C	G	C	G	0.106101	0.0205817	0.1213	0.10882	FALSE	TRUE	FALSE	Rqaz30	0.374124	0.0231574	Goiter	TRUE	reported	textfile	1	35328576	0.0222904	2.15e-06	13101	genus.LachnospiraceaeFCS020group	TRUE	reported	zu96sK	textfile	2	1	TRUE	NA	0.00172642	22.6535
rs1254846	G	A	G	A	0.105963	0.00472161	0.0915	0.144573	FALSE	FALSE	FALSE	Rqaz30	0.817695	0.0204833	Goiter	TRUE	reported	textfile	10	44346094	0.0232501	5.6e-06	13172	genus.LachnospiraceaeFCS020group	TRUE	reported	zu96sK	textfile	2	1	TRUE	NA	0.00157442	20.7677
rs1363769	T	C	T	C	-0.200628	0.0732743	0.0328	0.032043	FALSE	FALSE	FALSE	Rqaz30	0.0709545	0.0405778	Goiter	TRUE	reported	textfile	19	17865305	0.0449372	1.58e-06	3555	genus.LachnospiraceaeFCS020group	TRUE	reported	zu96sK	textfile	2	1	TRUE	NA	0.00557577	19.9218
rs2322265	C	T	C	T	-0.0666305	0.0017242	0.2555	0.266519	FALSE	FALSE	FALSE	Rqaz30	0.915983	0.0163438	Goiter	TRUE	reported	textfile	4	166588085	0.0141577	5.21e-06	13772	genus.LachnospiraceaeFCS020group	TRUE	reported	zu96sK	textfile	2	1	TRUE	NA	0.00160572	22.1463
rs2862811	T	C	T	C	0.0564927	0.00765131	0.4543	0.30045	FALSE	FALSE	FALSE	Rqaz30	0.625459	0.0156748	Goiter	TRUE	reported	textfile	3	165996415	0.0121736	3.92e-06	13772	genus.LachnospiraceaeFCS020group	TRUE	reported	zu96sK	textfile	2	1	TRUE	NA	0.00156124	21.532
rs35035870	T	C	T	C	-0.190615	0.0004361	0.0358	0.0394405	FALSE	FALSE	FALSE	Rqaz30	0.990592	0.0369846	Goiter	TRUE	reported	textfile	11	3248876	0.0414403	2.62e-06	5642	genus.LachnospiraceaeFCS020group	TRUE	reported	zu96sK	textfile	2	1	TRUE	NA	0.00373604	21.1503
rs369444	C	G	C	G	0.125481	0.0161472	0.0636	0.072335	FALSE	TRUE	FALSE	Rqaz30	0.560544	0.0277428	Goiter	TRUE	reported	textfile	16	23631307	0.0259008	3.15e-06	12465	genus.LachnospiraceaeFCS020group	TRUE	reported	zu96sK	textfile	2	1	TRUE	NA	0.00187942	23.4673
rs3999074	G	T	G	T	-0.0550587	-0.00427815	0.4781	0.492217	FALSE	FALSE	FALSE	Rqaz30	0.766687	0.0144186	Goiter	TRUE	reported	textfile	10	65563647	0.0121847	6.55e-06	13772	genus.LachnospiraceaeFCS020group	TRUE	reported	zu96sK	textfile	2	1	TRUE	NA	0.00148041	20.4155
rs4452603	T	G	T	G	0.0604208	0.00937021	0.2863	0.272062	FALSE	FALSE	FALSE	Rqaz30	0.563993	0.0162418	Goiter	TRUE	reported	textfile	6	71966268	0.0135965	8.98e-06	13487	genus.LachnospiraceaeFCS020group	TRUE	reported	zu96sK	textfile	2	1	TRUE	NA	0.00146208	19.745
rs7249113	G	A	G	A	0.0679483	0.0110184	0.2813	0.297533	FALSE	FALSE	FALSE	Rqaz30	0.484409	0.0157579	Goiter	TRUE	reported	textfile	19	2571232	0.0133496	3.72e-07	13534	genus.LachnospiraceaeFCS020group	TRUE	reported	zu96sK	textfile	2	1	TRUE	NA	0.00191058	25.9034
rs72793667	A	G	A	G	-0.116881	-0.05077	0.0835	0.0396365	FALSE	FALSE	FALSE	Rqaz30	0.171123	0.0370962	Goiter	TRUE	reported	textfile	2	53946431	0.0246589	1.63e-06	12396	genus.LachnospiraceaeFCS020group	TRUE	reported	zu96sK	textfile	2	1	TRUE	NA	0.00180913	22.463
rs9308097	A	G	A	G	0.055381	-0.0324967	0.4523	0.493566	FALSE	FALSE	FALSE	Rqaz30	0.0238831	0.0143854	Goiter	TRUE	reported	textfile	4	165786478	0.0123659	7.47e-06	13542	genus.LachnospiraceaeFCS020group	TRUE	reported	zu96sK	textfile	2	1	TRUE	NA	0.00147891	20.0541
rs9788306	C	T	C	T	-0.062804	0.00972751	0.2843	0.287642	FALSE	FALSE	FALSE	Rqaz30	0.541347	0.0159265	Goiter	TRUE	reported	textfile	13	40419314	0.0130744	1.39e-06	13772	genus.LachnospiraceaeFCS020group	TRUE	reported	zu96sK	textfile	2	1	TRUE	NA	0.00167265	23.071
rs10093869	A	G	A	G	-0.0577795	4.79e-05	0.3757	0.423892	FALSE	FALSE	FALSE	Rqaz30	0.997376	0.0145588	Goiter	TRUE	reported	textfile	8	1266824	0.0125389	3.67e-06	14218	genus.Odoribacter	TRUE	reported	5VFkNX	textfile	2	1	TRUE	NA	0.00149121	21.2308
rs10423795	C	T	C	T	0.0550695	0.00670979	0.4066	0.382993	FALSE	FALSE	FALSE	Rqaz30	0.650711	0.0148192	Goiter	TRUE	reported	textfile	19	49523088	0.0121164	6.58e-06	14135	genus.Odoribacter	TRUE	reported	5VFkNX	textfile	2	1	TRUE	NA	0.0014593	20.6544
rs16918425	A	T	A	T	0.0999781	-0.0383177	0.0746	0.0470889	FALSE	TRUE	FALSE	Rqaz30	0.261213	0.0341048	Goiter	TRUE	reported	textfile	11	6848360	0.0223785	8.85e-06	13689	genus.Odoribacter	TRUE	reported	5VFkNX	textfile	2	1	TRUE	NA	0.00145594	19.9566
rs28417404	A	G	A	G	-0.0726896	0.0589921	0.169	0.0962712	FALSE	FALSE	FALSE	Rqaz30	0.0151001	0.0242769	Goiter	TRUE	reported	textfile	14	70944224	0.0161372	3.68e-06	14698	genus.Odoribacter	TRUE	reported	5VFkNX	textfile	2	1	TRUE	NA	0.00137858	20.2876
rs4793970	A	G	A	G	-0.0576329	-0.00848972	0.3012	0.362944	FALSE	FALSE	FALSE	Rqaz30	0.571004	0.0149843	Goiter	TRUE	reported	textfile	17	46763962	0.0129154	6.03e-06	14687	genus.Odoribacter	TRUE	reported	5VFkNX	textfile	2	1	TRUE	NA	0.00135395	19.9098
rs6856150	G	A	G	A	0.0881922	0.0056934	0.1183	0.122813	FALSE	FALSE	FALSE	Rqaz30	0.794111	0.0218158	Goiter	TRUE	reported	textfile	4	11907559	0.0194146	6.06e-06	14597	genus.Odoribacter	TRUE	reported	5VFkNX	textfile	2	1	TRUE	NA	0.00141164	20.6321
rs74553962	T	G	T	G	0.121449	0.0110137	0.0626	0.0760302	FALSE	FALSE	FALSE	Rqaz30	0.687898	0.0274169	Goiter	TRUE	reported	textfile	8	69677480	0.0264106	9.49e-06	11803	genus.Odoribacter	TRUE	reported	5VFkNX	textfile	2	1	TRUE	NA	0.00178839	21.1426
rs77779484	G	A	G	A	-0.133489	-0.0231608	0.0586	0.0610369	FALSE	FALSE	FALSE	Rqaz30	0.439548	0.0299639	Goiter	TRUE	reported	textfile	12	67655943	0.0268526	6.56e-07	11935	genus.Odoribacter	TRUE	reported	5VFkNX	textfile	2	1	TRUE	NA	0.00206633	24.7086
rs10098492	T	C	T	C	0.132323	0.0274614	0.0905	0.0576033	FALSE	FALSE	FALSE	Rqaz30	0.3703	0.030652	Goiter	TRUE	reported	textfile	8	113109756	0.0293688	6.41e-06	7361	genus.Enterorhabdus	TRUE	reported	gl2oze	textfile	2	1	TRUE	NA	0.0027502	20.2946
rs114731706	T	G	T	G	0.182308	-0.000546442	0.0835	0.0319485	FALSE	FALSE	FALSE	Rqaz30	0.989403	0.0411436	Goiter	TRUE	reported	textfile	2	19611953	0.0382298	2.17e-06	5956	genus.Enterorhabdus	TRUE	reported	gl2oze	textfile	2	1	TRUE	NA	0.00380363	22.7333
rs2051957	C	T	C	T	0.0843291	-0.0134215	0.2346	0.198549	FALSE	FALSE	FALSE	Rqaz30	0.459456	0.0181434	Goiter	TRUE	reported	textfile	7	89709883	0.0189864	8.9e-06	7524	genus.Enterorhabdus	TRUE	reported	gl2oze	textfile	2	1	TRUE	NA	0.00261507	19.7221
rs3017103	A	G	A	G	0.0980897	-0.00724495	0.1899	0.190775	FALSE	FALSE	FALSE	Rqaz30	0.692818	0.01834	Goiter	TRUE	reported	textfile	11	62174193	0.0208995	2.94e-06	7524	genus.Enterorhabdus	TRUE	reported	gl2oze	textfile	2	1	TRUE	NA	0.00291916	22.0222
rs73331712	T	C	T	C	0.26199	0.0587414	0.0427	0.041153	FALSE	FALSE	FALSE	Rqaz30	0.103231	0.0360512	Goiter	TRUE	reported	textfile	12	69515102	0.055123	4.85e-06	3109	genus.Enterorhabdus	TRUE	reported	gl2oze	textfile	2	1	TRUE	NA	0.00721335	22.5747
rs77655283	G	A	G	A	0.132988	-0.0323076	0.0686	0.0705264	FALSE	FALSE	FALSE	Rqaz30	0.25037	0.028107	Goiter	TRUE	reported	textfile	2	236439879	0.0298306	5.88e-06	7494	genus.Enterorhabdus	TRUE	reported	gl2oze	textfile	2	1	TRUE	NA	0.00264506	19.8694
rs7923280	A	T	A	T	0.0860019	-0.000181809	0.3946	0.283304	FALSE	TRUE	FALSE	Rqaz30	0.990962	0.0160497	Goiter	TRUE	reported	textfile	10	20280612	0.0169148	5.24e-07	7524	genus.Enterorhabdus	TRUE	reported	gl2oze	textfile	2	1	TRUE	NA	0.00342407	25.8443
rs1010560	C	A	C	A	0.0580232	-0.014815	0.2962	0.26809	FALSE	FALSE	FALSE	Rqaz30	0.361084	0.0162214	Goiter	TRUE	reported	textfile	1	30400301	0.0122722	1.96e-06	16723	genus.Coprococcus1	TRUE	reported	Mnvkoi	textfile	2	1	TRUE	NA	0.00133496	22.3517
rs12794898	G	T	G	T	0.0903299	-0.016581	0.0944	0.129219	FALSE	FALSE	FALSE	Rqaz30	0.443979	0.0216606	Goiter	TRUE	reported	textfile	11	124554061	0.0197212	4.92e-06	15186	genus.Coprococcus1	TRUE	reported	Mnvkoi	textfile	2	1	TRUE	NA	0.0013796	20.9767
rs12886051	G	C	G	C	-0.0521782	-0.00287549	0.3429	0.295206	FALSE	TRUE	FALSE	Rqaz30	0.855282	0.0157662	Goiter	TRUE	reported	textfile	14	29898456	0.0118051	8.01e-06	16633	genus.Coprococcus1	TRUE	reported	Mnvkoi	textfile	2	1	TRUE	NA	0.00117317	19.5339
rs1519491	T	C	T	C	0.0499197	0.00920083	0.4085	0.397154	FALSE	FALSE	FALSE	Rqaz30	0.531451	0.0147027	Goiter	TRUE	reported	textfile	2	22079770	0.0113558	8.95e-06	16733	genus.Coprococcus1	TRUE	reported	Mnvkoi	textfile	2	1	TRUE	NA	0.00115355	19.3223
rs1576241	A	G	A	G	-0.0510343	0.0205662	0.4394	0.381426	FALSE	FALSE	FALSE	Rqaz30	0.164942	0.0148103	Goiter	TRUE	reported	textfile	6	72529277	0.0109535	3.33e-06	16729	genus.Coprococcus1	TRUE	reported	Mnvkoi	textfile	2	1	TRUE	NA	0.00129595	21.7056
rs1762123	C	T	C	T	-0.0891532	-0.00235574	0.0716	0.102156	FALSE	FALSE	FALSE	Rqaz30	0.921144	0.0237971	Goiter	TRUE	reported	textfile	6	150288094	0.0198554	8.01e-06	16724	genus.Coprococcus1	TRUE	reported	Mnvkoi	textfile	2	1	TRUE	NA	0.00120407	20.1588
rs2907920	A	G	A	G	0.0561173	0.00356113	0.2903	0.284462	FALSE	FALSE	FALSE	Rqaz30	0.823441	0.0159605	Goiter	TRUE	reported	textfile	19	2600717	0.0126824	7.65e-06	16040	genus.Coprococcus1	TRUE	reported	Mnvkoi	textfile	2	1	TRUE	NA	0.00121915	19.5766
rs4277593	G	A	G	A	-0.0585649	-0.00278237	0.4831	0.409847	FALSE	FALSE	FALSE	Rqaz30	0.849191	0.0146325	Goiter	TRUE	reported	textfile	20	4319420	0.0109914	1.14e-07	16651	genus.Coprococcus1	TRUE	reported	Mnvkoi	textfile	2	1	TRUE	NA	0.00170213	28.387
rs56405618	A	G	A	G	-0.08963	-0.00197497	0.1113	0.115672	FALSE	FALSE	FALSE	Rqaz30	0.929953	0.0224673	Goiter	TRUE	reported	textfile	4	174468316	0.0186508	1.57e-06	16379	genus.Coprococcus1	TRUE	reported	Mnvkoi	textfile	2	1	TRUE	NA	0.00140803	23.0918
rs73031725	T	C	T	C	0.167591	0.0227434	0.0606	0.0312678	FALSE	FALSE	FALSE	Rqaz30	0.580608	0.0411647	Goiter	TRUE	reported	textfile	11	134622282	0.0355224	1.98e-06	7206	genus.Coprococcus1	TRUE	reported	Mnvkoi	textfile	2	1	TRUE	NA	0.00307938	22.2524
rs73167075	T	C	T	C	0.0573137	-0.0321005	0.2396	0.21133	FALSE	FALSE	FALSE	Rqaz30	0.0686784	0.0176325	Goiter	TRUE	reported	textfile	3	165693143	0.0127573	8.57e-06	16733	genus.Coprococcus1	TRUE	reported	Mnvkoi	textfile	2	1	TRUE	NA	0.00120476	20.1812
rs74101919	T	C	T	C	-0.0718989	-0.000822321	0.1869	0.107812	FALSE	FALSE	FALSE	Rqaz30	0.971782	0.023247	Goiter	TRUE	reported	textfile	1	95424321	0.0144651	1.03e-06	16732	genus.Coprococcus1	TRUE	reported	Mnvkoi	textfile	2	1	TRUE	NA	0.00147439	24.7029
rs7784490	C	G	C	G	-0.0518543	0.00885946	0.3887	0.331414	FALSE	TRUE	FALSE	Rqaz30	0.560981	0.0152385	Goiter	TRUE	reported	textfile	7	132556835	0.0113136	4.55e-06	16733	genus.Coprococcus1	TRUE	reported	Mnvkoi	textfile	2	1	TRUE	NA	0.00125386	21.0047
rs946513	C	T	C	T	0.205899	-0.0178736	0.0547	0.046471	FALSE	FALSE	FALSE	Rqaz30	0.607137	0.0347624	Goiter	TRUE	reported	textfile	10	15913820	0.0460018	8.62e-06	4310	genus.Coprococcus1	TRUE	reported	Mnvkoi	textfile	2	1	TRUE	NA	0.00462666	20.0243
rs10108398	G	A	G	A	0.0769142	0.0030151	0.2913	0.275238	FALSE	FALSE	FALSE	Rqaz30	0.851182	0.016071	Goiter	TRUE	reported	textfile	8	59440824	0.0153953	1.09e-06	10932	class.Mollicutes	TRUE	reported	wI2SX4	textfile	2	1	TRUE	NA	0.00227797	24.9551
rs11890098	A	G	A	G	0.074438	0.00672727	0.2555	0.278238	FALSE	FALSE	FALSE	Rqaz30	0.673676	0.0159752	Goiter	TRUE	reported	textfile	2	157532549	0.0153389	9.57e-07	11392	class.Mollicutes	TRUE	reported	wI2SX4	textfile	2	1	TRUE	NA	0.00206304	23.5466
rs12566890	T	G	T	G	-0.101147	-0.0613599	0.0954	0.131763	FALSE	FALSE	FALSE	Rqaz30	0.00474013	0.0217266	Goiter	TRUE	reported	textfile	1	61850864	0.0230978	3.65e-06	11371	class.Mollicutes	TRUE	reported	wI2SX4	textfile	2	1	TRUE	NA	0.00168358	19.1729
rs17214486	C	A	C	A	0.06099	-0.0115077	0.4016	0.324509	FALSE	FALSE	FALSE	Rqaz30	0.45549	0.0154198	Goiter	TRUE	reported	textfile	14	97159674	0.0135623	6.61e-06	11387	class.Mollicutes	TRUE	reported	wI2SX4	textfile	2	1	TRUE	NA	0.00177285	20.2198
rs2464826	A	C	A	C	0.0944239	0.0362962	0.1262	0.112208	FALSE	FALSE	FALSE	Rqaz30	0.109348	0.0226691	Goiter	TRUE	reported	textfile	7	79490250	0.0211806	8.4e-06	10998	class.Mollicutes	TRUE	reported	wI2SX4	textfile	2	1	TRUE	NA	0.0018038	19.8705
rs28537087	G	A	G	A	0.0820873	-0.00164232	0.164	0.24704	FALSE	FALSE	FALSE	Rqaz30	0.921849	0.0167406	Goiter	TRUE	reported	textfile	15	95309676	0.0188312	8.07e-06	11382	class.Mollicutes	TRUE	reported	wI2SX4	textfile	2	1	TRUE	NA	0.00166669	18.9986
rs3768491	A	G	A	G	-0.0681052	-0.0176316	0.2863	0.288656	FALSE	FALSE	FALSE	Rqaz30	0.264716	0.0158087	Goiter	TRUE	reported	textfile	1	109965986	0.0149061	4.23e-06	11002	class.Mollicutes	TRUE	reported	wI2SX4	textfile	2	1	TRUE	NA	0.00189381	20.8715
rs4885016	T	C	T	C	-0.0819606	-0.0308165	0.1571	0.134204	FALSE	FALSE	FALSE	Rqaz30	0.145018	0.0211455	Goiter	TRUE	reported	textfile	13	73170489	0.0181628	7.27e-06	11388	class.Mollicutes	TRUE	reported	wI2SX4	textfile	2	1	TRUE	NA	0.00178493	20.3596
rs6043847	T	C	T	C	-0.114937	0.0210238	0.0696	0.0584562	FALSE	FALSE	FALSE	Rqaz30	0.492899	0.0306602	Goiter	TRUE	reported	textfile	20	16259524	0.0248606	4.55e-06	11130	class.Mollicutes	TRUE	reported	wI2SX4	textfile	2	1	TRUE	NA	0.00191677	21.3707
rs72901605	T	C	T	C	-0.0841852	0.0142741	0.1859	0.115273	FALSE	FALSE	FALSE	Rqaz30	0.52672	0.0225492	Goiter	TRUE	reported	textfile	11	47103877	0.0178119	3.26e-06	10526	class.Mollicutes	TRUE	reported	wI2SX4	textfile	2	1	TRUE	NA	0.00211771	22.3341
rs74603314	T	C	T	C	0.221639	-0.00354379	0.0457	0.0402694	FALSE	FALSE	FALSE	Rqaz30	0.92296	0.0366453	Goiter	TRUE	reported	textfile	14	46519718	0.0462918	1.56e-06	4499	class.Mollicutes	TRUE	reported	wI2SX4	textfile	2	1	TRUE	NA	0.00506947	22.9136
rs78169027	A	G	A	G	-0.108283	0.0136697	0.1083	0.0619795	FALSE	FALSE	FALSE	Rqaz30	0.652897	0.0303946	Goiter	TRUE	reported	textfile	11	108439087	0.0237289	5.88e-06	10542	class.Mollicutes	TRUE	reported	wI2SX4	textfile	2	1	TRUE	NA	0.00197144	20.8201
rs10108398	G	A	G	A	0.0769142	0.0030151	0.2913	0.275238	FALSE	FALSE	FALSE	Rqaz30	0.851182	0.016071	Goiter	TRUE	reported	textfile	8	59440824	0.0153953	1.09e-06	10932	phylum.Tenericutes	TRUE	reported	tPCMci	textfile	2	1	TRUE	NA	0.00227797	24.9551
rs11890098	A	G	A	G	0.074438	0.00672727	0.2555	0.278238	FALSE	FALSE	FALSE	Rqaz30	0.673676	0.0159752	Goiter	TRUE	reported	textfile	2	157532549	0.0153389	9.57e-07	11392	phylum.Tenericutes	TRUE	reported	tPCMci	textfile	2	1	TRUE	NA	0.00206304	23.5466
rs12566890	T	G	T	G	-0.101147	-0.0613599	0.0954	0.131763	FALSE	FALSE	FALSE	Rqaz30	0.00474013	0.0217266	Goiter	TRUE	reported	textfile	1	61850864	0.0230978	3.65e-06	11371	phylum.Tenericutes	TRUE	reported	tPCMci	textfile	2	1	TRUE	NA	0.00168358	19.1729
rs17214486	C	A	C	A	0.06099	-0.0115077	0.4016	0.324509	FALSE	FALSE	FALSE	Rqaz30	0.45549	0.0154198	Goiter	TRUE	reported	textfile	14	97159674	0.0135623	6.61e-06	11387	phylum.Tenericutes	TRUE	reported	tPCMci	textfile	2	1	TRUE	NA	0.00177285	20.2198
rs2464826	A	C	A	C	0.0944239	0.0362962	0.1262	0.112208	FALSE	FALSE	FALSE	Rqaz30	0.109348	0.0226691	Goiter	TRUE	reported	textfile	7	79490250	0.0211806	8.4e-06	10998	phylum.Tenericutes	TRUE	reported	tPCMci	textfile	2	1	TRUE	NA	0.0018038	19.8705
rs28537087	G	A	G	A	0.0820873	-0.00164232	0.164	0.24704	FALSE	FALSE	FALSE	Rqaz30	0.921849	0.0167406	Goiter	TRUE	reported	textfile	15	95309676	0.0188312	8.07e-06	11382	phylum.Tenericutes	TRUE	reported	tPCMci	textfile	2	1	TRUE	NA	0.00166669	18.9986
rs3768491	A	G	A	G	-0.0681052	-0.0176316	0.2863	0.288656	FALSE	FALSE	FALSE	Rqaz30	0.264716	0.0158087	Goiter	TRUE	reported	textfile	1	109965986	0.0149061	4.23e-06	11002	phylum.Tenericutes	TRUE	reported	tPCMci	textfile	2	1	TRUE	NA	0.00189381	20.8715
rs4885016	T	C	T	C	-0.0819606	-0.0308165	0.1571	0.134204	FALSE	FALSE	FALSE	Rqaz30	0.145018	0.0211455	Goiter	TRUE	reported	textfile	13	73170489	0.0181628	7.27e-06	11388	phylum.Tenericutes	TRUE	reported	tPCMci	textfile	2	1	TRUE	NA	0.00178493	20.3596
rs6043847	T	C	T	C	-0.114937	0.0210238	0.0696	0.0584562	FALSE	FALSE	FALSE	Rqaz30	0.492899	0.0306602	Goiter	TRUE	reported	textfile	20	16259524	0.0248606	4.55e-06	11130	phylum.Tenericutes	TRUE	reported	tPCMci	textfile	2	1	TRUE	NA	0.00191677	21.3707
rs72901605	T	C	T	C	-0.0841852	0.0142741	0.1859	0.115273	FALSE	FALSE	FALSE	Rqaz30	0.52672	0.0225492	Goiter	TRUE	reported	textfile	11	47103877	0.0178119	3.26e-06	10526	phylum.Tenericutes	TRUE	reported	tPCMci	textfile	2	1	TRUE	NA	0.00211771	22.3341
rs74603314	T	C	T	C	0.221639	-0.00354379	0.0457	0.0402694	FALSE	FALSE	FALSE	Rqaz30	0.92296	0.0366453	Goiter	TRUE	reported	textfile	14	46519718	0.0462918	1.56e-06	4499	phylum.Tenericutes	TRUE	reported	tPCMci	textfile	2	1	TRUE	NA	0.00506947	22.9136
rs78169027	A	G	A	G	-0.108283	0.0136697	0.1083	0.0619795	FALSE	FALSE	FALSE	Rqaz30	0.652897	0.0303946	Goiter	TRUE	reported	textfile	11	108439087	0.0237289	5.88e-06	10542	phylum.Tenericutes	TRUE	reported	tPCMci	textfile	2	1	TRUE	NA	0.00197144	20.8201
rs10119172	C	G	C	G	-0.0737324	-0.00423817	0.1511	0.177747	FALSE	TRUE	FALSE	Rqaz30	0.821817	0.0188189	Goiter	TRUE	reported	textfile	9	2233969	0.014259	1.32e-07	18022	family.Porphyromonadaceae	TRUE	reported	04E6p1	textfile	2	1	TRUE	NA	0.00148147	26.7357
rs10762312	G	A	G	A	-0.052368	0.0113416	0.2614	0.309955	FALSE	FALSE	FALSE	Rqaz30	0.465374	0.0155359	Goiter	TRUE	reported	textfile	10	71571863	0.0118814	8.7e-06	18028	family.Porphyromonadaceae	TRUE	reported	04E6p1	textfile	2	1	TRUE	NA	0.00107641	19.4243
rs10858364	G	T	G	T	0.055316	-0.00267986	0.2763	0.253134	FALSE	FALSE	FALSE	Rqaz30	0.874131	0.0169168	Goiter	TRUE	reported	textfile	9	138076081	0.012085	4.31e-06	18028	family.Porphyromonadaceae	TRUE	reported	04E6p1	textfile	2	1	TRUE	NA	0.0011608	20.9489
rs17065783	A	G	A	G	-0.059133	-0.00556631	0.2237	0.158793	FALSE	FALSE	FALSE	Rqaz30	0.778438	0.0197839	Goiter	TRUE	reported	textfile	3	62035586	0.0122235	1.79e-06	18028	family.Porphyromonadaceae	TRUE	reported	04E6p1	textfile	2	1	TRUE	NA	0.00129645	23.4002
rs1980561	A	G	A	G	-0.0485289	0.00715342	0.3857	0.472969	FALSE	FALSE	FALSE	Rqaz30	0.619293	0.0143974	Goiter	TRUE	reported	textfile	14	63386516	0.0109284	8.95e-06	18028	family.Porphyromonadaceae	TRUE	reported	04E6p1	textfile	2	1	TRUE	NA	0.00109261	19.717
rs35233670	T	C	T	C	-0.0473576	-0.0097398	0.4414	0.524363	FALSE	FALSE	FALSE	Rqaz30	0.497166	0.0143453	Goiter	TRUE	reported	textfile	17	63750903	0.010602	7.91e-06	18024	family.Porphyromonadaceae	TRUE	reported	04E6p1	textfile	2	1	TRUE	NA	0.0011058	19.9507
rs35961441	A	C	A	C	0.0915257	0.0296834	0.0736	0.0380462	FALSE	FALSE	FALSE	Rqaz30	0.429494	0.0375712	Goiter	TRUE	reported	textfile	1	240929774	0.0207306	8.37e-06	16374	family.Porphyromonadaceae	TRUE	reported	04E6p1	textfile	2	1	TRUE	NA	0.00118903	19.4899
rs6953849	A	G	A	G	0.0718149	-0.0100993	0.1471	0.178381	FALSE	FALSE	FALSE	Rqaz30	0.590262	0.018756	Goiter	TRUE	reported	textfile	7	69251692	0.0150724	2.44e-06	18028	family.Porphyromonadaceae	TRUE	reported	04E6p1	textfile	2	1	TRUE	NA	0.00125767	22.6994
rs7330827	T	C	T	C	-0.103842	-0.0145766	0.0755	0.0591811	FALSE	FALSE	FALSE	Rqaz30	0.632322	0.0304655	Goiter	TRUE	reported	textfile	13	23531802	0.0237355	8.05e-06	13754	family.Porphyromonadaceae	TRUE	reported	04E6p1	textfile	2	1	TRUE	NA	0.00138968	19.1375
rs864093	A	C	A	C	-0.0527939	-0.0318855	0.2565	0.210933	FALSE	FALSE	FALSE	Rqaz30	0.0713461	0.0176821	Goiter	TRUE	reported	textfile	4	149825977	0.0117499	9.6e-06	18027	family.Porphyromonadaceae	TRUE	reported	04E6p1	textfile	2	1	TRUE	NA	0.00111863	20.1859
rs10131724	A	C	A	C	-0.199832	-0.00963077	0.0636	0.099491	FALSE	FALSE	FALSE	Rqaz30	0.689515	0.0241063	Goiter	TRUE	reported	textfile	14	52219066	0.0414577	2.39e-06	5071	genus..Eubacteriumruminantiumgroup	TRUE	reported	NspmhP	textfile	2	1	TRUE	NA	0.00456081	23.2247
rs10923018	G	A	G	A	0.0726438	0.00238504	0.4722	0.579097	FALSE	FALSE	FALSE	Rqaz30	0.869735	0.0145433	Goiter	TRUE	reported	textfile	1	88523399	0.0160924	6.8e-06	7739	genus..Eubacteriumruminantiumgroup	TRUE	reported	NspmhP	textfile	2	1	TRUE	NA	0.0026262	20.3724
rs112375806	T	A	T	A	0.143141	-0.00571531	0.1074	0.140472	FALSE	TRUE	FALSE	Rqaz30	0.78339	0.0207902	Goiter	TRUE	reported	textfile	22	48749548	0.0293757	5.82e-06	7123	genus..Eubacteriumruminantiumgroup	TRUE	reported	NspmhP	textfile	2	1	TRUE	NA	0.00332233	23.7372
rs11637981	G	T	G	T	-0.073258	-0.0248091	0.4841	0.556397	FALSE	FALSE	FALSE	Rqaz30	0.0860558	0.0144526	Goiter	TRUE	reported	textfile	15	61289622	0.0160888	5.44e-06	7718	genus..Eubacteriumruminantiumgroup	TRUE	reported	NspmhP	textfile	2	1	TRUE	NA	0.00267913	20.7277
rs13025464	T	C	T	C	-0.0737077	-0.0104096	0.3827	0.40284	FALSE	FALSE	FALSE	Rqaz30	0.477161	0.0146433	Goiter	TRUE	reported	textfile	2	201610645	0.0163786	6.97e-06	7738	genus..Eubacteriumruminantiumgroup	TRUE	reported	NspmhP	textfile	2	1	TRUE	NA	0.00261042	20.247
rs139749	C	T	C	T	-0.0845439	0.0375237	0.3419	0.341225	FALSE	FALSE	FALSE	Rqaz30	0.0136301	0.0152111	Goiter	TRUE	reported	textfile	22	25303055	0.0171791	8.59e-07	7314	genus..Eubacteriumruminantiumgroup	TRUE	reported	NspmhP	textfile	2	1	TRUE	NA	0.00330046	24.2129
rs16891896	G	A	G	A	-0.174787	0.00239766	0.0586	0.0852147	FALSE	FALSE	FALSE	Rqaz30	0.925137	0.0255165	Goiter	TRUE	reported	textfile	5	33897589	0.0390573	2.38e-06	4753	genus..Eubacteriumruminantiumgroup	TRUE	reported	NspmhP	textfile	2	1	TRUE	NA	0.00419586	20.0185
rs17519472	C	T	C	T	0.107804	-0.0175449	0.1541	0.138843	FALSE	FALSE	FALSE	Rqaz30	0.399336	0.0208172	Goiter	TRUE	reported	textfile	12	30360954	0.0233984	4.7e-06	7710	genus..Eubacteriumruminantiumgroup	TRUE	reported	NspmhP	textfile	2	1	TRUE	NA	0.00274569	21.222
rs209813	G	A	G	A	-0.103488	-0.00763685	0.166	0.144887	FALSE	FALSE	FALSE	Rqaz30	0.70799	0.0203889	Goiter	TRUE	reported	textfile	6	11953633	0.0236391	9.23e-06	7264	genus..Eubacteriumruminantiumgroup	TRUE	reported	NspmhP	textfile	2	1	TRUE	NA	0.00263148	19.1602
rs2116427	A	G	A	G	0.0911461	0.0139178	0.2565	0.254768	FALSE	FALSE	FALSE	Rqaz30	0.39861	0.0164882	Goiter	TRUE	reported	textfile	5	121182996	0.0182353	4.67e-07	7739	genus..Eubacteriumruminantiumgroup	TRUE	reported	NspmhP	textfile	2	1	TRUE	NA	0.00321784	24.9768
rs2229917	A	G	A	G	0.153538	0.0794582	0.0666	0.0419725	FALSE	FALSE	FALSE	Rqaz30	0.026595	0.0358338	Goiter	TRUE	reported	textfile	9	130980937	0.0323922	2.16e-06	7050	genus..Eubacteriumruminantiumgroup	TRUE	reported	NspmhP	textfile	2	1	TRUE	NA	0.00317672	22.4609
rs2418654	C	T	C	T	-0.0748879	-0.00596011	0.4781	0.433037	FALSE	FALSE	FALSE	Rqaz30	0.684512	0.0146687	Goiter	TRUE	reported	textfile	2	71247578	0.0165852	6.17e-06	7314	genus..Eubacteriumruminantiumgroup	TRUE	reported	NspmhP	textfile	2	1	TRUE	NA	0.00277984	20.3829
rs2817174	C	T	C	T	-0.0734306	0.00672876	0.4294	0.396473	FALSE	FALSE	FALSE	Rqaz30	0.647248	0.0147049	Goiter	TRUE	reported	textfile	1	3044181	0.0163687	7.87e-06	7710	genus..Eubacteriumruminantiumgroup	TRUE	reported	NspmhP	textfile	2	1	TRUE	NA	0.00260339	20.1193
rs57340348	T	C	T	C	-0.0979429	-0.00776644	0.2147	0.202143	FALSE	FALSE	FALSE	Rqaz30	0.664973	0.0179339	Goiter	TRUE	reported	textfile	6	130030114	0.0212166	4.93e-06	7314	genus..Eubacteriumruminantiumgroup	TRUE	reported	NspmhP	textfile	2	1	TRUE	NA	0.0029052	21.3047
rs606117	A	G	A	G	0.0833243	-0.0163266	0.332	0.272627	FALSE	FALSE	FALSE	Rqaz30	0.311562	0.0161338	Goiter	TRUE	reported	textfile	9	2539358	0.018056	4.82e-06	7263	genus..Eubacteriumruminantiumgroup	TRUE	reported	NspmhP	textfile	2	1	TRUE	NA	0.00292357	21.2903
rs6676699	G	T	G	T	-0.0888124	-0.0151228	0.2217	0.299731	FALSE	FALSE	FALSE	Rqaz30	0.335144	0.0156907	Goiter	TRUE	reported	textfile	1	197978281	0.0196447	6.38e-06	7708	genus..Eubacteriumruminantiumgroup	TRUE	reported	NspmhP	textfile	2	1	TRUE	NA	0.00264462	20.4335
rs7000472	A	G	A	G	-0.0762282	0.00419386	0.3618	0.416653	FALSE	FALSE	FALSE	Rqaz30	0.774109	0.0146125	Goiter	TRUE	reported	textfile	8	138626268	0.016523	4.07e-06	7739	genus..Eubacteriumruminantiumgroup	TRUE	reported	NspmhP	textfile	2	1	TRUE	NA	0.00274268	21.2785
rs72836424	C	T	C	T	-0.139825	0.0206801	0.0954	0.111426	FALSE	FALSE	FALSE	Rqaz30	0.367309	0.0229391	Goiter	TRUE	reported	textfile	10	129037453	0.030069	2.62e-06	7314	genus..Eubacteriumruminantiumgroup	TRUE	reported	NspmhP	textfile	2	1	TRUE	NA	0.00294777	21.6178
rs73139629	A	C	A	C	-0.115098	-0.0605229	0.1322	0.0917807	FALSE	FALSE	FALSE	Rqaz30	0.0157235	0.0250584	Goiter	TRUE	reported	textfile	12	63306003	0.0247909	5.36e-06	7314	genus..Eubacteriumruminantiumgroup	TRUE	reported	NspmhP	textfile	2	1	TRUE	NA	0.00293843	21.5491
rs10131942	C	G	C	G	0.0701212	0.0136118	0.164	0.164145	FALSE	TRUE	FALSE	Rqaz30	0.485074	0.0194966	Goiter	TRUE	reported	textfile	14	78643095	0.0158326	8.61e-06	14871	family.Prevotellaceae	TRUE	reported	inlR1K	textfile	2	1	TRUE	NA	0.00131729	19.6126
rs12057990	C	T	C	T	0.0589878	-0.00857143	0.2406	0.275429	FALSE	FALSE	FALSE	Rqaz30	0.593927	0.0160768	Goiter	TRUE	reported	textfile	1	99470269	0.0132268	8.97e-06	14867	family.Prevotellaceae	TRUE	reported	inlR1K	textfile	2	1	TRUE	NA	0.00133601	19.8863
rs12118202	T	C	T	C	-0.0751986	-0.0192634	0.1899	0.180573	FALSE	FALSE	FALSE	Rqaz30	0.302438	0.0186802	Goiter	TRUE	reported	textfile	1	210681370	0.0147265	5.54e-07	14869	family.Prevotellaceae	TRUE	reported	inlR1K	textfile	2	1	TRUE	NA	0.00175056	26.0712
rs13069367	A	C	A	C	-0.0539768	0.00720201	0.3549	0.406668	FALSE	FALSE	FALSE	Rqaz30	0.623485	0.0146705	Goiter	TRUE	reported	textfile	3	71801830	0.0119687	7.39e-06	14860	family.Prevotellaceae	TRUE	reported	inlR1K	textfile	2	1	TRUE	NA	0.0013668	20.3357
rs148376875	T	G	T	G	0.084515	0.00805252	0.1203	0.15342	FALSE	FALSE	FALSE	Rqaz30	0.687113	0.0199925	Goiter	TRUE	reported	textfile	3	170126707	0.0179163	2.08e-06	14289	family.Prevotellaceae	TRUE	reported	inlR1K	textfile	2	1	TRUE	NA	0.00155486	22.2489
rs2206482	T	G	T	G	-0.0569105	-0.00726992	0.4423	0.395319	FALSE	FALSE	FALSE	Rqaz30	0.620906	0.0146996	Goiter	TRUE	reported	textfile	20	9771109	0.0117486	1.3e-06	14808	family.Prevotellaceae	TRUE	reported	inlR1K	textfile	2	1	TRUE	NA	0.00158207	23.4612
rs2278540	G	A	G	A	0.0554249	0.0294719	0.326	0.364026	FALSE	FALSE	FALSE	Rqaz30	0.0487585	0.014955	Goiter	TRUE	reported	textfile	3	32408916	0.0123265	8.44e-06	14847	family.Prevotellaceae	TRUE	reported	inlR1K	textfile	2	1	TRUE	NA	0.00135989	20.215
rs34071565	T	A	T	A	-0.1567	-0.0146712	0.0676	0.0635527	FALSE	TRUE	FALSE	Rqaz30	0.621567	0.0297211	Goiter	TRUE	reported	textfile	11	119712522	0.0347882	5.6e-06	8136	family.Prevotellaceae	TRUE	reported	inlR1K	textfile	2	1	TRUE	NA	0.0024876	20.2846
rs34660375	A	G	A	G	-0.0805894	0.00963215	0.1909	0.152086	FALSE	FALSE	FALSE	Rqaz30	0.634999	0.020291	Goiter	TRUE	reported	textfile	5	180283881	0.0178291	7.4e-06	14289	family.Prevotellaceae	TRUE	reported	inlR1K	textfile	2	1	TRUE	NA	0.00142782	20.4284
rs3758087	T	C	T	C	0.0564199	0.0230705	0.2922	0.276344	FALSE	FALSE	FALSE	Rqaz30	0.150902	0.0160619	Goiter	TRUE	reported	textfile	8	23714609	0.0124655	8.61e-06	14871	family.Prevotellaceae	TRUE	reported	inlR1K	textfile	2	1	TRUE	NA	0.00137565	20.4827
rs3860225	A	G	A	G	0.083936	0.0247828	0.1382	0.0905534	FALSE	FALSE	FALSE	Rqaz30	0.321673	0.0250072	Goiter	TRUE	reported	textfile	1	111161677	0.0167936	5.5e-07	14871	family.Prevotellaceae	TRUE	reported	inlR1K	textfile	2	1	TRUE	NA	0.00167703	24.9776
rs4493272	T	C	T	C	-0.0604992	-0.0109783	0.4712	0.477599	FALSE	FALSE	FALSE	Rqaz30	0.445844	0.0144004	Goiter	TRUE	reported	textfile	2	118910912	0.0118027	3.02e-07	14867	family.Prevotellaceae	TRUE	reported	inlR1K	textfile	2	1	TRUE	NA	0.00176419	26.271
rs4685827	T	C	T	C	-0.0679529	0.00645778	0.2237	0.240962	FALSE	FALSE	FALSE	Rqaz30	0.701029	0.0168201	Goiter	TRUE	reported	textfile	3	4864877	0.0145407	2.77e-06	14867	family.Prevotellaceae	TRUE	reported	inlR1K	textfile	2	1	TRUE	NA	0.00146684	21.8366
rs7252711	A	G	A	G	-0.0740876	-0.0180918	0.1272	0.109286	FALSE	FALSE	FALSE	Rqaz30	0.433697	0.0231092	Goiter	TRUE	reported	textfile	19	17460999	0.0161926	5.57e-06	14540	family.Prevotellaceae	TRUE	reported	inlR1K	textfile	2	1	TRUE	NA	0.00143771	20.9314
rs7975087	C	A	C	A	-0.0601448	0.0525609	0.2286	0.173856	FALSE	FALSE	FALSE	Rqaz30	0.00529859	0.0188505	Goiter	TRUE	reported	textfile	12	21404832	0.0135454	7.59e-06	14871	family.Prevotellaceae	TRUE	reported	inlR1K	textfile	2	1	TRUE	NA	0.00132402	19.713
rs912860	G	A	G	A	-0.229046	0.124898	0.0268	0.023101	FALSE	FALSE	FALSE	Rqaz30	0.00652574	0.0459162	Goiter	TRUE	reported	textfile	14	33706908	0.0483124	9.3e-07	3479	family.Prevotellaceae	TRUE	reported	inlR1K	textfile	2	1	TRUE	NA	0.00641915	22.4636
rs9586501	G	A	G	A	0.0592681	-0.00194327	0.3141	0.261682	FALSE	FALSE	FALSE	Rqaz30	0.905131	0.016305	Goiter	TRUE	reported	textfile	13	105075823	0.0127329	2.59e-06	14868	family.Prevotellaceae	TRUE	reported	inlR1K	textfile	2	1	TRUE	NA	0.00145513	21.6634
rs9958960	G	A	G	A	-0.0914807	-0.0237198	0.165	0.153218	FALSE	FALSE	FALSE	Rqaz30	0.232969	0.0198867	Goiter	TRUE	reported	textfile	18	63018983	0.0173611	1.06e-07	14061	family.Prevotellaceae	TRUE	reported	inlR1K	textfile	2	1	TRUE	NA	0.00197074	27.7614
rs10138457	T	C	T	C	-0.113054	-0.0270781	0.0716	0.0932542	FALSE	FALSE	FALSE	Rqaz30	0.273777	0.0247423	Goiter	TRUE	reported	textfile	14	102458052	0.0261933	7.88e-06	10968	genus.Dialister	TRUE	reported	HbhVVs	textfile	2	1	TRUE	NA	0.00169561	18.6257
rs10938938	G	A	G	A	-0.0773514	-0.00922195	0.1938	0.15761	FALSE	FALSE	FALSE	Rqaz30	0.640019	0.0197188	Goiter	TRUE	reported	textfile	4	23294359	0.0170915	7.37e-06	11401	genus.Dialister	TRUE	reported	HbhVVs	textfile	2	1	TRUE	NA	0.00179331	20.4786
rs11071887	T	C	T	C	0.0662403	-0.0160634	0.2634	0.324448	FALSE	FALSE	FALSE	Rqaz30	0.296237	0.0153785	Goiter	TRUE	reported	textfile	15	32955095	0.0146315	5.91e-06	11989	genus.Dialister	TRUE	reported	HbhVVs	textfile	2	1	TRUE	NA	0.00170664	20.4925
rs11166701	G	A	G	A	-0.0655301	-0.0148026	0.5159	0.510459	FALSE	FALSE	FALSE	Rqaz30	0.303809	0.0143952	Goiter	TRUE	reported	textfile	8	138295725	0.013186	5.51e-07	11720	genus.Dialister	TRUE	reported	HbhVVs	textfile	2	1	TRUE	NA	0.00210288	24.6934
rs2314294	T	C	T	C	0.0865932	0.00612486	0.1183	0.13528	FALSE	FALSE	FALSE	Rqaz30	0.771408	0.0210814	Goiter	TRUE	reported	textfile	16	9336862	0.0193719	8.08e-06	11339	genus.Dialister	TRUE	reported	HbhVVs	textfile	2	1	TRUE	NA	0.00175907	19.9778
rs2435610	A	C	A	C	0.0647131	-0.00903759	0.2604	0.251785	FALSE	FALSE	FALSE	Rqaz30	0.586001	0.0165937	Goiter	TRUE	reported	textfile	7	150890034	0.0143314	5.93e-06	11984	genus.Dialister	TRUE	reported	HbhVVs	textfile	2	1	TRUE	NA	0.0016985	20.3861
rs4747450	C	A	C	A	0.0668509	-0.00126818	0.2664	0.223953	FALSE	FALSE	FALSE	Rqaz30	0.941449	0.0172663	Goiter	TRUE	reported	textfile	10	23199653	0.0147685	5.84e-06	11987	genus.Dialister	TRUE	reported	HbhVVs	textfile	2	1	TRUE	NA	0.00170642	20.4864
rs4753063	G	A	G	A	-0.0596297	-0.0024222	0.4414	0.446744	FALSE	FALSE	FALSE	Rqaz30	0.866797	0.0144412	Goiter	TRUE	reported	textfile	11	92267129	0.0130052	4.86e-06	11989	genus.Dialister	TRUE	reported	HbhVVs	textfile	2	1	TRUE	NA	0.00175044	21.0194
rs517089	T	A	T	A	0.076227	0.0093501	0.169	0.169072	FALSE	TRUE	FALSE	Rqaz30	0.625729	0.0191699	Goiter	TRUE	reported	textfile	11	10967286	0.0170411	5.14e-06	11988	genus.Dialister	TRUE	reported	HbhVVs	textfile	2	1	TRUE	NA	0.00166629	20.0055
rs75416973	A	G	A	G	0.0727223	0.00188545	0.2256	0.222527	FALSE	FALSE	FALSE	Rqaz30	0.913509	0.0173593	Goiter	TRUE	reported	textfile	1	172809633	0.016451	9.46e-06	11402	genus.Dialister	TRUE	reported	HbhVVs	textfile	2	1	TRUE	NA	0.00171091	19.5378
rs764177	C	A	C	A	-0.0601454	0.0284459	0.338	0.36516	FALSE	FALSE	FALSE	Rqaz30	0.0568787	0.0149382	Goiter	TRUE	reported	textfile	3	45809449	0.0135366	9.61e-06	11988	genus.Dialister	TRUE	reported	HbhVVs	textfile	2	1	TRUE	NA	0.00164409	19.7385
rs76680460	G	A	G	A	-0.161296	-0.0242698	0.0477	0.0432541	FALSE	FALSE	FALSE	Rqaz30	0.496247	0.0356696	Goiter	TRUE	reported	textfile	9	25447080	0.0364332	8.19e-06	7176	genus.Dialister	TRUE	reported	HbhVVs	textfile	2	1	TRUE	NA	0.00272387	19.5944
rs10140184	A	C	A	C	0.0576795	-0.0239807	0.4125	0.473442	FALSE	FALSE	FALSE	Rqaz30	0.100505	0.0146009	Goiter	TRUE	reported	textfile	14	73181783	0.012599	4.96e-06	12930	genus..Eubacteriumxylanophilumgroup	TRUE	reported	frkbMm	textfile	2	1	TRUE	NA	0.00161834	20.9558
rs10917203	A	C	A	C	0.0612633	0.00162566	0.335	0.393771	FALSE	FALSE	FALSE	Rqaz30	0.911947	0.0147008	Goiter	TRUE	reported	textfile	1	22627266	0.0130917	3.15e-06	12930	genus..Eubacteriumxylanophilumgroup	TRUE	reported	frkbMm	textfile	2	1	TRUE	NA	0.00169074	21.8949
rs112176119	C	T	C	T	-0.113455	-0.0525679	0.0646	0.0937133	FALSE	FALSE	FALSE	Rqaz30	0.0333542	0.0247053	Goiter	TRUE	reported	textfile	16	73696771	0.0245762	3.33e-06	12199	genus..Eubacteriumxylanophilumgroup	TRUE	reported	frkbMm	textfile	2	1	TRUE	NA	0.00174397	21.3084
rs12980122	C	G	C	G	-0.108274	0.0256122	0.0845	0.0744715	FALSE	TRUE	FALSE	Rqaz30	0.354929	0.0276868	Goiter	TRUE	reported	textfile	19	8255478	0.0238257	5.02e-06	12039	genus..Eubacteriumxylanophilumgroup	TRUE	reported	frkbMm	textfile	2	1	TRUE	NA	0.00171245	20.6481
rs13239072	G	A	G	A	0.0687427	-0.0226239	0.2753	0.275574	FALSE	FALSE	FALSE	Rqaz30	0.159269	0.0160734	Goiter	TRUE	reported	textfile	7	43566344	0.0142728	1.82e-06	13307	genus..Eubacteriumxylanophilumgroup	TRUE	reported	frkbMm	textfile	2	1	TRUE	NA	0.00174019	23.1936
rs17830032	G	A	G	A	-0.160597	0.018119	0.0537	0.0816933	FALSE	FALSE	FALSE	Rqaz30	0.494223	0.026505	Goiter	TRUE	reported	textfile	20	57995506	0.0310515	2.39e-07	9527	genus..Eubacteriumxylanophilumgroup	TRUE	reported	frkbMm	textfile	2	1	TRUE	NA	0.00279988	26.7437
rs1999224	G	T	G	T	-0.0949051	0.06408	0.0885	0.0972167	FALSE	FALSE	FALSE	Rqaz30	0.00727864	0.0238764	Goiter	TRUE	reported	textfile	9	130498120	0.0203503	3.75e-06	13309	genus..Eubacteriumxylanophilumgroup	TRUE	reported	frkbMm	textfile	2	1	TRUE	NA	0.00163149	21.7457
rs2012708	A	G	A	G	0.0573202	0.000692314	0.3638	0.344571	FALSE	FALSE	FALSE	Rqaz30	0.963531	0.0151414	Goiter	TRUE	reported	textfile	16	84790559	0.0126905	6.53e-06	13306	genus..Eubacteriumxylanophilumgroup	TRUE	reported	frkbMm	textfile	2	1	TRUE	NA	0.0015309	20.3983
rs2213117	T	G	T	G	0.0877797	0.0259954	0.161	0.162718	FALSE	FALSE	FALSE	Rqaz30	0.185738	0.0196445	Goiter	TRUE	reported	textfile	11	131009660	0.0189012	4.21e-06	12878	genus..Eubacteriumxylanophilumgroup	TRUE	reported	frkbMm	textfile	2	1	TRUE	NA	0.00167199	21.5646
rs75586835	A	G	A	G	-0.114498	0.0255013	0.0666	0.0707281	FALSE	FALSE	FALSE	Rqaz30	0.364703	0.0281334	Goiter	TRUE	reported	textfile	4	87891938	0.0263455	9.39e-06	12550	genus..Eubacteriumxylanophilumgroup	TRUE	reported	frkbMm	textfile	2	1	TRUE	NA	0.00150274	18.8848
rs79582700	C	G	C	G	-0.0951677	-0.0329282	0.1074	0.122107	FALSE	TRUE	FALSE	Rqaz30	0.132502	0.0218893	Goiter	TRUE	reported	textfile	17	66689958	0.0199969	2.41e-06	13256	genus..Eubacteriumxylanophilumgroup	TRUE	reported	frkbMm	textfile	2	1	TRUE	NA	0.00170569	22.6458
rs10147907	T	G	T	G	0.172263	-0.0166668	0.0686	0.0773856	FALSE	FALSE	FALSE	Rqaz30	0.542348	0.0273555	Goiter	TRUE	reported	textfile	14	89484373	0.039601	8.27e-06	3833	genus..Eubacteriumfissicatenagroup	TRUE	reported	QJ6ar5	textfile	2	1	TRUE	NA	0.0049124	18.9123
rs11818408	G	A	G	A	0.10585	0.00675961	0.4771	0.395887	FALSE	FALSE	FALSE	Rqaz30	0.646606	0.0147434	Goiter	TRUE	reported	textfile	10	96758467	0.0237114	8.2e-06	3590	genus..Eubacteriumfissicatenagroup	TRUE	reported	QJ6ar5	textfile	2	1	TRUE	NA	0.00552041	19.9172
rs11876297	T	C	T	C	0.131469	-0.0118449	0.2157	0.282187	FALSE	FALSE	FALSE	Rqaz30	0.464717	0.0162014	Goiter	TRUE	reported	textfile	18	45753272	0.0281712	2.67e-06	3396	genus..Eubacteriumfissicatenagroup	TRUE	reported	QJ6ar5	textfile	2	1	TRUE	NA	0.00637228	21.7662
rs151257695	A	G	A	G	0.20951	0.0699068	0.0805	0.0707291	FALSE	FALSE	FALSE	Rqaz30	0.0127556	0.0280692	Goiter	TRUE	reported	textfile	7	73043561	0.0454847	3.1e-06	3587	genus..Eubacteriumfissicatenagroup	TRUE	reported	QJ6ar5	textfile	2	1	TRUE	NA	0.0058801	21.2049
rs1768152	T	C	T	C	0.139489	-0.0516959	0.1372	0.104968	FALSE	FALSE	FALSE	Rqaz30	0.027686	0.0234799	Goiter	TRUE	reported	textfile	3	39604954	0.0316186	8.7e-06	3590	genus..Eubacteriumfissicatenagroup	TRUE	reported	QJ6ar5	textfile	2	1	TRUE	NA	0.005392	19.4514
rs2733072	G	A	G	A	0.109644	0.0147662	0.4652	0.504272	FALSE	FALSE	FALSE	Rqaz30	0.306457	0.0144387	Goiter	TRUE	reported	textfile	8	5433699	0.0228306	1.49e-06	3833	genus..Eubacteriumfissicatenagroup	TRUE	reported	QJ6ar5	textfile	2	1	TRUE	NA	0.00598126	23.0521
rs3771393	C	T	C	T	0.130842	-0.00464598	0.2843	0.193683	FALSE	FALSE	FALSE	Rqaz30	0.798329	0.0181831	Goiter	TRUE	reported	textfile	2	71145246	0.0266671	7.38e-07	3792	genus..Eubacteriumfissicatenagroup	TRUE	reported	QJ6ar5	textfile	2	1	TRUE	NA	0.00630853	24.0611
rs6934739	A	G	A	G	0.111463	-0.00659662	0.2952	0.332646	FALSE	FALSE	FALSE	Rqaz30	0.666182	0.0152914	Goiter	TRUE	reported	textfile	6	39940437	0.0252788	9.75e-06	3831	genus..Eubacteriumfissicatenagroup	TRUE	reported	QJ6ar5	textfile	2	1	TRUE	NA	0.00504941	19.4323
rs7104872	G	A	G	A	0.138612	4.76e-05	0.1779	0.110878	FALSE	FALSE	FALSE	Rqaz30	0.998351	0.0230319	Goiter	TRUE	reported	textfile	11	115165111	0.0291906	2.73e-06	3829	genus..Eubacteriumfissicatenagroup	TRUE	reported	QJ6ar5	textfile	2	1	TRUE	NA	0.00585437	22.5366
rs10148250	G	A	G	A	0.0861928	0.00287263	0.4563	0.417779	FALSE	FALSE	FALSE	Rqaz30	0.850502	0.0152412	Goiter	TRUE	reported	textfile	14	107061448	0.0193381	8.67e-06	5453	class.Melainabacteria	TRUE	reported	KUpHH6	textfile	2	1	TRUE	NA	0.00362995	19.859
rs10738747	G	A	G	A	0.0814624	-0.0188085	0.496	0.434434	FALSE	FALSE	FALSE	Rqaz30	0.194829	0.014508	Goiter	TRUE	reported	textfile	9	26184578	0.0184409	9.96e-06	5884	class.Melainabacteria	TRUE	reported	KUpHH6	textfile	2	1	TRUE	NA	0.00330551	19.5075
rs11150282	T	C	T	C	0.0989488	-0.0282699	0.3211	0.359799	FALSE	FALSE	FALSE	Rqaz30	0.0592693	0.0149878	Goiter	TRUE	reported	textfile	16	80493705	0.0196972	6.03e-07	5873	class.Melainabacteria	TRUE	reported	KUpHH6	textfile	2	1	TRUE	NA	0.0042785	25.227
rs113884518	T	C	T	C	-0.205352	-0.00275244	0.0487	0.0245511	FALSE	FALSE	FALSE	Rqaz30	0.953122	0.0468212	Goiter	TRUE	reported	textfile	9	24648997	0.0454982	8.06e-06	4442	class.Melainabacteria	TRUE	reported	KUpHH6	textfile	2	1	TRUE	NA	0.00456503	20.3617
rs1221147	T	A	T	A	0.123968	-0.017932	0.1561	0.151138	FALSE	TRUE	FALSE	Rqaz30	0.371828	0.0200794	Goiter	TRUE	reported	textfile	9	122046549	0.0278958	7.11e-06	5768	class.Melainabacteria	TRUE	reported	KUpHH6	textfile	2	1	TRUE	NA	0.00341217	19.742
rs16851659	G	C	G	C	-0.0896103	0.0422447	0.3887	0.340802	FALSE	TRUE	FALSE	Rqaz30	0.0049854	0.0150445	Goiter	TRUE	reported	textfile	1	230523039	0.0186432	1.27e-06	5884	class.Melainabacteria	TRUE	reported	KUpHH6	textfile	2	1	TRUE	NA	0.0039111	23.0954
rs28678345	T	C	T	C	0.214848	-0.0520147	0.0467	0.0488004	FALSE	FALSE	FALSE	Rqaz30	0.120105	0.0334643	Goiter	TRUE	reported	textfile	17	53906328	0.0470878	6.69e-06	4323	class.Melainabacteria	TRUE	reported	KUpHH6	textfile	2	1	TRUE	NA	0.00479265	20.8088
rs367480	G	A	G	A	-0.083758	-0.00909932	0.4274	0.358408	FALSE	FALSE	FALSE	Rqaz30	0.543725	0.0149859	Goiter	TRUE	reported	textfile	11	2937631	0.0185796	8.2e-06	5887	class.Melainabacteria	TRUE	reported	KUpHH6	textfile	2	1	TRUE	NA	0.00344025	20.3157
rs4129395	G	A	G	A	0.0896187	-0.00638871	0.4264	0.486086	FALSE	FALSE	FALSE	Rqaz30	0.656573	0.014368	Goiter	TRUE	reported	textfile	9	115975389	0.0185106	1.48e-06	5887	class.Melainabacteria	TRUE	reported	KUpHH6	textfile	2	1	TRUE	NA	0.00396586	23.432
rs73074665	A	T	A	T	0.166216	0.0334742	0.0855	0.0649463	FALSE	TRUE	FALSE	Rqaz30	0.250864	0.0291522	Goiter	TRUE	reported	textfile	7	20010624	0.0355728	2.87e-06	5758	class.Melainabacteria	TRUE	reported	KUpHH6	textfile	2	1	TRUE	NA	0.00377741	21.8252
rs789069	A	C	A	C	-0.103539	0.0106728	0.172	0.140746	FALSE	FALSE	FALSE	Rqaz30	0.605313	0.0206526	Goiter	TRUE	reported	textfile	18	1008278	0.0234287	6.85e-06	5879	class.Melainabacteria	TRUE	reported	KUpHH6	textfile	2	1	TRUE	NA	0.00331109	19.5239
rs79790072	T	C	T	C	0.226722	-0.0187428	0.0567	0.0308147	FALSE	FALSE	FALSE	Rqaz30	0.653862	0.0417989	Goiter	TRUE	reported	textfile	15	100747683	0.0487841	3.29e-06	4107	class.Melainabacteria	TRUE	reported	KUpHH6	textfile	2	1	TRUE	NA	0.00523152	21.5883
rs9864379	T	C	T	C	-0.159735	0.0162364	0.1133	0.149936	FALSE	FALSE	FALSE	Rqaz30	0.420955	0.0201753	Goiter	TRUE	reported	textfile	3	14306949	0.0292553	5.36e-08	5777	class.Melainabacteria	TRUE	reported	KUpHH6	textfile	2	1	TRUE	NA	0.00513394	29.8015
rs10150232	A	G	A	G	0.0567088	0.0277817	0.2535	0.199261	FALSE	FALSE	FALSE	Rqaz30	0.122968	0.0180116	Goiter	TRUE	reported	textfile	14	30418008	0.0124877	6.68e-06	16117	genus.Anaerotruncus	TRUE	reported	d2PbHq	textfile	2	1	TRUE	NA	0.0012779	20.6197
rs11018566	A	G	A	G	-0.156465	0.0121288	0.0517	0.0531322	FALSE	FALSE	FALSE	Rqaz30	0.706659	0.0322278	Goiter	TRUE	reported	textfile	11	89040226	0.0366032	6.14e-06	6278	genus.Anaerotruncus	TRUE	reported	d2PbHq	textfile	2	1	TRUE	NA	0.0029021	18.2666
rs115414803	A	C	A	C	-0.144356	-0.0585991	0.0586	0.0623456	FALSE	FALSE	FALSE	Rqaz30	0.0489925	0.029766	Goiter	TRUE	reported	textfile	4	88163243	0.0317524	6.83e-06	9273	genus.Anaerotruncus	TRUE	reported	d2PbHq	textfile	2	1	TRUE	NA	0.00222397	20.6644
rs12056802	C	G	C	G	0.0774194	0.00187279	0.0825	0.127228	FALSE	TRUE	FALSE	Rqaz30	0.930892	0.0215953	Goiter	TRUE	reported	textfile	8	74713100	0.0177178	6.13e-06	16010	genus.Anaerotruncus	TRUE	reported	d2PbHq	textfile	2	1	TRUE	NA	0.00119116	19.0909
rs1272208	G	T	G	T	-0.0611743	0.00773322	0.2803	0.238312	FALSE	FALSE	FALSE	Rqaz30	0.648207	0.0169493	Goiter	TRUE	reported	textfile	9	78630894	0.0129831	4.28e-06	16117	genus.Anaerotruncus	TRUE	reported	d2PbHq	textfile	2	1	TRUE	NA	0.00137563	22.1988
rs1431492	C	T	C	T	-0.0654996	-0.0207953	0.1829	0.157274	FALSE	FALSE	FALSE	Rqaz30	0.293267	0.0197865	Goiter	TRUE	reported	textfile	3	150855371	0.0146188	7.36e-06	16560	genus.Anaerotruncus	TRUE	reported	d2PbHq	textfile	2	1	TRUE	NA	0.00121079	20.0725
rs17734739	T	C	T	C	0.0660052	0.0272545	0.1899	0.140757	FALSE	FALSE	FALSE	Rqaz30	0.187755	0.0206904	Goiter	TRUE	reported	textfile	2	211663702	0.014908	7.43e-06	15927	genus.Anaerotruncus	TRUE	reported	d2PbHq	textfile	2	1	TRUE	NA	0.00122927	19.6002
rs34449434	A	C	A	C	-0.0497004	0.0171051	0.4563	0.393772	FALSE	FALSE	FALSE	Rqaz30	0.254835	0.0150218	Goiter	TRUE	reported	textfile	12	76523655	0.0113402	9.85e-06	16117	genus.Anaerotruncus	TRUE	reported	d2PbHq	textfile	2	1	TRUE	NA	0.00119035	19.2054
rs4669806	G	T	G	T	0.0576389	-0.0379943	0.2495	0.213133	FALSE	FALSE	FALSE	Rqaz30	0.0301093	0.0175198	Goiter	TRUE	reported	textfile	2	12200752	0.0122994	2.42e-06	16566	genus.Anaerotruncus	TRUE	reported	d2PbHq	textfile	2	1	TRUE	NA	0.00132395	21.9589
rs6494922	A	G	A	G	0.0903106	-0.0123575	0.0726	0.0539253	FALSE	FALSE	FALSE	Rqaz30	0.698765	0.0319323	Goiter	TRUE	reported	textfile	15	33459867	0.0202257	6.62e-06	16067	genus.Anaerotruncus	TRUE	reported	d2PbHq	textfile	2	1	TRUE	NA	0.00123937	19.9351
rs6563550	T	C	T	C	0.0877135	0.0239794	0.0785	0.0774255	FALSE	FALSE	FALSE	Rqaz30	0.371268	0.0268196	Goiter	TRUE	reported	textfile	13	38058413	0.0176745	2.35e-07	16566	genus.Anaerotruncus	TRUE	reported	d2PbHq	textfile	2	1	TRUE	NA	0.00148449	24.6256
rs7155595	C	A	C	A	0.0539336	0.00190796	0.3091	0.302463	FALSE	FALSE	FALSE	Rqaz30	0.903175	0.0156838	Goiter	TRUE	reported	textfile	14	77502546	0.0118903	7.55e-06	16553	genus.Anaerotruncus	TRUE	reported	d2PbHq	textfile	2	1	TRUE	NA	0.00124142	20.5722
rs8005030	C	T	C	T	0.0554447	-0.0017993	0.3022	0.332009	FALSE	FALSE	FALSE	Rqaz30	0.906204	0.0152705	Goiter	TRUE	reported	textfile	14	30607199	0.0117854	2.28e-06	16548	genus.Anaerotruncus	TRUE	reported	d2PbHq	textfile	2	1	TRUE	NA	0.00133568	22.1297
rs9347879	T	C	T	C	0.050618	-0.0211084	0.4602	0.487963	FALSE	FALSE	FALSE	Rqaz30	0.142405	0.0143898	Goiter	TRUE	reported	textfile	6	165015261	0.011049	4.22e-06	16566	genus.Anaerotruncus	TRUE	reported	d2PbHq	textfile	2	1	TRUE	NA	0.00126531	20.9851
rs10164067	T	G	T	G	-0.10326	-0.0238589	0.0746	0.0519045	FALSE	FALSE	FALSE	Rqaz30	0.459709	0.0322711	Goiter	TRUE	reported	textfile	18	46614602	0.0212405	1.13e-06	14427	genus.ErysipelotrichaceaeUCG003	TRUE	reported	rqwTKT	textfile	2	1	TRUE	NA	0.00163549	23.6306
rs11666127	A	G	A	G	-0.0719187	-0.00494424	0.171	0.176373	FALSE	FALSE	FALSE	Rqaz30	0.793831	0.0189188	Goiter	TRUE	reported	textfile	19	57828980	0.0161371	7.9e-06	13813	genus.ErysipelotrichaceaeUCG003	TRUE	reported	rqwTKT	textfile	2	1	TRUE	NA	0.0014359	19.8597
rs11994308	C	T	C	T	0.115417	0.00780277	0.0696	0.0882049	FALSE	FALSE	FALSE	Rqaz30	0.757122	0.0252303	Goiter	TRUE	reported	textfile	8	91660344	0.0242503	1.33e-06	13558	genus.ErysipelotrichaceaeUCG003	TRUE	reported	rqwTKT	textfile	2	1	TRUE	NA	0.00166797	22.6488
rs12251396	A	G	A	G	-0.0705399	-0.00876467	0.1938	0.153988	FALSE	FALSE	FALSE	Rqaz30	0.659868	0.0199154	Goiter	TRUE	reported	textfile	10	873148	0.0158766	9.52e-06	14211	genus.ErysipelotrichaceaeUCG003	TRUE	reported	rqwTKT	textfile	2	1	TRUE	NA	0.00138716	19.7376
rs17798136	G	A	G	A	0.158818	-0.00169615	0.0616	0.0676178	FALSE	FALSE	FALSE	Rqaz30	0.953617	0.0291608	Goiter	TRUE	reported	textfile	7	33684926	0.0347674	3.24e-06	7421	genus.ErysipelotrichaceaeUCG003	TRUE	reported	rqwTKT	textfile	2	1	TRUE	NA	0.00280395	20.861
rs28568391	A	G	A	G	-0.0583911	0.0288492	0.4493	0.514181	FALSE	FALSE	FALSE	Rqaz30	0.0454444	0.0144209	Goiter	TRUE	reported	textfile	10	125628540	0.0118741	6.42e-07	14544	genus.ErysipelotrichaceaeUCG003	TRUE	reported	rqwTKT	textfile	2	1	TRUE	NA	0.00165993	24.1788
rs4758231	G	T	G	T	-0.0551754	0.0113125	0.3499	0.281899	FALSE	FALSE	FALSE	Rqaz30	0.479672	0.0160046	Goiter	TRUE	reported	textfile	11	7765096	0.0122047	6.55e-06	14890	genus.ErysipelotrichaceaeUCG003	TRUE	reported	rqwTKT	textfile	2	1	TRUE	NA	0.00137072	20.4353
rs59068084	T	G	T	G	0.0564772	0.0246576	0.4215	0.391224	FALSE	FALSE	FALSE	Rqaz30	0.0959224	0.0148098	Goiter	TRUE	reported	textfile	4	113256737	0.0120224	3.12e-06	14544	genus.ErysipelotrichaceaeUCG003	TRUE	reported	rqwTKT	textfile	2	1	TRUE	NA	0.00151504	22.0651
rs59104037	A	G	A	G	-0.0951263	-0.0104501	0.0815	0.128629	FALSE	FALSE	FALSE	Rqaz30	0.626952	0.0215012	Goiter	TRUE	reported	textfile	18	43034126	0.0204742	4.48e-06	14848	genus.ErysipelotrichaceaeUCG003	TRUE	reported	rqwTKT	textfile	2	1	TRUE	NA	0.00145174	21.5838
rs62403464	T	C	T	C	-0.0731743	0.00939724	0.164	0.181828	FALSE	FALSE	FALSE	Rqaz30	0.615048	0.0186868	Goiter	TRUE	reported	textfile	6	24220160	0.0156516	3.44e-06	14899	genus.ErysipelotrichaceaeUCG003	TRUE	reported	rqwTKT	textfile	2	1	TRUE	NA	0.0014649	21.8546
rs6875357	C	T	C	T	0.165673	-0.00105092	0.0467	0.038316	FALSE	FALSE	FALSE	Rqaz30	0.977704	0.0376032	Goiter	TRUE	reported	textfile	5	32345671	0.0353831	6.7e-06	7034	genus.ErysipelotrichaceaeUCG003	TRUE	reported	rqwTKT	textfile	2	1	TRUE	NA	0.00310713	21.9175
rs73074432	C	T	C	T	0.072154	0.0370838	0.166	0.109374	FALSE	FALSE	FALSE	Rqaz30	0.107987	0.023072	Goiter	TRUE	reported	textfile	7	20554814	0.0164378	9.99e-06	14217	genus.ErysipelotrichaceaeUCG003	TRUE	reported	rqwTKT	textfile	2	1	TRUE	NA	0.00135344	19.2652
rs74988980	G	A	G	A	-0.133141	-0.0105085	0.0437	0.0433694	FALSE	FALSE	FALSE	Rqaz30	0.767586	0.0355574	Goiter	TRUE	reported	textfile	16	80167277	0.0348574	8.64e-06	5944	genus.ErysipelotrichaceaeUCG003	TRUE	reported	rqwTKT	textfile	2	1	TRUE	NA	0.00244845	14.5844
rs75949021	T	C	T	C	-0.169667	0.0120819	0.0457	0.0400822	FALSE	FALSE	FALSE	Rqaz30	0.741401	0.0366117	Goiter	TRUE	reported	textfile	2	175403951	0.0374238	3.58e-06	6721	genus.ErysipelotrichaceaeUCG003	TRUE	reported	rqwTKT	textfile	2	1	TRUE	NA	0.00304887	20.548
rs76502207	T	C	T	C	0.144844	-0.00784197	0.0905	0.0401998	FALSE	FALSE	FALSE	Rqaz30	0.829639	0.0364463	Goiter	TRUE	reported	textfile	15	86522244	0.0289929	6.41e-07	10740	genus.ErysipelotrichaceaeUCG003	TRUE	reported	rqwTKT	textfile	2	1	TRUE	NA	0.00231848	24.9537
rs79396538	C	G	C	G	0.0848148	0.041087	0.1034	0.0559897	FALSE	TRUE	FALSE	Rqaz30	0.188885	0.0312715	Goiter	TRUE	reported	textfile	14	47935928	0.0191146	8.63e-06	13750	genus.ErysipelotrichaceaeUCG003	TRUE	reported	rqwTKT	textfile	2	1	TRUE	NA	0.00142984	19.6855
rs8053479	A	G	A	G	-0.0838212	-0.017413	0.1412	0.116583	FALSE	FALSE	FALSE	Rqaz30	0.440328	0.0225662	Goiter	TRUE	reported	textfile	16	4076830	0.0186509	5.83e-06	13813	genus.ErysipelotrichaceaeUCG003	TRUE	reported	rqwTKT	textfile	2	1	TRUE	NA	0.00146011	20.195
rs10167839	A	G	A	G	0.0519509	0.0180024	0.3439	0.361994	FALSE	FALSE	FALSE	Rqaz30	0.230013	0.0149979	Goiter	TRUE	reported	textfile	2	181882879	0.0116306	8.09e-06	16605	genus.Ruminococcus1	TRUE	reported	QyghUv	textfile	2	1	TRUE	NA	0.0012001	19.9492
rs10995816	C	G	C	G	-0.0762002	-0.0017901	0.1123	0.112964	FALSE	TRUE	FALSE	Rqaz30	0.937371	0.0227821	Goiter	TRUE	reported	textfile	10	65870347	0.0174689	8.38e-06	16597	genus.Ruminococcus1	TRUE	reported	QyghUv	textfile	2	1	TRUE	NA	0.00114513	19.0252
rs11783695	G	T	G	T	-0.0734114	0.00321284	0.1511	0.158942	FALSE	FALSE	FALSE	Rqaz30	0.870286	0.0196751	Goiter	TRUE	reported	textfile	8	144596903	0.0161398	4.73e-06	16606	genus.Ruminococcus1	TRUE	reported	QyghUv	textfile	2	1	TRUE	NA	0.0012443	20.6861
rs17781867	C	T	C	T	0.0999271	-0.0139334	0.0924	0.0692537	FALSE	FALSE	FALSE	Rqaz30	0.623504	0.0283839	Goiter	TRUE	reported	textfile	17	71256018	0.0211728	1.96e-06	14349	genus.Ruminococcus1	TRUE	reported	QyghUv	textfile	2	1	TRUE	NA	0.00154994	22.2715
rs3000856	T	A	T	A	-0.0709997	-0.00833297	0.9754	0.836358	FALSE	TRUE	FALSE	Rqaz30	0.670219	0.019568	Goiter	TRUE	reported	textfile	1	12778598	0.0162766	9.28e-06	16126	genus.Ruminococcus1	TRUE	reported	QyghUv	textfile	2	1	TRUE	NA	0.00117855	19.0253
rs3819978	C	T	C	T	-0.11504	-0.0113178	0.0586	0.0767995	FALSE	FALSE	FALSE	Rqaz30	0.676385	0.0271149	Goiter	TRUE	reported	textfile	1	241789757	0.0260137	8.74e-06	12769	genus.Ruminococcus1	TRUE	reported	QyghUv	textfile	2	1	TRUE	NA	0.00152922	19.5535
rs4849717	T	A	T	A	0.132764	-0.0428793	0.0527	0.0741191	FALSE	TRUE	FALSE	Rqaz30	0.118851	0.0274935	Goiter	TRUE	reported	textfile	2	119481372	0.0299816	8.83e-06	10484	genus.Ruminococcus1	TRUE	reported	QyghUv	textfile	2	1	TRUE	NA	0.00186686	19.605
rs6105066	T	C	T	C	-0.0607052	-0.0106479	0.2495	0.275893	FALSE	FALSE	FALSE	Rqaz30	0.510039	0.0161631	Goiter	TRUE	reported	textfile	20	13258628	0.013425	5.06e-06	16049	genus.Ruminococcus1	TRUE	reported	QyghUv	textfile	2	1	TRUE	NA	0.0012724	20.4442
rs6493760	C	T	C	T	0.0535262	0.00556257	0.3966	0.356025	FALSE	FALSE	FALSE	Rqaz30	0.711733	0.0150531	Goiter	TRUE	reported	textfile	15	55439182	0.0115885	3.38e-06	16126	genus.Ruminococcus1	TRUE	reported	QyghUv	textfile	2	1	TRUE	NA	0.00132124	21.3318
rs7117576	A	G	A	G	0.0829505	0.0267701	0.0885	0.0912882	FALSE	FALSE	FALSE	Rqaz30	0.286007	0.0250909	Goiter	TRUE	reported	textfile	11	114023573	0.0170891	6.48e-07	16606	genus.Ruminococcus1	TRUE	reported	QyghUv	textfile	2	1	TRUE	NA	0.00141683	23.5584
rs7583465	C	T	C	T	0.0527654	0.000480402	0.3767	0.439782	FALSE	FALSE	FALSE	Rqaz30	0.973476	0.0144488	Goiter	TRUE	reported	textfile	2	10533921	0.0112619	2.56e-06	16588	genus.Ruminococcus1	TRUE	reported	QyghUv	textfile	2	1	TRUE	NA	0.00132162	21.9495
rs78572139	G	A	G	A	0.125038	-0.0333811	0.0706	0.102686	FALSE	FALSE	FALSE	Rqaz30	0.161332	0.0238333	Goiter	TRUE	reported	textfile	5	15944587	0.0279411	5.23e-06	11667	genus.Ruminococcus1	TRUE	reported	QyghUv	textfile	2	1	TRUE	NA	0.00171352	20.0226
rs78613526	G	A	G	A	0.167497	0.00733098	0.0427	0.0529218	FALSE	FALSE	FALSE	Rqaz30	0.822497	0.0326788	Goiter	TRUE	reported	textfile	2	65925212	0.0367639	5.11e-06	7266	genus.Ruminococcus1	TRUE	reported	QyghUv	textfile	2	1	TRUE	NA	0.00284862	20.7515
rs10202904	T	G	T	G	-0.121754	-0.00239659	0.4672	0.40929	FALSE	FALSE	FALSE	Rqaz30	0.870201	0.0146668	Goiter	TRUE	reported	textfile	2	125440268	0.0235357	3.01e-07	3695	family.Methanobacteriaceae	TRUE	reported	zOY6bn	textfile	2	1	TRUE	NA	0.00719054	26.747
rs10424197	G	A	G	A	-0.111274	0.00774442	0.325	0.254611	FALSE	FALSE	FALSE	Rqaz30	0.641186	0.0166175	Goiter	TRUE	reported	textfile	19	46439321	0.0247517	9.28e-06	3698	family.Methanobacteriaceae	TRUE	reported	zOY6bn	textfile	2	1	TRUE	NA	0.00543557	20.1997
rs11018665	A	T	A	T	0.111465	-0.00462145	0.341	0.240883	FALSE	TRUE	FALSE	Rqaz30	0.783576	0.0168259	Goiter	TRUE	reported	textfile	11	89349287	0.0250516	6.52e-06	3698	family.Methanobacteriaceae	TRUE	reported	zOY6bn	textfile	2	1	TRUE	NA	0.00532506	19.7868
rs12825290	C	G	C	G	-0.216781	0.0657208	0.0606	0.0610708	FALSE	TRUE	FALSE	Rqaz30	0.0288862	0.0300777	Goiter	TRUE	reported	textfile	12	43701132	0.0493496	6.08e-06	3144	family.Methanobacteriaceae	TRUE	reported	zOY6bn	textfile	2	1	TRUE	NA	0.00610007	19.2841
rs4257531	G	A	G	A	0.164498	0.0315645	0.1143	0.105714	FALSE	FALSE	FALSE	Rqaz30	0.179932	0.0235387	Goiter	TRUE	reported	textfile	3	2086167	0.0364959	7.44e-06	3162	family.Methanobacteriaceae	TRUE	reported	zOY6bn	textfile	2	1	TRUE	NA	0.00638397	20.303
rs56131665	G	A	G	A	0.178661	-0.0243835	0.0934	0.123042	FALSE	FALSE	FALSE	Rqaz30	0.26704	0.021969	Goiter	TRUE	reported	textfile	5	178160975	0.039298	6.18e-06	3572	family.Methanobacteriaceae	TRUE	reported	zOY6bn	textfile	2	1	TRUE	NA	0.00575311	20.6574
rs6508769	T	C	T	C	0.153519	0.00733182	0.165	0.147004	FALSE	FALSE	FALSE	Rqaz30	0.718368	0.02033	Goiter	TRUE	reported	textfile	19	28827760	0.0344519	8.23e-06	3319	family.Methanobacteriaceae	TRUE	reported	zOY6bn	textfile	2	1	TRUE	NA	0.00594705	19.8444
rs6776814	T	C	T	C	-0.199566	-0.0181762	0.0895	0.0202881	FALSE	FALSE	FALSE	Rqaz30	0.721191	0.0509326	Goiter	TRUE	reported	textfile	3	15053083	0.0411825	1.63e-06	3385	family.Methanobacteriaceae	TRUE	reported	zOY6bn	textfile	2	1	TRUE	NA	0.00688948	23.4688
rs73068003	G	T	G	T	-0.15814	0.0182415	0.1223	0.0962266	FALSE	FALSE	FALSE	Rqaz30	0.453573	0.0243391	Goiter	TRUE	reported	textfile	7	10773932	0.0351803	8.45e-06	3692	family.Methanobacteriaceae	TRUE	reported	zOY6bn	textfile	2	1	TRUE	NA	0.0054432	20.1953
rs73457410	A	G	A	G	0.21534	0.0645265	0.0666	0.0631579	FALSE	FALSE	FALSE	Rqaz30	0.0288676	0.0295276	Goiter	TRUE	reported	textfile	13	41956181	0.0436695	1.41e-06	3498	family.Methanobacteriaceae	TRUE	reported	zOY6bn	textfile	2	1	TRUE	NA	0.0069034	24.3021
rs75208022	C	T	C	T	-0.227245	0.0136298	0.0765	0.0945269	FALSE	FALSE	FALSE	Rqaz30	0.580218	0.0246441	Goiter	TRUE	reported	textfile	12	21338861	0.048763	5.92e-06	3203	family.Methanobacteriaceae	TRUE	reported	zOY6bn	textfile	2	1	TRUE	NA	0.00673465	21.7038
rs894996	C	A	C	A	0.216999	-0.0304603	0.0716	0.0701062	FALSE	FALSE	FALSE	Rqaz30	0.279907	0.0281902	Goiter	TRUE	reported	textfile	4	104418307	0.0449076	1.88e-06	3582	family.Methanobacteriaceae	TRUE	reported	zOY6bn	textfile	2	1	TRUE	NA	0.00647634	23.3364
rs10202904	T	G	T	G	-0.112811	-0.00239659	0.4672	0.40929	FALSE	FALSE	FALSE	Rqaz30	0.870201	0.0146668	Goiter	TRUE	reported	textfile	2	125440268	0.0239106	3.09e-06	3583	genus.Methanobrevibacter	TRUE	reported	GkfG1R	textfile	2	1	TRUE	NA	0.00617426	22.2474
rs11018665	A	T	A	T	0.113013	-0.00462145	0.341	0.240883	FALSE	TRUE	FALSE	Rqaz30	0.783576	0.0168259	Goiter	TRUE	reported	textfile	11	89349287	0.0254343	7.03e-06	3586	genus.Methanobrevibacter	TRUE	reported	GkfG1R	textfile	2	1	TRUE	NA	0.00547551	19.7323
rs1334944	T	C	T	C	0.115197	-0.00484106	0.2853	0.277656	FALSE	FALSE	FALSE	Rqaz30	0.762737	0.0160359	Goiter	TRUE	reported	textfile	10	112266046	0.0255492	7.61e-06	3586	genus.Methanobrevibacter	TRUE	reported	GkfG1R	textfile	2	1	TRUE	NA	0.00563712	20.318
rs4779844	G	C	G	C	0.109639	-0.00494379	0.3241	0.344686	FALSE	TRUE	FALSE	Rqaz30	0.743855	0.0151301	Goiter	TRUE	reported	textfile	15	31516919	0.0247979	9.28e-06	3585	genus.Methanobrevibacter	TRUE	reported	GkfG1R	textfile	2	1	TRUE	NA	0.0054231	19.5369
rs4802933	A	G	A	G	-0.135628	0.00892519	0.1779	0.232106	FALSE	FALSE	FALSE	Rqaz30	0.600716	0.0170532	Goiter	TRUE	reported	textfile	19	52925820	0.0308139	9.74e-06	3586	genus.Methanobrevibacter	TRUE	reported	GkfG1R	textfile	2	1	TRUE	NA	0.00537352	19.3627
rs6776814	T	C	T	C	-0.188956	-0.0181762	0.0895	0.0202881	FALSE	FALSE	FALSE	Rqaz30	0.721191	0.0509326	Goiter	TRUE	reported	textfile	3	15053083	0.0419905	8.05e-06	3283	genus.Methanobrevibacter	TRUE	reported	GkfG1R	textfile	2	1	TRUE	NA	0.00613025	20.2374
rs76029318	T	C	T	C	0.222849	0.0678709	0.0646	0.0624176	FALSE	FALSE	FALSE	Rqaz30	0.0221876	0.0296749	Goiter	TRUE	reported	textfile	13	41963791	0.0454319	1.08e-06	3387	genus.Methanobrevibacter	TRUE	reported	GkfG1R	textfile	2	1	TRUE	NA	0.00705357	24.0459
rs894996	C	A	C	A	0.214213	-0.0304603	0.0716	0.0701062	FALSE	FALSE	FALSE	Rqaz30	0.279907	0.0281902	Goiter	TRUE	reported	textfile	4	104418307	0.0456045	3.82e-06	3479	genus.Methanobrevibacter	TRUE	reported	GkfG1R	textfile	2	1	TRUE	NA	0.00630195	22.0509
rs10202904	T	G	T	G	-0.121754	-0.00239659	0.4672	0.40929	FALSE	FALSE	FALSE	Rqaz30	0.870201	0.0146668	Goiter	TRUE	reported	textfile	2	125440268	0.0235357	3.01e-07	3695	class.Methanobacteria	TRUE	reported	3hK3TR	textfile	2	1	TRUE	NA	0.00719054	26.747
rs10424197	G	A	G	A	-0.111274	0.00774442	0.325	0.254611	FALSE	FALSE	FALSE	Rqaz30	0.641186	0.0166175	Goiter	TRUE	reported	textfile	19	46439321	0.0247517	9.28e-06	3698	class.Methanobacteria	TRUE	reported	3hK3TR	textfile	2	1	TRUE	NA	0.00543557	20.1997
rs11018665	A	T	A	T	0.111465	-0.00462145	0.341	0.240883	FALSE	TRUE	FALSE	Rqaz30	0.783576	0.0168259	Goiter	TRUE	reported	textfile	11	89349287	0.0250516	6.52e-06	3698	class.Methanobacteria	TRUE	reported	3hK3TR	textfile	2	1	TRUE	NA	0.00532506	19.7868
rs12825290	C	G	C	G	-0.216781	0.0657208	0.0606	0.0610708	FALSE	TRUE	FALSE	Rqaz30	0.0288862	0.0300777	Goiter	TRUE	reported	textfile	12	43701132	0.0493496	6.08e-06	3144	class.Methanobacteria	TRUE	reported	3hK3TR	textfile	2	1	TRUE	NA	0.00610007	19.2841
rs4257531	G	A	G	A	0.164498	0.0315645	0.1143	0.105714	FALSE	FALSE	FALSE	Rqaz30	0.179932	0.0235387	Goiter	TRUE	reported	textfile	3	2086167	0.0364959	7.44e-06	3162	class.Methanobacteria	TRUE	reported	3hK3TR	textfile	2	1	TRUE	NA	0.00638397	20.303
rs56131665	G	A	G	A	0.178661	-0.0243835	0.0934	0.123042	FALSE	FALSE	FALSE	Rqaz30	0.26704	0.021969	Goiter	TRUE	reported	textfile	5	178160975	0.039298	6.18e-06	3572	class.Methanobacteria	TRUE	reported	3hK3TR	textfile	2	1	TRUE	NA	0.00575311	20.6574
rs6508769	T	C	T	C	0.153519	0.00733182	0.165	0.147004	FALSE	FALSE	FALSE	Rqaz30	0.718368	0.02033	Goiter	TRUE	reported	textfile	19	28827760	0.0344519	8.23e-06	3319	class.Methanobacteria	TRUE	reported	3hK3TR	textfile	2	1	TRUE	NA	0.00594705	19.8444
rs6776814	T	C	T	C	-0.199566	-0.0181762	0.0895	0.0202881	FALSE	FALSE	FALSE	Rqaz30	0.721191	0.0509326	Goiter	TRUE	reported	textfile	3	15053083	0.0411825	1.63e-06	3385	class.Methanobacteria	TRUE	reported	3hK3TR	textfile	2	1	TRUE	NA	0.00688948	23.4688
rs73068003	G	T	G	T	-0.15814	0.0182415	0.1223	0.0962266	FALSE	FALSE	FALSE	Rqaz30	0.453573	0.0243391	Goiter	TRUE	reported	textfile	7	10773932	0.0351803	8.45e-06	3692	class.Methanobacteria	TRUE	reported	3hK3TR	textfile	2	1	TRUE	NA	0.0054432	20.1953
rs73457410	A	G	A	G	0.21534	0.0645265	0.0666	0.0631579	FALSE	FALSE	FALSE	Rqaz30	0.0288676	0.0295276	Goiter	TRUE	reported	textfile	13	41956181	0.0436695	1.41e-06	3498	class.Methanobacteria	TRUE	reported	3hK3TR	textfile	2	1	TRUE	NA	0.0069034	24.3021
rs75208022	C	T	C	T	-0.227245	0.0136298	0.0765	0.0945269	FALSE	FALSE	FALSE	Rqaz30	0.580218	0.0246441	Goiter	TRUE	reported	textfile	12	21338861	0.048763	5.92e-06	3203	class.Methanobacteria	TRUE	reported	3hK3TR	textfile	2	1	TRUE	NA	0.00673465	21.7038
rs894996	C	A	C	A	0.216999	-0.0304603	0.0716	0.0701062	FALSE	FALSE	FALSE	Rqaz30	0.279907	0.0281902	Goiter	TRUE	reported	textfile	4	104418307	0.0449076	1.88e-06	3582	class.Methanobacteria	TRUE	reported	3hK3TR	textfile	2	1	TRUE	NA	0.00647634	23.3364
rs10202904	T	G	T	G	-0.121754	-0.00239659	0.4672	0.40929	FALSE	FALSE	FALSE	Rqaz30	0.870201	0.0146668	Goiter	TRUE	reported	textfile	2	125440268	0.0235357	3.01e-07	3695	order.Methanobacteriales	TRUE	reported	rDnuTv	textfile	2	1	TRUE	NA	0.00719054	26.747
rs10424197	G	A	G	A	-0.111274	0.00774442	0.325	0.254611	FALSE	FALSE	FALSE	Rqaz30	0.641186	0.0166175	Goiter	TRUE	reported	textfile	19	46439321	0.0247517	9.28e-06	3698	order.Methanobacteriales	TRUE	reported	rDnuTv	textfile	2	1	TRUE	NA	0.00543557	20.1997
rs11018665	A	T	A	T	0.111465	-0.00462145	0.341	0.240883	FALSE	TRUE	FALSE	Rqaz30	0.783576	0.0168259	Goiter	TRUE	reported	textfile	11	89349287	0.0250516	6.52e-06	3698	order.Methanobacteriales	TRUE	reported	rDnuTv	textfile	2	1	TRUE	NA	0.00532506	19.7868
rs12825290	C	G	C	G	-0.216781	0.0657208	0.0606	0.0610708	FALSE	TRUE	FALSE	Rqaz30	0.0288862	0.0300777	Goiter	TRUE	reported	textfile	12	43701132	0.0493496	6.08e-06	3144	order.Methanobacteriales	TRUE	reported	rDnuTv	textfile	2	1	TRUE	NA	0.00610007	19.2841
rs4257531	G	A	G	A	0.164498	0.0315645	0.1143	0.105714	FALSE	FALSE	FALSE	Rqaz30	0.179932	0.0235387	Goiter	TRUE	reported	textfile	3	2086167	0.0364959	7.44e-06	3162	order.Methanobacteriales	TRUE	reported	rDnuTv	textfile	2	1	TRUE	NA	0.00638397	20.303
rs56131665	G	A	G	A	0.178661	-0.0243835	0.0934	0.123042	FALSE	FALSE	FALSE	Rqaz30	0.26704	0.021969	Goiter	TRUE	reported	textfile	5	178160975	0.039298	6.18e-06	3572	order.Methanobacteriales	TRUE	reported	rDnuTv	textfile	2	1	TRUE	NA	0.00575311	20.6574
rs6508769	T	C	T	C	0.153519	0.00733182	0.165	0.147004	FALSE	FALSE	FALSE	Rqaz30	0.718368	0.02033	Goiter	TRUE	reported	textfile	19	28827760	0.0344519	8.23e-06	3319	order.Methanobacteriales	TRUE	reported	rDnuTv	textfile	2	1	TRUE	NA	0.00594705	19.8444
rs6776814	T	C	T	C	-0.199566	-0.0181762	0.0895	0.0202881	FALSE	FALSE	FALSE	Rqaz30	0.721191	0.0509326	Goiter	TRUE	reported	textfile	3	15053083	0.0411825	1.63e-06	3385	order.Methanobacteriales	TRUE	reported	rDnuTv	textfile	2	1	TRUE	NA	0.00688948	23.4688
rs73068003	G	T	G	T	-0.15814	0.0182415	0.1223	0.0962266	FALSE	FALSE	FALSE	Rqaz30	0.453573	0.0243391	Goiter	TRUE	reported	textfile	7	10773932	0.0351803	8.45e-06	3692	order.Methanobacteriales	TRUE	reported	rDnuTv	textfile	2	1	TRUE	NA	0.0054432	20.1953
rs73457410	A	G	A	G	0.21534	0.0645265	0.0666	0.0631579	FALSE	FALSE	FALSE	Rqaz30	0.0288676	0.0295276	Goiter	TRUE	reported	textfile	13	41956181	0.0436695	1.41e-06	3498	order.Methanobacteriales	TRUE	reported	rDnuTv	textfile	2	1	TRUE	NA	0.0069034	24.3021
rs75208022	C	T	C	T	-0.227245	0.0136298	0.0765	0.0945269	FALSE	FALSE	FALSE	Rqaz30	0.580218	0.0246441	Goiter	TRUE	reported	textfile	12	21338861	0.048763	5.92e-06	3203	order.Methanobacteriales	TRUE	reported	rDnuTv	textfile	2	1	TRUE	NA	0.00673465	21.7038
rs894996	C	A	C	A	0.216999	-0.0304603	0.0716	0.0701062	FALSE	FALSE	FALSE	Rqaz30	0.279907	0.0281902	Goiter	TRUE	reported	textfile	4	104418307	0.0449076	1.88e-06	3582	order.Methanobacteriales	TRUE	reported	rDnuTv	textfile	2	1	TRUE	NA	0.00647634	23.3364
rs10202904	T	G	T	G	-0.115986	-0.00239659	0.4672	0.40929	FALSE	FALSE	FALSE	Rqaz30	0.870201	0.0146668	Goiter	TRUE	reported	textfile	2	125440268	0.0230271	6.19e-07	3861	phylum.Euryarchaeota	TRUE	reported	BPFzFb	textfile	2	1	TRUE	NA	0.0065281	25.3575
rs11022995	G	A	G	A	-0.10373	0.00407337	0.4533	0.485161	FALSE	FALSE	FALSE	Rqaz30	0.776918	0.0143764	Goiter	TRUE	reported	textfile	11	13893667	0.0228889	7.73e-06	3864	phylum.Euryarchaeota	TRUE	reported	BPFzFb	textfile	2	1	TRUE	NA	0.00528711	20.5273
rs34928225	T	C	T	C	0.19977	0.0302291	0.0755	0.093852	FALSE	FALSE	FALSE	Rqaz30	0.220952	0.024697	Goiter	TRUE	reported	textfile	6	146840876	0.0425421	4.33e-06	3483	phylum.Euryarchaeota	TRUE	reported	BPFzFb	textfile	2	1	TRUE	NA	0.0062911	22.038
rs45498998	G	A	G	A	-0.131882	0.0232816	0.1849	0.154589	FALSE	FALSE	FALSE	Rqaz30	0.240693	0.0198436	Goiter	TRUE	reported	textfile	21	27368994	0.029229	5.32e-06	3850	phylum.Euryarchaeota	TRUE	reported	BPFzFb	textfile	2	1	TRUE	NA	0.00526011	20.3479
rs56131665	G	A	G	A	0.176759	-0.0243835	0.0934	0.123042	FALSE	FALSE	FALSE	Rqaz30	0.26704	0.021969	Goiter	TRUE	reported	textfile	5	178160975	0.0385787	5.3e-06	3736	phylum.Euryarchaeota	TRUE	reported	BPFzFb	textfile	2	1	TRUE	NA	0.00558764	20.9815
rs6064552	T	C	T	C	-0.123612	-0.00130577	0.1978	0.183343	FALSE	FALSE	FALSE	Rqaz30	0.943924	0.0185642	Goiter	TRUE	reported	textfile	20	56042866	0.0275749	9.34e-06	3775	phylum.Euryarchaeota	TRUE	reported	BPFzFb	textfile	2	1	TRUE	NA	0.00529503	20.0845
rs6508769	T	C	T	C	0.150529	0.00733182	0.165	0.147004	FALSE	FALSE	FALSE	Rqaz30	0.718368	0.02033	Goiter	TRUE	reported	textfile	19	28827760	0.0337091	8.12e-06	3483	phylum.Euryarchaeota	TRUE	reported	BPFzFb	textfile	2	1	TRUE	NA	0.00569261	19.9294
rs7015093	G	A	G	A	-0.118111	-0.00595533	0.2634	0.260749	FALSE	FALSE	FALSE	Rqaz30	0.716792	0.0164171	Goiter	TRUE	reported	textfile	8	58018853	0.0264389	7.2e-06	3855	phylum.Euryarchaeota	TRUE	reported	BPFzFb	textfile	2	1	TRUE	NA	0.00515023	19.9466
rs73031978	C	G	C	G	-0.197523	-0.0165861	0.0915	0.0202353	FALSE	TRUE	FALSE	Rqaz30	0.744813	0.0509578	Goiter	TRUE	reported	textfile	3	15019595	0.0414497	2.74e-06	3501	phylum.Euryarchaeota	TRUE	reported	BPFzFb	textfile	2	1	TRUE	NA	0.00644453	22.6957
rs76029318	T	C	T	C	0.214866	0.0678709	0.0646	0.0624176	FALSE	FALSE	FALSE	Rqaz30	0.0221876	0.0296749	Goiter	TRUE	reported	textfile	13	41963791	0.0438442	1.05e-06	3660	phylum.Euryarchaeota	TRUE	reported	BPFzFb	textfile	2	1	TRUE	NA	0.00651915	24.0035
rs7635189	G	A	G	A	0.119983	-0.000342615	0.331	0.289616	FALSE	FALSE	FALSE	Rqaz30	0.982959	0.0160402	Goiter	TRUE	reported	textfile	3	15591607	0.0259356	4.64e-06	3483	phylum.Euryarchaeota	TRUE	reported	BPFzFb	textfile	2	1	TRUE	NA	0.0061071	21.3895
rs77658038	A	C	A	C	-0.160157	0.00451004	0.1173	0.204701	FALSE	FALSE	FALSE	Rqaz30	0.799908	0.0177935	Goiter	TRUE	reported	textfile	6	16284785	0.0340856	4.75e-06	3810	phylum.Euryarchaeota	TRUE	reported	BPFzFb	textfile	2	1	TRUE	NA	0.00576121	22.0658
rs894996	C	A	C	A	0.203577	-0.0304603	0.0716	0.0701062	FALSE	FALSE	FALSE	Rqaz30	0.279907	0.0281902	Goiter	TRUE	reported	textfile	4	104418307	0.0440033	5.12e-06	3746	phylum.Euryarchaeota	TRUE	reported	BPFzFb	textfile	2	1	TRUE	NA	0.00568124	21.3921
rs1020520	T	G	T	G	-0.0590705	0.031091	0.2038	0.150834	FALSE	FALSE	FALSE	Rqaz30	0.120868	0.0200439	Goiter	TRUE	reported	textfile	7	33603146	0.0132929	8.89e-06	17371	genus..Eubacteriumcoprostanoligenesgroup	TRUE	reported	OeOPba	textfile	2	1	TRUE	NA	0.00113549	19.7448
rs10444197	A	G	A	G	-0.0505823	0.00634283	0.3678	0.349547	FALSE	FALSE	FALSE	Rqaz30	0.673896	0.015073	Goiter	TRUE	reported	textfile	10	2215931	0.0113455	5.98e-06	17380	genus..Eubacteriumcoprostanoligenesgroup	TRUE	reported	OeOPba	textfile	2	1	TRUE	NA	0.00114236	19.8745
rs11052069	T	C	T	C	0.0477832	-0.0183976	0.4344	0.440733	FALSE	FALSE	FALSE	Rqaz30	0.203929	0.0144813	Goiter	TRUE	reported	textfile	12	32713919	0.0107833	9.38e-06	17380	genus..Eubacteriumcoprostanoligenesgroup	TRUE	reported	OeOPba	textfile	2	1	TRUE	NA	0.00112851	19.6333
rs11720857	C	T	C	T	0.0630776	0.00815733	0.1769	0.176138	FALSE	FALSE	FALSE	Rqaz30	0.665639	0.0188766	Goiter	TRUE	reported	textfile	3	113794507	0.0144485	9.26e-06	16960	genus..Eubacteriumcoprostanoligenesgroup	TRUE	reported	OeOPba	textfile	2	1	TRUE	NA	0.00112251	19.057
rs12906958	C	T	C	T	-0.0533159	0.0104311	0.3022	0.292833	FALSE	FALSE	FALSE	Rqaz30	0.508334	0.0157704	Goiter	TRUE	reported	textfile	15	36911598	0.0115935	4.35e-06	17380	genus..Eubacteriumcoprostanoligenesgroup	TRUE	reported	OeOPba	textfile	2	1	TRUE	NA	0.00121537	21.1464
rs17159861	C	T	C	T	0.0962228	-0.0101755	0.1332	0.107956	FALSE	FALSE	FALSE	Rqaz30	0.662006	0.0232772	Goiter	TRUE	reported	textfile	7	31085162	0.0168388	1.04e-08	17380	genus..Eubacteriumcoprostanoligenesgroup	TRUE	reported	OeOPba	textfile	2	1	TRUE	NA	0.00187528	32.6499
rs2644213	G	A	G	A	0.0538845	0.00104669	0.2366	0.304983	FALSE	FALSE	FALSE	Rqaz30	0.946713	0.0156608	Goiter	TRUE	reported	textfile	10	84506096	0.0121245	9.86e-06	17380	genus..Eubacteriumcoprostanoligenesgroup	TRUE	reported	OeOPba	textfile	2	1	TRUE	NA	0.00113517	19.7494
rs4076415	T	G	T	G	0.0515152	-0.0192714	0.4006	0.368655	FALSE	FALSE	FALSE	Rqaz30	0.196824	0.0149315	Goiter	TRUE	reported	textfile	15	86440997	0.0110294	1.99e-06	16960	genus..Eubacteriumcoprostanoligenesgroup	TRUE	reported	OeOPba	textfile	2	1	TRUE	NA	0.00128464	21.8129
rs4717831	A	T	A	T	0.0786783	0.00832425	0.1193	0.147069	FALSE	TRUE	FALSE	Rqaz30	0.684807	0.0205075	Goiter	TRUE	reported	textfile	7	73306506	0.0174038	9.18e-06	16854	genus..Eubacteriumcoprostanoligenesgroup	TRUE	reported	OeOPba	textfile	2	1	TRUE	NA	0.00121113	20.4348
rs62024432	C	T	C	T	-0.0769698	-0.0408406	0.1252	0.0953539	FALSE	FALSE	FALSE	Rqaz30	0.0941846	0.0244011	Goiter	TRUE	reported	textfile	15	97869293	0.0172101	7.5e-06	17271	genus..Eubacteriumcoprostanoligenesgroup	TRUE	reported	OeOPba	textfile	2	1	TRUE	NA	0.00115678	19.9996
rs6762473	C	A	C	A	0.0521584	0.00462975	0.3569	0.340144	FALSE	FALSE	FALSE	Rqaz30	0.75981	0.0151433	Goiter	TRUE	reported	textfile	3	127139574	0.0112353	4.26e-06	17377	genus..Eubacteriumcoprostanoligenesgroup	TRUE	reported	OeOPba	textfile	2	1	TRUE	NA	0.00123871	21.5493
rs76898927	G	A	G	A	0.123055	0.00930903	0.0477	0.0540549	FALSE	FALSE	FALSE	Rqaz30	0.768391	0.0316118	Goiter	TRUE	reported	textfile	3	81595477	0.0266375	4.79e-06	12197	genus..Eubacteriumcoprostanoligenesgroup	TRUE	reported	OeOPba	textfile	2	1	TRUE	NA	0.00174663	21.3374
rs79895140	T	C	T	C	-0.0641017	0.010287	0.2167	0.115324	FALSE	FALSE	FALSE	Rqaz30	0.651582	0.0227807	Goiter	TRUE	reported	textfile	2	50797401	0.0141153	8.62e-06	16139	genus..Eubacteriumcoprostanoligenesgroup	TRUE	reported	OeOPba	textfile	2	1	TRUE	NA	0.00127623	20.6208
rs9648214	T	C	T	C	-0.0828719	-0.0224946	0.1183	0.0861971	FALSE	FALSE	FALSE	Rqaz30	0.378176	0.0255254	Goiter	TRUE	reported	textfile	7	16380806	0.016431	2.52e-07	17379	genus..Eubacteriumcoprostanoligenesgroup	TRUE	reported	OeOPba	textfile	2	1	TRUE	NA	0.0014616	25.4354
rs10209007	G	C	G	C	0.0795424	0.0344656	0.0795	0.0523222	FALSE	TRUE	FALSE	Rqaz30	0.28814	0.0324471	Goiter	TRUE	reported	textfile	2	231676041	0.0182427	9.6e-06	17812	order.Clostridiales	TRUE	reported	pmWlhY	textfile	2	1	TRUE	NA	0.00106621	19.0095
rs10774377	A	G	A	G	0.0523003	-0.00842972	0.334	0.435251	FALSE	FALSE	FALSE	Rqaz30	0.561473	0.0145176	Goiter	TRUE	reported	textfile	12	5942519	0.0113859	3.81e-06	18330	order.Clostridiales	TRUE	reported	pmWlhY	textfile	2	1	TRUE	NA	0.00114977	21.0972
rs112334273	G	A	G	A	0.0639383	-0.0395311	0.2455	0.277275	FALSE	FALSE	FALSE	Rqaz30	0.0139479	0.0160787	Goiter	TRUE	reported	textfile	21	40703251	0.0127404	4.07e-07	18217	order.Clostridiales	TRUE	reported	pmWlhY	textfile	2	1	TRUE	NA	0.00138063	25.1829
rs13105690	T	C	T	C	-0.0527441	-0.0238845	0.2674	0.2851	FALSE	FALSE	FALSE	Rqaz30	0.135096	0.0159837	Goiter	TRUE	reported	textfile	4	7420184	0.011818	9.37e-06	18340	order.Clostridiales	TRUE	reported	pmWlhY	textfile	2	1	TRUE	NA	0.00108489	19.9164
rs13179700	T	C	T	C	0.0510953	-0.00424685	0.3549	0.344742	FALSE	FALSE	FALSE	Rqaz30	0.779476	0.0151673	Goiter	TRUE	reported	textfile	5	149077788	0.0109569	3.52e-06	18338	order.Clostridiales	TRUE	reported	pmWlhY	textfile	2	1	TRUE	NA	0.00118446	21.744
rs1842454	G	A	G	A	-0.0543676	-0.0196656	0.2068	0.186999	FALSE	FALSE	FALSE	Rqaz30	0.285504	0.0184129	Goiter	TRUE	reported	textfile	5	105060362	0.012734	9.92e-06	18340	order.Clostridiales	TRUE	reported	pmWlhY	textfile	2	1	TRUE	NA	0.000992932	18.2265
rs2273429	A	G	A	G	-0.0726191	-0.00986392	0.1074	0.105243	FALSE	FALSE	FALSE	Rqaz30	0.673529	0.0234125	Goiter	TRUE	reported	textfile	14	52494072	0.0153105	4.17e-06	18337	order.Clostridiales	TRUE	reported	pmWlhY	textfile	2	1	TRUE	NA	0.00122535	22.4944
rs290772	G	A	G	A	0.084254	0.0575972	0.0616	0.0534626	FALSE	FALSE	FALSE	Rqaz30	0.071715	0.0319821	Goiter	TRUE	reported	textfile	2	102126220	0.0196297	1e-05	17129	order.Clostridiales	TRUE	reported	pmWlhY	textfile	2	1	TRUE	NA	0.00107437	18.4205
rs6442336	C	T	C	T	-0.0547729	0.0184022	0.2435	0.252852	FALSE	FALSE	FALSE	Rqaz30	0.265875	0.0165396	Goiter	TRUE	reported	textfile	3	12870886	0.0124169	9.63e-06	18333	order.Clostridiales	TRUE	reported	pmWlhY	textfile	2	1	TRUE	NA	0.00106025	19.456
rs6814436	T	C	T	C	0.0741858	-0.0326535	0.1322	0.14162	FALSE	FALSE	FALSE	Rqaz30	0.112533	0.0205768	Goiter	TRUE	reported	textfile	4	161507301	0.0150814	9.06e-07	18336	order.Clostridiales	TRUE	reported	pmWlhY	textfile	2	1	TRUE	NA	0.0013179	24.1942
rs6815608	T	C	T	C	0.104089	-0.00495907	0.0845	0.150877	FALSE	FALSE	FALSE	Rqaz30	0.804046	0.0199871	Goiter	TRUE	reported	textfile	4	152131744	0.0210883	3.72e-07	16731	order.Clostridiales	TRUE	reported	pmWlhY	textfile	2	1	TRUE	NA	0.00145403	24.3598
rs6934062	G	C	G	C	0.0522397	0.0141928	0.2843	0.317266	FALSE	TRUE	FALSE	Rqaz30	0.357246	0.0154165	Goiter	TRUE	reported	textfile	6	163743050	0.0116116	7.09e-06	17859	order.Clostridiales	TRUE	reported	pmWlhY	textfile	2	1	TRUE	NA	0.00113206	20.2382
rs7269302	A	T	A	T	-0.0965346	-0.019556	0.0706	0.0606727	FALSE	TRUE	FALSE	Rqaz30	0.516651	0.030155	Goiter	TRUE	reported	textfile	20	50803760	0.0212006	8.84e-06	17405	order.Clostridiales	TRUE	reported	pmWlhY	textfile	2	1	TRUE	NA	0.00118981	20.7309
rs72738886	T	C	T	C	0.0865333	-0.00859655	0.0775	0.0755905	FALSE	FALSE	FALSE	Rqaz30	0.75203	0.0272073	Goiter	TRUE	reported	textfile	5	35770550	0.0190392	8.42e-06	16934	order.Clostridiales	TRUE	reported	pmWlhY	textfile	2	1	TRUE	NA	0.00121837	20.6546
rs76767978	G	A	G	A	0.0699806	-0.0470108	0.1183	0.150153	FALSE	FALSE	FALSE	Rqaz30	0.0197238	0.0201628	Goiter	TRUE	reported	textfile	3	131371980	0.0156318	8.18e-06	18329	order.Clostridiales	TRUE	reported	pmWlhY	textfile	2	1	TRUE	NA	0.00109225	20.0395
rs76860606	C	G	C	G	0.094122	-0.0598419	0.0716	0.0877668	FALSE	TRUE	FALSE	Rqaz30	0.0188174	0.0254741	Goiter	TRUE	reported	textfile	6	12397187	0.0225117	8.58e-06	17579	order.Clostridiales	TRUE	reported	pmWlhY	textfile	2	1	TRUE	NA	0.000993434	17.479
rs10209007	G	C	G	C	0.0794173	0.0344656	0.0795	0.0523222	FALSE	TRUE	FALSE	Rqaz30	0.28814	0.0324471	Goiter	TRUE	reported	textfile	2	231676041	0.0182427	9.89e-06	17812	class.Clostridia	TRUE	reported	OmYLRE	textfile	2	1	TRUE	NA	0.00106286	18.9497
rs10774377	A	G	A	G	0.052659	-0.00842972	0.334	0.435251	FALSE	FALSE	FALSE	Rqaz30	0.561473	0.0145176	Goiter	TRUE	reported	textfile	12	5942519	0.0113858	3.24e-06	18330	class.Clostridia	TRUE	reported	OmYLRE	textfile	2	1	TRUE	NA	0.00116559	21.3879
rs112334273	G	A	G	A	0.0641008	-0.0395311	0.2455	0.277275	FALSE	FALSE	FALSE	Rqaz30	0.0139479	0.0160787	Goiter	TRUE	reported	textfile	21	40703251	0.0127404	3.81e-07	18217	class.Clostridia	TRUE	reported	OmYLRE	textfile	2	1	TRUE	NA	0.00138766	25.3114
rs13105690	T	C	T	C	-0.0529097	-0.0238845	0.2674	0.2851	FALSE	FALSE	FALSE	Rqaz30	0.135096	0.0159837	Goiter	TRUE	reported	textfile	4	7420184	0.011818	8.78e-06	18340	class.Clostridia	TRUE	reported	OmYLRE	textfile	2	1	TRUE	NA	0.00109172	20.0418
rs13179700	T	C	T	C	0.0511937	-0.00424685	0.3549	0.344742	FALSE	FALSE	FALSE	Rqaz30	0.779476	0.0151673	Goiter	TRUE	reported	textfile	5	149077788	0.0109569	3.37e-06	18338	class.Clostridia	TRUE	reported	OmYLRE	textfile	2	1	TRUE	NA	0.00118903	21.8279
rs13421739	C	G	C	G	0.0888472	0.01876	0.0567	0.0689653	FALSE	TRUE	FALSE	Rqaz30	0.508567	0.0283782	Goiter	TRUE	reported	textfile	2	116724915	0.0179655	9.54e-06	18340	class.Clostridia	TRUE	reported	OmYLRE	textfile	2	1	TRUE	NA	0.00133178	24.4547
rs1842454	G	A	G	A	-0.0547202	-0.0196656	0.2068	0.186999	FALSE	FALSE	FALSE	Rqaz30	0.285504	0.0184129	Goiter	TRUE	reported	textfile	5	105060362	0.0127338	8.72e-06	18340	class.Clostridia	TRUE	reported	OmYLRE	textfile	2	1	TRUE	NA	0.00100587	18.4642
rs2273429	A	G	A	G	-0.0724037	-0.00986392	0.1074	0.105243	FALSE	FALSE	FALSE	Rqaz30	0.673529	0.0234125	Goiter	TRUE	reported	textfile	14	52494072	0.0153105	4.52e-06	18337	class.Clostridia	TRUE	reported	OmYLRE	textfile	2	1	TRUE	NA	0.00121811	22.3612
rs6797343	G	T	G	T	0.0592279	-0.0161929	0.174	0.190338	FALSE	FALSE	FALSE	Rqaz30	0.376432	0.0183076	Goiter	TRUE	reported	textfile	3	89268714	0.0134556	9.36e-06	18340	class.Clostridia	TRUE	reported	OmYLRE	textfile	2	1	TRUE	NA	0.00105533	19.373
rs6814436	T	C	T	C	0.0739995	-0.0326535	0.1322	0.14162	FALSE	FALSE	FALSE	Rqaz30	0.112533	0.0205768	Goiter	TRUE	reported	textfile	4	161507301	0.0150815	9.65e-07	18336	class.Clostridia	TRUE	reported	OmYLRE	textfile	2	1	TRUE	NA	0.00131127	24.0724
rs6815608	T	C	T	C	0.103803	-0.00495907	0.0845	0.150877	FALSE	FALSE	FALSE	Rqaz30	0.804046	0.0199871	Goiter	TRUE	reported	textfile	4	152131744	0.0210883	4.02e-07	16731	class.Clostridia	TRUE	reported	OmYLRE	textfile	2	1	TRUE	NA	0.00144607	24.2263
rs6934062	G	C	G	C	0.0524406	0.0141928	0.2843	0.317266	FALSE	TRUE	FALSE	Rqaz30	0.357246	0.0154165	Goiter	TRUE	reported	textfile	6	163743050	0.0116115	6.53e-06	17859	class.Clostridia	TRUE	reported	OmYLRE	textfile	2	1	TRUE	NA	0.00114078	20.3942
rs7269302	A	T	A	T	-0.0963981	-0.019556	0.0706	0.0606727	FALSE	TRUE	FALSE	Rqaz30	0.516651	0.030155	Goiter	TRUE	reported	textfile	20	50803760	0.0212007	9.04e-06	17405	class.Clostridia	TRUE	reported	OmYLRE	textfile	2	1	TRUE	NA	0.00118644	20.6722
rs72738886	T	C	T	C	0.086617	-0.00859655	0.0775	0.0755905	FALSE	FALSE	FALSE	Rqaz30	0.75203	0.0272073	Goiter	TRUE	reported	textfile	5	35770550	0.0190393	8.24e-06	16934	class.Clostridia	TRUE	reported	OmYLRE	textfile	2	1	TRUE	NA	0.00122072	20.6945
rs76767978	G	A	G	A	0.0698882	-0.0470108	0.1183	0.150153	FALSE	FALSE	FALSE	Rqaz30	0.0197238	0.0201628	Goiter	TRUE	reported	textfile	3	131371980	0.0156319	8.4e-06	18329	class.Clostridia	TRUE	reported	OmYLRE	textfile	2	1	TRUE	NA	0.00108937	19.9866
rs76860606	C	G	C	G	0.0947036	-0.0598419	0.0716	0.0877668	FALSE	TRUE	FALSE	Rqaz30	0.0188174	0.0254741	Goiter	TRUE	reported	textfile	6	12397187	0.0225117	7.53e-06	17579	class.Clostridia	TRUE	reported	OmYLRE	textfile	2	1	TRUE	NA	0.00100574	17.6957
rs10217435	C	T	C	T	-0.0883756	0.00537043	0.0875	0.141069	FALSE	FALSE	FALSE	Rqaz30	0.795197	0.0206899	Goiter	TRUE	reported	textfile	9	86052655	0.0197506	6.51e-06	17679	family.Rikenellaceae	TRUE	reported	yYYJvC	textfile	2	1	TRUE	NA	0.00113123	20.0195
rs10832801	A	C	A	C	-0.0534763	-0.00144623	0.2674	0.284586	FALSE	FALSE	FALSE	Rqaz30	0.928165	0.0160418	Goiter	TRUE	reported	textfile	11	17589129	0.0122666	7.5e-06	17199	family.Rikenellaceae	TRUE	reported	yYYJvC	textfile	2	1	TRUE	NA	0.0011038	19.003
rs1939881	G	A	G	A	-0.105589	-0.0126868	0.0577	0.0582896	FALSE	FALSE	FALSE	Rqaz30	0.681401	0.030902	Goiter	TRUE	reported	textfile	11	95304834	0.0206213	5.64e-07	17434	family.Rikenellaceae	TRUE	reported	yYYJvC	textfile	2	1	TRUE	NA	0.00150162	26.2157
rs2447496	G	A	G	A	-0.0549203	0.0144906	0.2833	0.267425	FALSE	FALSE	FALSE	Rqaz30	0.372553	0.0162505	Goiter	TRUE	reported	textfile	8	99188924	0.0121904	6.09e-06	17199	family.Rikenellaceae	TRUE	reported	yYYJvC	textfile	2	1	TRUE	NA	0.00117872	20.2944
rs2833282	G	A	G	A	0.0711137	-0.0332241	0.1282	0.151165	FALSE	FALSE	FALSE	Rqaz30	0.099106	0.0201455	Goiter	TRUE	reported	textfile	21	32496710	0.0156966	4.31e-06	17680	family.Rikenellaceae	TRUE	reported	yYYJvC	textfile	2	1	TRUE	NA	0.0011596	20.5232
rs36021379	A	G	A	G	-0.0656005	0.00284842	0.1342	0.158217	FALSE	FALSE	FALSE	Rqaz30	0.885216	0.0197314	Goiter	TRUE	reported	textfile	21	28515912	0.0144903	7.2e-06	17199	family.Rikenellaceae	TRUE	reported	yYYJvC	textfile	2	1	TRUE	NA	0.00119026	20.4932
rs4264350	T	C	T	C	-0.0526393	-0.0283363	0.3936	0.461292	FALSE	FALSE	FALSE	Rqaz30	0.0492391	0.0144094	Goiter	TRUE	reported	textfile	15	71658642	0.0108555	1.35e-06	17668	family.Rikenellaceae	TRUE	reported	yYYJvC	textfile	2	1	TRUE	NA	0.0013291	23.5111
rs59663348	G	A	G	A	0.0570915	-0.0127598	0.1948	0.245992	FALSE	FALSE	FALSE	Rqaz30	0.444852	0.0167008	Goiter	TRUE	reported	textfile	18	4069710	0.0125048	6.12e-06	17678	family.Rikenellaceae	TRUE	reported	yYYJvC	textfile	2	1	TRUE	NA	0.00117774	20.8422
rs62532512	C	A	C	A	-0.0504257	0.00135468	0.4831	0.432028	FALSE	FALSE	FALSE	Rqaz30	0.925693	0.0145251	Goiter	TRUE	reported	textfile	9	14158854	0.0107399	2.76e-06	17672	family.Rikenellaceae	TRUE	reported	yYYJvC	textfile	2	1	TRUE	NA	0.00124587	22.042
rs67281112	G	C	G	C	0.0635814	-0.00534355	0.2167	0.203855	FALSE	TRUE	FALSE	Rqaz30	0.765669	0.0179287	Goiter	TRUE	reported	textfile	7	135778919	0.0137451	3.63e-06	17199	family.Rikenellaceae	TRUE	reported	yYYJvC	textfile	2	1	TRUE	NA	0.00124256	21.395
rs6744030	C	T	C	T	0.0696747	0.0155254	0.1382	0.213418	FALSE	FALSE	FALSE	Rqaz30	0.378729	0.0176377	Goiter	TRUE	reported	textfile	2	174257127	0.0157103	9.32e-06	17564	family.Rikenellaceae	TRUE	reported	yYYJvC	textfile	2	1	TRUE	NA	0.00111859	19.6667
rs6837275	A	G	A	G	0.0570355	0.00113713	0.2535	0.300499	FALSE	FALSE	FALSE	Rqaz30	0.942494	0.0157637	Goiter	TRUE	reported	textfile	4	187842232	0.011887	1.45e-06	17199	family.Rikenellaceae	TRUE	reported	yYYJvC	textfile	2	1	TRUE	NA	0.00133679	23.0195
rs74474130	T	G	T	G	0.137747	0.00863231	0.0656	0.0359021	FALSE	FALSE	FALSE	Rqaz30	0.824203	0.0388593	Goiter	TRUE	reported	textfile	14	90270821	0.0295688	3.61e-06	11055	family.Rikenellaceae	TRUE	reported	yYYJvC	textfile	2	1	TRUE	NA	0.00195925	21.6981
rs77885767	C	T	C	T	-0.156209	0.0350786	0.0477	0.0456944	FALSE	FALSE	FALSE	Rqaz30	0.307437	0.03437	Goiter	TRUE	reported	textfile	14	21548634	0.0336482	2.85e-06	8478	family.Rikenellaceae	TRUE	reported	yYYJvC	textfile	2	1	TRUE	NA	0.00253568	21.5471
rs9389714	C	T	C	T	-0.0636841	0.0234094	0.1789	0.0867648	FALSE	FALSE	FALSE	Rqaz30	0.358899	0.0255153	Goiter	TRUE	reported	textfile	6	100244667	0.0143416	8.79e-06	17680	family.Rikenellaceae	TRUE	reported	yYYJvC	textfile	2	1	TRUE	NA	0.00111405	19.7161
rs9578457	G	A	G	A	-0.141478	-0.0228467	0.0567	0.0480994	FALSE	FALSE	FALSE	Rqaz30	0.497735	0.0336943	Goiter	TRUE	reported	textfile	13	22867356	0.0315848	3.99e-06	9400	family.Rikenellaceae	TRUE	reported	yYYJvC	textfile	2	1	TRUE	NA	0.00212996	20.0601
rs9603208	G	T	G	T	0.0821173	0.0107525	0.1034	0.0994871	FALSE	FALSE	FALSE	Rqaz30	0.653496	0.0239524	Goiter	TRUE	reported	textfile	13	38044689	0.0159596	1.92e-07	17680	family.Rikenellaceae	TRUE	reported	yYYJvC	textfile	2	1	TRUE	NA	0.00149519	26.4715
rs10233278	T	C	T	C	-0.116319	-0.0051635	0.4125	0.554948	FALSE	FALSE	FALSE	Rqaz30	0.722083	0.0145174	Goiter	TRUE	reported	textfile	7	117496144	0.0248527	3.51e-06	3239	order.Bacillales	TRUE	reported	yvJzmt	textfile	2	1	TRUE	NA	0.00671757	21.8918
rs10410917	T	C	T	C	0.11471	-0.0095951	0.5964	0.612022	FALSE	FALSE	FALSE	Rqaz30	0.514981	0.0147367	Goiter	TRUE	reported	textfile	19	14970441	0.0250025	5.57e-06	3239	order.Bacillales	TRUE	reported	yvJzmt	textfile	2	1	TRUE	NA	0.00645675	21.0363
rs11034576	A	G	A	G	0.205765	-0.0109934	0.0795	0.123904	FALSE	FALSE	FALSE	Rqaz30	0.613389	0.0217588	Goiter	TRUE	reported	textfile	11	38085711	0.0453311	8.86e-06	3076	order.Bacillales	TRUE	reported	yvJzmt	textfile	2	1	TRUE	NA	0.0066537	20.5905
rs11207728	G	A	G	A	-0.14455	-0.0410787	0.2028	0.163925	FALSE	FALSE	FALSE	Rqaz30	0.034168	0.0193943	Goiter	TRUE	reported	textfile	1	61827534	0.0316912	5.73e-06	3239	order.Bacillales	TRUE	reported	yvJzmt	textfile	2	1	TRUE	NA	0.00638219	20.7918
rs11844714	A	G	A	G	-0.143245	-0.0145298	0.163	0.205861	FALSE	FALSE	FALSE	Rqaz30	0.414516	0.0178067	Goiter	TRUE	reported	textfile	14	49001226	0.0320272	5.06e-06	3239	order.Bacillales	TRUE	reported	yvJzmt	textfile	2	1	TRUE	NA	0.00613816	19.992
rs12522021	T	A	T	A	0.174339	0.00752423	0.0924	0.135063	FALSE	TRUE	FALSE	Rqaz30	0.720246	0.0210098	Goiter	TRUE	reported	textfile	5	78856074	0.0400515	7.6e-06	3235	order.Bacillales	TRUE	reported	yvJzmt	textfile	2	1	TRUE	NA	0.00582291	18.9357
rs1287018	G	A	G	A	0.141125	0.000790752	0.16	0.186998	FALSE	FALSE	FALSE	Rqaz30	0.965727	0.0184034	Goiter	TRUE	reported	textfile	20	5826474	0.0319309	9.87e-06	3207	order.Bacillales	TRUE	reported	yvJzmt	textfile	2	1	TRUE	NA	0.0060541	19.5216
rs4617108	A	G	A	G	0.248861	-0.0329223	0.0606	0.0863	FALSE	FALSE	FALSE	Rqaz30	0.200575	0.0257223	Goiter	TRUE	reported	textfile	7	49423832	0.0525929	1.98e-06	3018	order.Bacillales	TRUE	reported	yvJzmt	textfile	2	1	TRUE	NA	0.00736427	22.3754
rs74420793	A	G	A	G	-0.164413	0.0139819	0.162	0.103771	FALSE	FALSE	FALSE	Rqaz30	0.552098	0.0235141	Goiter	TRUE	reported	textfile	4	127766709	0.0353763	3.07e-06	3077	order.Bacillales	TRUE	reported	yvJzmt	textfile	2	1	TRUE	NA	0.00697078	21.5856
rs10248854	C	A	C	A	-0.0527827	0.0149794	0.3598	0.394882	FALSE	FALSE	FALSE	Rqaz30	0.30897	0.0147234	Goiter	TRUE	reported	textfile	7	121281238	0.0113463	4.21e-06	17348	genus..Eubacteriumrectalegroup	TRUE	reported	K50EOo	textfile	2	1	TRUE	NA	0.00124589	21.6382
rs10797540	A	G	A	G	0.0503179	0.000840132	0.4344	0.445482	FALSE	FALSE	FALSE	Rqaz30	0.953596	0.0144373	Goiter	TRUE	reported	textfile	1	234530370	0.0108389	3.53e-06	17350	genus..Eubacteriumrectalegroup	TRUE	reported	K50EOo	textfile	2	1	TRUE	NA	0.0012406	21.5487
rs10892089	C	G	C	G	-0.0635522	-0.00252904	0.1968	0.184679	FALSE	TRUE	FALSE	Rqaz30	0.891053	0.0184639	Goiter	TRUE	reported	textfile	11	98523638	0.0140072	6.22e-06	17351	genus..Eubacteriumrectalegroup	TRUE	reported	K50EOo	textfile	2	1	TRUE	NA	0.001185	20.5829
rs143694765	T	C	T	C	0.0870025	-0.00817422	0.0944	0.10181	FALSE	FALSE	FALSE	Rqaz30	0.732625	0.0239267	Goiter	TRUE	reported	textfile	1	116082909	0.019779	9.75e-06	15124	genus..Eubacteriumrectalegroup	TRUE	reported	K50EOo	textfile	2	1	TRUE	NA	0.00127772	19.3464
rs16960159	C	G	C	G	-0.156596	0.0161989	0.0477	0.0965301	FALSE	TRUE	FALSE	Rqaz30	0.505719	0.0243403	Goiter	TRUE	reported	textfile	18	37703874	0.0336234	4.1e-06	8334	genus..Eubacteriumrectalegroup	TRUE	reported	K50EOo	textfile	2	1	TRUE	NA	0.00259595	21.6857
rs2884897	A	G	A	G	-0.129364	-0.0528396	0.0527	0.0348985	FALSE	FALSE	FALSE	Rqaz30	0.180444	0.0394505	Goiter	TRUE	reported	textfile	11	8129537	0.0289021	6.44e-06	10813	genus..Eubacteriumrectalegroup	TRUE	reported	K50EOo	textfile	2	1	TRUE	NA	0.00184934	20.0303
rs314726	T	C	T	C	0.0528824	0.0086048	0.4573	0.495739	FALSE	FALSE	FALSE	Rqaz30	0.550956	0.0144296	Goiter	TRUE	reported	textfile	2	125553155	0.0109486	1.38e-06	16966	genus..Eubacteriumrectalegroup	TRUE	reported	K50EOo	textfile	2	1	TRUE	NA	0.00137318	23.3266
rs35398954	A	G	A	G	-0.0901402	-0.0121906	0.1213	0.161354	FALSE	FALSE	FALSE	Rqaz30	0.533858	0.0195951	Goiter	TRUE	reported	textfile	15	93006765	0.0174602	5.4e-07	16621	genus..Eubacteriumrectalegroup	TRUE	reported	K50EOo	textfile	2	1	TRUE	NA	0.00160098	26.6494
rs3980709	A	T	A	T	-0.0622701	0.00726054	0.161	0.175491	FALSE	TRUE	FALSE	Rqaz30	0.701077	0.0189143	Goiter	TRUE	reported	textfile	1	170900221	0.0140572	6.86e-06	17340	genus..Eubacteriumrectalegroup	TRUE	reported	K50EOo	textfile	2	1	TRUE	NA	0.00113038	19.6207
rs59427698	A	G	A	G	-0.0576035	-0.0209734	0.2028	0.189928	FALSE	FALSE	FALSE	Rqaz30	0.253665	0.0183737	Goiter	TRUE	reported	textfile	9	129425745	0.0130853	5.37e-06	16613	genus..Eubacteriumrectalegroup	TRUE	reported	K50EOo	textfile	2	1	TRUE	NA	0.00116513	19.3765
rs62547233	A	G	A	G	0.0536319	-0.029629	0.3072	0.283185	FALSE	FALSE	FALSE	Rqaz30	0.0625951	0.015912	Goiter	TRUE	reported	textfile	9	92013419	0.0120201	9.9e-06	17347	genus..Eubacteriumrectalegroup	TRUE	reported	K50EOo	textfile	2	1	TRUE	NA	0.00114633	19.9059
rs10263623	C	T	C	T	0.193496	0.0117489	0.1044	0.0393885	FALSE	FALSE	FALSE	Rqaz30	0.752033	0.0371848	Goiter	TRUE	reported	textfile	7	64894137	0.0439023	8.91e-06	3080	genus..Eubacteriumnodatumgroup	TRUE	reported	UhjQeK	textfile	2	1	TRUE	NA	0.0062674	19.4127
rs10458299	T	C	T	C	-0.187753	0.0132248	0.0805	0.0746989	FALSE	FALSE	FALSE	Rqaz30	0.628717	0.0273502	Goiter	TRUE	reported	textfile	7	135052348	0.041969	8.37e-06	3271	genus..Eubacteriumnodatumgroup	TRUE	reported	UhjQeK	textfile	2	1	TRUE	NA	0.00608115	20.0009
rs11006576	A	G	A	G	-0.110167	-0.0197558	0.5129	0.54096	FALSE	FALSE	FALSE	Rqaz30	0.171809	0.0144582	Goiter	TRUE	reported	textfile	10	61322015	0.024593	7.99e-06	3295	genus..Eubacteriumnodatumgroup	TRUE	reported	UhjQeK	textfile	2	1	TRUE	NA	0.00605327	20.0548
rs113893692	C	T	C	T	-0.185107	0.0115035	0.0984	0.123429	FALSE	FALSE	FALSE	Rqaz30	0.600678	0.0219774	Goiter	TRUE	reported	textfile	9	28245518	0.0403573	5.76e-06	3195	genus..Eubacteriumnodatumgroup	TRUE	reported	UhjQeK	textfile	2	1	TRUE	NA	0.00654155	21.0247
rs34297067	A	G	A	G	-0.186907	0.0136464	0.1392	0.146463	FALSE	FALSE	FALSE	Rqaz30	0.502117	0.0203325	Goiter	TRUE	reported	textfile	14	52185888	0.0341475	6.6e-08	3271	genus..Eubacteriumnodatumgroup	TRUE	reported	UhjQeK	textfile	2	1	TRUE	NA	0.00907593	29.941
rs61841040	G	T	G	T	0.160621	0.010779	0.166	0.198762	FALSE	FALSE	FALSE	Rqaz30	0.550954	0.0180755	Goiter	TRUE	reported	textfile	10	9659749	0.0341609	3.56e-06	3295	genus..Eubacteriumnodatumgroup	TRUE	reported	UhjQeK	textfile	2	1	TRUE	NA	0.00666479	22.0944
rs6818880	A	G	A	G	-0.110081	-0.0108448	0.4553	0.467464	FALSE	FALSE	FALSE	Rqaz30	0.452778	0.0144445	Goiter	TRUE	reported	textfile	4	94712747	0.0245964	7.83e-06	3291	genus..Eubacteriumnodatumgroup	TRUE	reported	UhjQeK	textfile	2	1	TRUE	NA	0.00604942	20.0176
rs77910827	C	T	C	T	0.201788	-0.00912017	0.1034	0.108328	FALSE	FALSE	FALSE	Rqaz30	0.694661	0.0232339	Goiter	TRUE	reported	textfile	9	96597985	0.0413568	9.05e-07	3271	genus..Eubacteriumnodatumgroup	TRUE	reported	UhjQeK	textfile	2	1	TRUE	NA	0.00722551	23.7921
rs7827125	C	T	C	T	0.1223	-0.000152917	0.2823	0.280159	FALSE	FALSE	FALSE	Rqaz30	0.992385	0.0160224	Goiter	TRUE	reported	textfile	8	4954912	0.0271331	7.17e-06	3294	genus..Eubacteriumnodatumgroup	TRUE	reported	UhjQeK	textfile	2	1	TRUE	NA	0.00612996	20.3043
rs7880204	T	C	T	C	-0.125454	0.00863462	0.2475	0.244635	FALSE	FALSE	FALSE	Rqaz30	0.60496	0.0166923	Goiter	TRUE	reported	textfile	1	171060821	0.0275303	6.84e-06	3294	genus..Eubacteriumnodatumgroup	TRUE	reported	UhjQeK	textfile	2	1	TRUE	NA	0.00626459	20.753
rs9425984	T	C	T	C	-0.130234	0.0127643	0.2386	0.218217	FALSE	FALSE	FALSE	Rqaz30	0.462411	0.0173692	Goiter	TRUE	reported	textfile	1	34529736	0.0292347	7.21e-06	3294	genus..Eubacteriumnodatumgroup	TRUE	reported	UhjQeK	textfile	2	1	TRUE	NA	0.00598852	19.833
rs10274562	C	T	C	T	0.110917	-0.0131646	0.3519	0.381036	FALSE	FALSE	FALSE	Rqaz30	0.37309	0.0147801	Goiter	TRUE	reported	textfile	7	11222521	0.0244556	6.5e-06	3632	genus.RuminococcaceaeUCG011	TRUE	reported	9gVgjs	textfile	2	1	TRUE	NA	0.00563177	20.5591
rs12636310	G	A	G	A	0.132725	0.0242949	0.2177	0.251545	FALSE	FALSE	FALSE	Rqaz30	0.143215	0.0165958	Goiter	TRUE	reported	textfile	3	185469491	0.0282037	2.81e-06	3632	genus.RuminococcaceaeUCG011	TRUE	reported	9gVgjs	textfile	2	1	TRUE	NA	0.00606054	22.1339
rs12724320	C	T	C	T	-0.120881	0.0139175	0.2753	0.382807	FALSE	FALSE	FALSE	Rqaz30	0.345535	0.0147543	Goiter	TRUE	reported	textfile	1	179370499	0.0249229	1.52e-06	3632	genus.RuminococcaceaeUCG011	TRUE	reported	9gVgjs	textfile	2	1	TRUE	NA	0.00643526	23.5113
rs1416041	A	C	A	C	-0.182339	0.000436757	0.1342	0.209322	FALSE	FALSE	FALSE	Rqaz30	0.980332	0.0177169	Goiter	TRUE	reported	textfile	6	105073676	0.0339898	7.04e-08	3632	genus.RuminococcaceaeUCG011	TRUE	reported	9gVgjs	textfile	2	1	TRUE	NA	0.00786121	28.7623
rs2729556	C	T	C	T	-0.109097	0.0244967	0.499	0.477718	FALSE	FALSE	FALSE	Rqaz30	0.0904191	0.0144678	Goiter	TRUE	reported	textfile	7	111763988	0.0233699	3.19e-06	3632	genus.RuminococcaceaeUCG011	TRUE	reported	9gVgjs	textfile	2	1	TRUE	NA	0.00596442	21.7808
rs4490371	T	C	T	C	-0.111816	-0.0112229	0.331	0.413643	FALSE	FALSE	FALSE	Rqaz30	0.443437	0.0146437	Goiter	TRUE	reported	textfile	3	76205107	0.0248963	7.75e-06	3610	genus.RuminococcaceaeUCG011	TRUE	reported	9gVgjs	textfile	2	1	TRUE	NA	0.00555667	20.1605
rs79113084	C	T	C	T	-0.152166	-0.0237684	0.1551	0.108641	FALSE	FALSE	FALSE	Rqaz30	0.30916	0.0233713	Goiter	TRUE	reported	textfile	12	29634919	0.0317519	2.06e-06	3610	genus.RuminococcaceaeUCG011	TRUE	reported	9gVgjs	textfile	2	1	TRUE	NA	0.00632166	22.9536
rs9729514	A	G	A	G	0.184934	0.0186457	0.1024	0.0927	FALSE	FALSE	FALSE	Rqaz30	0.450707	0.0247212	Goiter	TRUE	reported	textfile	1	219901055	0.0394616	2.37e-06	3632	genus.RuminococcaceaeUCG011	TRUE	reported	9gVgjs	textfile	2	1	TRUE	NA	0.00601059	21.9504
rs10279978	A	G	A	G	-0.0622202	-0.00259937	0.3479	0.310291	FALSE	FALSE	FALSE	Rqaz30	0.866867	0.0155057	Goiter	TRUE	reported	textfile	7	5319387	0.0127675	1.17e-06	14143	genus.Romboutsia	TRUE	reported	EoLgl8	textfile	2	1	TRUE	NA	0.0016764	23.7458
rs11221428	T	C	T	C	-0.0726779	-0.00340813	0.1551	0.227905	FALSE	FALSE	FALSE	Rqaz30	0.842112	0.0171097	Goiter	TRUE	reported	textfile	11	99665050	0.0158263	6.49e-06	14187	genus.Romboutsia	TRUE	reported	EoLgl8	textfile	2	1	TRUE	NA	0.00148426	21.0855
rs114398731	G	C	G	C	-0.131039	0.0247379	0.0358	0.0554017	FALSE	TRUE	FALSE	Rqaz30	0.434894	0.031681	Goiter	TRUE	reported	textfile	5	57229635	0.0293815	7.96e-06	10326	genus.Romboutsia	TRUE	reported	EoLgl8	textfile	2	1	TRUE	NA	0.00192256	19.8868
rs16843578	C	T	C	T	-0.0875276	-0.015175	0.0825	0.0524142	FALSE	FALSE	FALSE	Rqaz30	0.638024	0.0322553	Goiter	TRUE	reported	textfile	1	171903885	0.0196779	5.08e-06	14186	genus.Romboutsia	TRUE	reported	EoLgl8	textfile	2	1	TRUE	NA	0.00139274	19.7821
rs28603357	T	C	T	C	-0.214911	0.0238575	0.0636	0.0197798	FALSE	FALSE	FALSE	Rqaz30	0.643391	0.0515323	Goiter	TRUE	reported	textfile	7	106406824	0.0474739	8.52e-06	3693	genus.Romboutsia	TRUE	reported	EoLgl8	textfile	2	1	TRUE	NA	0.00551854	20.482
rs34302036	A	G	A	G	0.0550261	0.0170285	0.4145	0.421117	FALSE	FALSE	FALSE	Rqaz30	0.243018	0.0145857	Goiter	TRUE	reported	textfile	7	78136725	0.0120835	5.88e-06	14185	genus.Romboutsia	TRUE	reported	EoLgl8	textfile	2	1	TRUE	NA	0.00145979	20.7345
rs61841503	G	A	G	A	0.092888	-0.00669957	0.1372	0.129619	FALSE	FALSE	FALSE	Rqaz30	0.754282	0.0214046	Goiter	TRUE	reported	textfile	10	17019559	0.0171454	4e-08	13568	genus.Romboutsia	TRUE	reported	EoLgl8	textfile	2	1	TRUE	NA	0.00215859	29.3467
rs62504452	A	G	A	G	-0.0710048	-0.00211898	0.166	0.138692	FALSE	FALSE	FALSE	Rqaz30	0.918657	0.0207487	Goiter	TRUE	reported	textfile	7	145760298	0.0156654	4.66e-06	14178	genus.Romboutsia	TRUE	reported	EoLgl8	textfile	2	1	TRUE	NA	0.00144693	20.5414
rs7109293	A	G	A	G	0.0919112	-0.0146901	0.0924	0.116685	FALSE	FALSE	FALSE	Rqaz30	0.514596	0.0225413	Goiter	TRUE	reported	textfile	11	133834657	0.0205738	6.98e-06	14141	genus.Romboutsia	TRUE	reported	EoLgl8	textfile	2	1	TRUE	NA	0.00140933	19.9547
rs75200530	T	G	T	G	-0.190644	-0.0209677	0.0467	0.0300735	FALSE	FALSE	FALSE	Rqaz30	0.620149	0.0423044	Goiter	TRUE	reported	textfile	8	5088054	0.0421065	5.07e-06	5246	genus.Romboutsia	TRUE	reported	EoLgl8	textfile	2	1	TRUE	NA	0.00389249	20.492
rs75987356	G	A	G	A	-0.129578	-0.0168128	0.0686	0.0793982	FALSE	FALSE	FALSE	Rqaz30	0.531345	0.0268594	Goiter	TRUE	reported	textfile	2	16066705	0.0280454	6.71e-06	10466	genus.Romboutsia	TRUE	reported	EoLgl8	textfile	2	1	TRUE	NA	0.00203552	21.3431
rs77702691	A	G	A	G	-0.094406	-0.017591	0.1024	0.0886653	FALSE	FALSE	FALSE	Rqaz30	0.48829	0.0253827	Goiter	TRUE	reported	textfile	13	88725540	0.0208544	7.37e-06	12487	genus.Romboutsia	TRUE	reported	EoLgl8	textfile	2	1	TRUE	NA	0.00163844	20.4895
rs9389266	T	G	T	G	0.0722815	0.00222391	0.169	0.17539	FALSE	FALSE	FALSE	Rqaz30	0.906132	0.0188597	Goiter	TRUE	reported	textfile	6	135411737	0.0162353	9.38e-06	14187	genus.Romboutsia	TRUE	reported	EoLgl8	textfile	2	1	TRUE	NA	0.00139519	19.8185
rs9567264	C	T	C	T	0.0580018	-0.000948707	0.3201	0.33589	FALSE	FALSE	FALSE	Rqaz30	0.950266	0.0152102	Goiter	TRUE	reported	textfile	13	32720756	0.0127495	5.76e-06	14180	genus.Romboutsia	TRUE	reported	EoLgl8	textfile	2	1	TRUE	NA	0.00145743	20.6937
rs1031599	G	T	G	T	-0.078627	0.0116281	0.0845	0.064173	FALSE	FALSE	FALSE	Rqaz30	0.692403	0.0293939	Goiter	TRUE	reported	textfile	3	66725825	0.0175644	6.31e-06	17398	genus.Lachnoclostridium	TRUE	reported	PKCiSd	textfile	2	1	TRUE	NA	0.00115047	20.0367
rs12566975	T	C	T	C	-0.0468097	0.0201446	0.493	0.451776	FALSE	FALSE	FALSE	Rqaz30	0.162689	0.0144294	Goiter	TRUE	reported	textfile	1	185091351	0.0105787	9.57e-06	17921	genus.Lachnoclostridium	TRUE	reported	PKCiSd	textfile	2	1	TRUE	NA	0.00109137	19.5776
rs1528479	G	A	G	A	-0.0497798	-0.0121273	0.3698	0.375714	FALSE	FALSE	FALSE	Rqaz30	0.41527	0.0148865	Goiter	TRUE	reported	textfile	2	167244051	0.0111919	9.64e-06	17477	genus.Lachnoclostridium	TRUE	reported	PKCiSd	textfile	2	1	TRUE	NA	0.00113068	19.781
rs1997204	T	C	T	C	-0.108075	0.0268065	0.0527	0.04475	FALSE	FALSE	FALSE	Rqaz30	0.440883	0.0347818	Goiter	TRUE	reported	textfile	12	102046595	0.0242022	5.97e-06	14138	genus.Lachnoclostridium	TRUE	reported	PKCiSd	textfile	2	1	TRUE	NA	0.00140844	19.9378
rs2385421	A	G	A	G	0.0746186	-0.033835	0.1044	0.120384	FALSE	FALSE	FALSE	Rqaz30	0.127379	0.0221939	Goiter	TRUE	reported	textfile	18	19743455	0.0180734	7.14e-06	17903	genus.Lachnoclostridium	TRUE	reported	PKCiSd	textfile	2	1	TRUE	NA	0.000951206	17.0438
rs3821998	C	A	C	A	-0.0864066	0.0245707	0.0885	0.104771	FALSE	FALSE	FALSE	Rqaz30	0.295826	0.023503	Goiter	TRUE	reported	textfile	4	38694566	0.0192519	6.72e-06	17920	genus.Lachnoclostridium	TRUE	reported	PKCiSd	textfile	2	1	TRUE	NA	0.00112284	20.1417
rs4738679	G	A	G	A	-0.0520267	-0.0050716	0.3648	0.384352	FALSE	FALSE	FALSE	Rqaz30	0.731708	0.0147923	Goiter	TRUE	reported	textfile	8	59370320	0.011404	4.42e-06	17921	genus.Lachnoclostridium	TRUE	reported	PKCiSd	textfile	2	1	TRUE	NA	0.00116003	20.8106
rs6112314	A	C	A	C	-0.0561715	0.023403	0.3966	0.331304	FALSE	FALSE	FALSE	Rqaz30	0.124854	0.0152491	Goiter	TRUE	reported	textfile	20	19300846	0.0108174	2.43e-07	17842	genus.Lachnoclostridium	TRUE	reported	PKCiSd	textfile	2	1	TRUE	NA	0.00150899	26.961
rs615997	T	C	T	C	0.0511752	-0.000637303	0.499	0.511595	FALSE	FALSE	FALSE	Rqaz30	0.964498	0.0143181	Goiter	TRUE	reported	textfile	3	23037786	0.0106491	2.03e-06	17911	genus.Lachnoclostridium	TRUE	reported	PKCiSd	textfile	2	1	TRUE	NA	0.00128771	23.0913
rs62285313	A	G	A	G	0.0864203	-0.000157171	0.0855	0.0972759	FALSE	FALSE	FALSE	Rqaz30	0.994844	0.0243236	Goiter	TRUE	reported	textfile	3	177470032	0.0181565	1.58e-06	16991	genus.Lachnoclostridium	TRUE	reported	PKCiSd	textfile	2	1	TRUE	NA	0.00133158	22.6524
rs72829893	G	T	G	T	0.117472	0.0118214	0.0656	0.102857	FALSE	FALSE	FALSE	Rqaz30	0.616	0.0235709	Goiter	TRUE	reported	textfile	17	46694541	0.0268103	5.58e-06	12404	genus.Lachnoclostridium	TRUE	reported	PKCiSd	textfile	2	1	TRUE	NA	0.00154538	19.1954
rs78068103	A	G	A	G	0.0886199	0.00561308	0.0915	0.116028	FALSE	FALSE	FALSE	Rqaz30	0.802874	0.0224857	Goiter	TRUE	reported	textfile	17	13816159	0.0194248	3.67e-06	17477	genus.Lachnoclostridium	TRUE	reported	PKCiSd	textfile	2	1	TRUE	NA	0.0011895	20.8113
rs789029	C	T	C	T	-0.0641289	-0.0143973	0.1889	0.139604	FALSE	FALSE	FALSE	Rqaz30	0.486193	0.0206746	Goiter	TRUE	reported	textfile	18	1053252	0.0137974	3.75e-06	17922	genus.Lachnoclostridium	TRUE	reported	PKCiSd	textfile	2	1	TRUE	NA	0.00120393	21.6005
rs1035406	G	A	G	A	-0.11354	-0.0219469	0.0994	0.115556	FALSE	FALSE	FALSE	Rqaz30	0.327446	0.0224115	Goiter	TRUE	reported	textfile	5	119372737	0.0250863	5.84e-06	8483	family.Rhodospirillaceae	TRUE	reported	bnIPqn	textfile	2	1	TRUE	NA	0.00240896	20.4797
rs11591293	G	T	G	T	0.0743184	0.00339304	0.4195	0.424553	FALSE	FALSE	FALSE	Rqaz30	0.815186	0.0145162	Goiter	TRUE	reported	textfile	10	113419797	0.0158724	2.67e-06	8500	family.Rhodospirillaceae	TRUE	reported	bnIPqn	textfile	2	1	TRUE	NA	0.00257258	21.9182
rs12977163	G	C	G	C	0.0730951	0.00416885	0.3678	0.390518	FALSE	TRUE	FALSE	Rqaz30	0.777829	0.0147753	Goiter	TRUE	reported	textfile	19	28641647	0.0163491	7.63e-06	8044	family.Rhodospirillaceae	TRUE	reported	bnIPqn	textfile	2	1	TRUE	NA	0.0024788	19.984
rs13336560	C	T	C	T	-0.0701719	-0.00234142	0.4563	0.544181	FALSE	FALSE	FALSE	Rqaz30	0.87296	0.014643	Goiter	TRUE	reported	textfile	16	88554243	0.0158061	9.17e-06	8010	family.Rhodospirillaceae	TRUE	reported	bnIPqn	textfile	2	1	TRUE	NA	0.00245457	19.7045
rs1549633	A	C	A	C	0.0999312	0.0395332	0.1561	0.115256	FALSE	FALSE	FALSE	Rqaz30	0.0796398	0.0225546	Goiter	TRUE	reported	textfile	5	27945645	0.0218634	4.7e-06	8010	family.Rhodospirillaceae	TRUE	reported	bnIPqn	textfile	2	1	TRUE	NA	0.00260138	20.8862
rs1923415	A	G	A	G	-0.0999238	-0.00838967	0.1372	0.088644	FALSE	FALSE	FALSE	Rqaz30	0.739769	0.025258	Goiter	TRUE	reported	textfile	6	89268715	0.0227326	9.64e-06	8501	family.Rhodospirillaceae	TRUE	reported	bnIPqn	textfile	2	1	TRUE	NA	0.00226769	19.3169
rs3754624	C	T	C	T	0.0971389	0.0143505	0.162	0.176604	FALSE	FALSE	FALSE	Rqaz30	0.444137	0.0187533	Goiter	TRUE	reported	textfile	2	225633812	0.0200064	1.71e-06	8496	family.Rhodospirillaceae	TRUE	reported	bnIPqn	textfile	2	1	TRUE	NA	0.00276714	23.5693
rs4278423	T	C	T	C	0.107529	0.00647684	0.1064	0.0631388	FALSE	FALSE	FALSE	Rqaz30	0.826447	0.0295394	Goiter	TRUE	reported	textfile	10	2670553	0.0235725	3.12e-06	8501	family.Rhodospirillaceae	TRUE	reported	bnIPqn	textfile	2	1	TRUE	NA	0.0024418	20.8037
rs4822789	G	C	G	C	0.0734321	0.00816919	0.3926	0.386914	FALSE	TRUE	FALSE	Rqaz30	0.579658	0.0147489	Goiter	TRUE	reported	textfile	22	27173098	0.0160521	7.01e-06	8492	family.Rhodospirillaceae	TRUE	reported	bnIPqn	textfile	2	1	TRUE	NA	0.00245826	20.9221
rs55876211	C	T	C	T	-0.0911851	-0.00682219	0.172	0.254477	FALSE	FALSE	FALSE	Rqaz30	0.679617	0.0165191	Goiter	TRUE	reported	textfile	3	84471266	0.0196395	2.87e-06	8494	family.Rhodospirillaceae	TRUE	reported	bnIPqn	textfile	2	1	TRUE	NA	0.00253147	21.5518
rs61933850	G	A	G	A	0.164808	-0.0189194	0.0905	0.137329	FALSE	FALSE	FALSE	Rqaz30	0.368165	0.0210235	Goiter	TRUE	reported	textfile	12	73139398	0.0360647	7.23e-06	6830	family.Rhodospirillaceae	TRUE	reported	bnIPqn	textfile	2	1	TRUE	NA	0.00304823	20.877
rs6679026	T	C	T	C	0.111984	0.00580192	0.1074	0.100806	FALSE	FALSE	FALSE	Rqaz30	0.807159	0.0237693	Goiter	TRUE	reported	textfile	1	78619512	0.0251088	9.95e-06	8497	family.Rhodospirillaceae	TRUE	reported	bnIPqn	textfile	2	1	TRUE	NA	0.00233548	19.8864
rs7001029	C	T	C	T	0.117366	-0.076491	0.0934	0.0930276	FALSE	FALSE	FALSE	Rqaz30	0.0025405	0.0253409	Goiter	TRUE	reported	textfile	8	131958403	0.0261324	5.35e-06	8044	family.Rhodospirillaceae	TRUE	reported	bnIPqn	textfile	2	1	TRUE	NA	0.00250129	20.1658
rs72714493	A	G	A	G	0.0816858	-0.000422377	0.2157	0.15135	FALSE	FALSE	FALSE	Rqaz30	0.983307	0.0201872	Goiter	TRUE	reported	textfile	1	92206218	0.0180791	7.35e-06	8497	family.Rhodospirillaceae	TRUE	reported	bnIPqn	textfile	2	1	TRUE	NA	0.00239679	20.4097
rs74354280	C	T	C	T	-0.0911896	0.00826338	0.1531	0.278844	FALSE	FALSE	FALSE	Rqaz30	0.60566	0.0160057	Goiter	TRUE	reported	textfile	4	134192918	0.0204907	6.67e-06	8501	family.Rhodospirillaceae	TRUE	reported	bnIPqn	textfile	2	1	TRUE	NA	0.00232432	19.8004
rs76784716	A	G	A	G	0.136049	0.0136609	0.0716	0.11409	FALSE	FALSE	FALSE	Rqaz30	0.545637	0.0226057	Goiter	TRUE	reported	textfile	2	169033340	0.0285767	1.49e-06	8498	family.Rhodospirillaceae	TRUE	reported	bnIPqn	textfile	2	1	TRUE	NA	0.00266008	22.6603
rs9813022	A	G	A	G	-0.0842444	0.0146772	0.3022	0.37504	FALSE	FALSE	FALSE	Rqaz30	0.322609	0.0148388	Goiter	TRUE	reported	textfile	3	13726736	0.0163583	2.53e-07	8498	family.Rhodospirillaceae	TRUE	reported	bnIPqn	textfile	2	1	TRUE	NA	0.00311125	26.5156
rs1035406	G	A	G	A	-0.114725	-0.0219469	0.0994	0.115556	FALSE	FALSE	FALSE	Rqaz30	0.327446	0.0224115	Goiter	TRUE	reported	textfile	5	119372737	0.0247994	4.07e-06	8585	order.Rhodospirillales	TRUE	reported	N1bXEb	textfile	2	1	TRUE	NA	0.00248664	21.396
rs11591293	G	T	G	T	0.0722755	0.00339304	0.4195	0.424553	FALSE	FALSE	FALSE	Rqaz30	0.815186	0.0145162	Goiter	TRUE	reported	textfile	10	113419797	0.0158186	4.69e-06	8602	order.Rhodospirillales	TRUE	reported	N1bXEb	textfile	2	1	TRUE	NA	0.002421	20.8711
rs11630875	T	C	T	C	0.0945198	-0.0361372	0.1819	0.127023	FALSE	FALSE	FALSE	Rqaz30	0.0941586	0.0215891	Goiter	TRUE	reported	textfile	15	61775734	0.0202139	3.7e-06	8595	order.Rhodospirillales	TRUE	reported	N1bXEb	textfile	2	1	TRUE	NA	0.00253745	21.8598
rs13336560	C	T	C	T	-0.0695313	-0.00234142	0.4563	0.544181	FALSE	FALSE	FALSE	Rqaz30	0.87296	0.014643	Goiter	TRUE	reported	textfile	16	88554243	0.0157065	9.75e-06	8112	order.Rhodospirillales	TRUE	reported	N1bXEb	textfile	2	1	TRUE	NA	0.00241005	19.5927
rs1549633	A	C	A	C	0.0996735	0.0395332	0.1561	0.115256	FALSE	FALSE	FALSE	Rqaz30	0.0796398	0.0225546	Goiter	TRUE	reported	textfile	5	27945645	0.0216667	3.88e-06	8112	order.Rhodospirillales	TRUE	reported	N1bXEb	textfile	2	1	TRUE	NA	0.00260205	21.1577
rs3730086	A	G	A	G	0.0800354	0.0260086	0.2386	0.251334	FALSE	FALSE	FALSE	Rqaz30	0.115824	0.0165391	Goiter	TRUE	reported	textfile	5	67577051	0.0178737	7.98e-06	8602	order.Rhodospirillales	TRUE	reported	N1bXEb	textfile	2	1	TRUE	NA	0.00232554	20.0462
rs3754624	C	T	C	T	0.094128	0.0143505	0.162	0.176604	FALSE	FALSE	FALSE	Rqaz30	0.444137	0.0187533	Goiter	TRUE	reported	textfile	2	225633812	0.0198389	2.68e-06	8598	order.Rhodospirillales	TRUE	reported	N1bXEb	textfile	2	1	TRUE	NA	0.00261137	22.5061
rs4278423	T	C	T	C	0.105215	0.00647684	0.1064	0.0631388	FALSE	FALSE	FALSE	Rqaz30	0.826447	0.0295394	Goiter	TRUE	reported	textfile	10	2670553	0.0233778	3.98e-06	8603	order.Rhodospirillales	TRUE	reported	N1bXEb	textfile	2	1	TRUE	NA	0.00234898	20.2511
rs4822789	G	C	G	C	0.0727755	0.00816919	0.3926	0.386914	FALSE	TRUE	FALSE	Rqaz30	0.579658	0.0147489	Goiter	TRUE	reported	textfile	22	27173098	0.0159522	7.33e-06	8594	order.Rhodospirillales	TRUE	reported	N1bXEb	textfile	2	1	TRUE	NA	0.00241594	20.808
rs55876211	C	T	C	T	-0.0865002	-0.00682219	0.172	0.254477	FALSE	FALSE	FALSE	Rqaz30	0.679617	0.0165191	Goiter	TRUE	reported	textfile	3	84471266	0.0195197	7.87e-06	8596	order.Rhodospirillales	TRUE	reported	N1bXEb	textfile	2	1	TRUE	NA	0.0022793	19.6331
rs61933850	G	A	G	A	0.164663	-0.0189194	0.0905	0.137329	FALSE	FALSE	FALSE	Rqaz30	0.368165	0.0210235	Goiter	TRUE	reported	textfile	12	73139398	0.0360285	7e-06	6846	order.Rhodospirillales	TRUE	reported	N1bXEb	textfile	2	1	TRUE	NA	0.00304184	20.8819
rs7001029	C	T	C	T	0.120726	-0.076491	0.0934	0.0930276	FALSE	FALSE	FALSE	Rqaz30	0.0025405	0.0253409	Goiter	TRUE	reported	textfile	8	131958403	0.0260989	2.83e-06	8063	order.Rhodospirillales	TRUE	reported	N1bXEb	textfile	2	1	TRUE	NA	0.00264671	21.3917
rs76784716	A	G	A	G	0.136039	0.0136609	0.0716	0.11409	FALSE	FALSE	FALSE	Rqaz30	0.545637	0.0226057	Goiter	TRUE	reported	textfile	2	169033340	0.0284399	1.31e-06	8600	order.Rhodospirillales	TRUE	reported	N1bXEb	textfile	2	1	TRUE	NA	0.0026535	22.8755
rs77304857	C	A	C	A	-0.0997433	0.0155185	0.1123	0.193527	FALSE	FALSE	FALSE	Rqaz30	0.393565	0.0181892	Goiter	TRUE	reported	textfile	4	134248015	0.0222166	6.02e-06	8602	order.Rhodospirillales	TRUE	reported	N1bXEb	textfile	2	1	TRUE	NA	0.00233775	20.1518
rs9813022	A	G	A	G	-0.0830795	0.0146772	0.3022	0.37504	FALSE	FALSE	FALSE	Rqaz30	0.322609	0.0148388	Goiter	TRUE	reported	textfile	3	13726736	0.0162642	3.07e-07	8600	order.Rhodospirillales	TRUE	reported	N1bXEb	textfile	2	1	TRUE	NA	0.0030249	26.087
rs1035588	A	G	A	G	-0.108148	-0.00903354	0.3827	0.3721	FALSE	FALSE	FALSE	Rqaz30	0.544562	0.0149086	Goiter	TRUE	reported	textfile	2	150077190	0.0236848	4.86e-06	3739	genus.Olsenella	TRUE	reported	Q5bCIV	textfile	2	1	TRUE	NA	0.00554536	20.8386
rs17148768	G	A	G	A	0.140434	-0.00201948	0.2117	0.167573	FALSE	FALSE	FALSE	Rqaz30	0.916557	0.0192751	Goiter	TRUE	reported	textfile	10	10777085	0.0295602	2.2e-06	3648	genus.Olsenella	TRUE	reported	Q5bCIV	textfile	2	1	TRUE	NA	0.00614891	22.5576
rs2759329	G	A	G	A	-0.111131	0.0137206	0.34	0.369018	FALSE	FALSE	FALSE	Rqaz30	0.356665	0.0148856	Goiter	TRUE	reported	textfile	1	231960352	0.0237218	3.43e-06	3739	genus.Olsenella	TRUE	reported	Q5bCIV	textfile	2	1	TRUE	NA	0.00583552	21.9353
rs35225860	A	G	A	G	-0.223604	-0.0072993	0.0567	0.0393524	FALSE	FALSE	FALSE	Rqaz30	0.842069	0.0366343	Goiter	TRUE	reported	textfile	1	247642270	0.0482391	3.87e-06	3630	genus.Olsenella	TRUE	reported	Q5bCIV	textfile	2	1	TRUE	NA	0.00588422	21.4743
rs6046522	C	T	C	T	0.122938	0.0543183	0.2863	0.186558	FALSE	FALSE	FALSE	Rqaz30	0.00296122	0.0182783	Goiter	TRUE	reported	textfile	20	19969568	0.0269928	4.48e-06	3705	genus.Olsenella	TRUE	reported	Q5bCIV	textfile	2	1	TRUE	NA	0.00556758	20.7322
rs61090148	A	G	A	G	-0.104783	8.41e-05	0.4225	0.431743	FALSE	FALSE	FALSE	Rqaz30	0.995387	0.0145362	Goiter	TRUE	reported	textfile	4	174810498	0.0231343	6.44e-06	3739	genus.Olsenella	TRUE	reported	Q5bCIV	textfile	2	1	TRUE	NA	0.00545678	20.5039
rs62112538	C	T	C	T	-0.19943	0.032785	0.0805	0.111283	FALSE	FALSE	FALSE	Rqaz30	0.154639	0.0230339	Goiter	TRUE	reported	textfile	19	4925018	0.0407033	1.19e-06	3630	genus.Olsenella	TRUE	reported	Q5bCIV	textfile	2	1	TRUE	NA	0.00656984	23.993
rs72691585	C	A	C	A	-0.249079	0.0234788	0.0686	0.133761	FALSE	FALSE	FALSE	Rqaz30	0.26583	0.0211004	Goiter	TRUE	reported	textfile	9	21884425	0.0520814	2.95e-06	3078	genus.Olsenella	TRUE	reported	Q5bCIV	textfile	2	1	TRUE	NA	0.00737606	22.8573
rs7540303	C	T	C	T	0.108044	0.00771652	0.4215	0.366006	FALSE	FALSE	FALSE	Rqaz30	0.604278	0.0148893	Goiter	TRUE	reported	textfile	1	179629191	0.023638	5.32e-06	3739	genus.Olsenella	TRUE	reported	Q5bCIV	textfile	2	1	TRUE	NA	0.00555654	20.8808
rs8066522	G	A	G	A	-0.106529	0.0247405	0.3469	0.330954	FALSE	FALSE	FALSE	Rqaz30	0.105801	0.0152968	Goiter	TRUE	reported	textfile	17	59632873	0.0240379	9.7e-06	3739	genus.Olsenella	TRUE	reported	Q5bCIV	textfile	2	1	TRUE	NA	0.00522528	19.6295
rs9460691	C	A	C	A	0.119966	0.0191336	0.2167	0.1949	FALSE	FALSE	FALSE	Rqaz30	0.295703	0.0182976	Goiter	TRUE	reported	textfile	6	10422207	0.0268645	7.28e-06	3739	genus.Olsenella	TRUE	reported	Q5bCIV	textfile	2	1	TRUE	NA	0.00530508	19.9308
rs1035691	A	G	A	G	-0.055176	-0.00547253	0.338	0.404044	FALSE	FALSE	FALSE	Rqaz30	0.709498	0.0146901	Goiter	TRUE	reported	textfile	11	10658735	0.0121602	9.65e-06	15168	class.Deltaproteobacteria	TRUE	reported	oWw8iL	textfile	2	1	TRUE	NA	0.00135551	20.5856
rs112381107	C	T	C	T	0.206594	-0.0180196	0.0477	0.0633415	FALSE	FALSE	FALSE	Rqaz30	0.547724	0.0299741	Goiter	TRUE	reported	textfile	9	15269705	0.0456908	4.63e-06	4457	class.Deltaproteobacteria	TRUE	reported	oWw8iL	textfile	2	1	TRUE	NA	0.00456613	20.4354
rs11599763	T	C	T	C	-0.0544219	0.011179	0.3897	0.407834	FALSE	FALSE	FALSE	Rqaz30	0.448105	0.0147368	Goiter	TRUE	reported	textfile	10	11855599	0.0117397	3.94e-06	15168	class.Deltaproteobacteria	TRUE	reported	oWw8iL	textfile	2	1	TRUE	NA	0.00141479	21.4872
rs16851319	G	C	G	C	-0.0705516	0.00708708	0.1869	0.176946	FALSE	TRUE	FALSE	Rqaz30	0.708894	0.0189828	Goiter	TRUE	reported	textfile	1	203308383	0.0150849	5.68e-06	15154	class.Deltaproteobacteria	TRUE	reported	oWw8iL	textfile	2	1	TRUE	NA	0.00144136	21.871
rs17084793	G	A	G	A	-0.0710762	0.00474504	0.161	0.145219	FALSE	FALSE	FALSE	Rqaz30	0.816509	0.0204495	Goiter	TRUE	reported	textfile	18	69312914	0.015953	5.69e-06	15164	class.Deltaproteobacteria	TRUE	reported	oWw8iL	textfile	2	1	TRUE	NA	0.00130732	19.8475
rs17791387	A	G	A	G	-0.0735881	-0.0194282	0.1412	0.0951762	FALSE	FALSE	FALSE	Rqaz30	0.428963	0.0245626	Goiter	TRUE	reported	textfile	9	81834426	0.0154246	1.6e-06	15071	class.Deltaproteobacteria	TRUE	reported	oWw8iL	textfile	2	1	TRUE	NA	0.00150796	22.7577
rs2692012	A	G	A	G	0.110335	0.0994417	0.0636	0.054882	FALSE	FALSE	FALSE	Rqaz30	0.00124434	0.030801	Goiter	TRUE	reported	textfile	1	203991605	0.0253336	3.14e-06	13104	class.Deltaproteobacteria	TRUE	reported	oWw8iL	textfile	2	1	TRUE	NA	0.00144544	18.9656
rs2838334	G	A	G	A	0.0561722	0.0201296	0.3231	0.343755	FALSE	FALSE	FALSE	Rqaz30	0.182682	0.0151062	Goiter	TRUE	reported	textfile	21	45064961	0.0124124	5.45e-06	15168	class.Deltaproteobacteria	TRUE	reported	oWw8iL	textfile	2	1	TRUE	NA	0.0013484	20.4774
rs3935584	C	T	C	T	-0.0523485	0.00340296	0.496	0.532826	FALSE	FALSE	FALSE	Rqaz30	0.813404	0.0144171	Goiter	TRUE	reported	textfile	2	233929283	0.011566	7.5e-06	15166	class.Deltaproteobacteria	TRUE	reported	oWw8iL	textfile	2	1	TRUE	NA	0.0013489	20.4824
rs4506934	C	T	C	T	-0.0936514	-0.00258321	0.1123	0.117779	FALSE	FALSE	FALSE	Rqaz30	0.908084	0.022374	Goiter	TRUE	reported	textfile	17	2856662	0.02012	3.59e-06	15061	class.Deltaproteobacteria	TRUE	reported	oWw8iL	textfile	2	1	TRUE	NA	0.00143646	21.6627
rs55744759	A	G	A	G	-0.0779693	-0.005555	0.1163	0.112678	FALSE	FALSE	FALSE	Rqaz30	0.806872	0.0227232	Goiter	TRUE	reported	textfile	8	57867671	0.0170738	7.31e-06	15168	class.Deltaproteobacteria	TRUE	reported	oWw8iL	textfile	2	1	TRUE	NA	0.00137297	20.851
rs6058181	C	T	C	T	0.0825716	0.0350338	0.1233	0.162773	FALSE	FALSE	FALSE	Rqaz30	0.0716671	0.0194499	Goiter	TRUE	reported	textfile	20	33694801	0.0165958	3.4e-07	15100	class.Deltaproteobacteria	TRUE	reported	oWw8iL	textfile	2	1	TRUE	NA	0.00163672	24.7518
rs62020470	A	G	A	G	-0.0585411	0.0109551	0.2594	0.179043	FALSE	FALSE	FALSE	Rqaz30	0.560312	0.0188109	Goiter	TRUE	reported	textfile	15	96161065	0.0129358	4.85e-06	15168	class.Deltaproteobacteria	TRUE	reported	oWw8iL	textfile	2	1	TRUE	NA	0.0013484	20.4774
rs9928243	C	A	C	A	-0.0538457	0.0272826	0.4254	0.47281	FALSE	FALSE	FALSE	Rqaz30	0.0583983	0.0144147	Goiter	TRUE	reported	textfile	16	71541641	0.0117718	5.02e-06	15167	class.Deltaproteobacteria	TRUE	reported	oWw8iL	textfile	2	1	TRUE	NA	0.00137759	20.9199
rs10402491	C	T	C	T	0.0661701	0.023897	0.1203	0.168021	FALSE	FALSE	FALSE	Rqaz30	0.2139	0.0192266	Goiter	TRUE	reported	textfile	19	13425799	0.014851	7.58e-06	18334	family.Lachnospiraceae	TRUE	reported	fQ5tzg	textfile	2	1	TRUE	NA	0.00108165	19.8503
rs11139361	T	C	T	C	0.0494463	-0.0238434	0.3628	0.321792	FALSE	FALSE	FALSE	Rqaz30	0.120357	0.0153504	Goiter	TRUE	reported	textfile	9	72179847	0.0110503	4.26e-06	18333	family.Lachnospiraceae	TRUE	reported	fQ5tzg	textfile	2	1	TRUE	NA	0.00109096	20.0202
rs112040820	A	G	A	G	0.0549584	-0.0273043	0.2704	0.259627	FALSE	FALSE	FALSE	Rqaz30	0.0974294	0.0164737	Goiter	TRUE	reported	textfile	17	80469064	0.0117086	2.42e-06	17512	family.Lachnospiraceae	TRUE	reported	fQ5tzg	textfile	2	1	TRUE	NA	0.00125655	22.0298
rs11841382	G	T	G	T	-0.0718128	0.0149712	0.0736	0.0826695	FALSE	FALSE	FALSE	Rqaz30	0.56558	0.0260562	Goiter	TRUE	reported	textfile	13	38004672	0.017462	9.58e-06	18340	family.Lachnospiraceae	TRUE	reported	fQ5tzg	textfile	2	1	TRUE	NA	0.000921335	16.911
rs11979110	T	C	T	C	-0.0500924	0.0124773	0.4473	0.463024	FALSE	FALSE	FALSE	Rqaz30	0.386116	0.0143966	Goiter	TRUE	reported	textfile	7	130436459	0.0105069	1.82e-06	18339	family.Lachnospiraceae	TRUE	reported	fQ5tzg	textfile	2	1	TRUE	NA	0.00123789	22.7274
rs1205443	A	G	A	G	0.0501415	-0.0146189	0.336	0.351639	FALSE	FALSE	FALSE	Rqaz30	0.33406	0.0151339	Goiter	TRUE	reported	textfile	20	36876868	0.0112157	7.29e-06	17779	family.Lachnospiraceae	TRUE	reported	fQ5tzg	textfile	2	1	TRUE	NA	0.00112291	19.9844
rs12760724	A	C	A	C	-0.0484566	0.00181376	0.3439	0.328801	FALSE	FALSE	FALSE	Rqaz30	0.905759	0.0153203	Goiter	TRUE	reported	textfile	1	214031969	0.0107934	7.27e-06	18340	family.Lachnospiraceae	TRUE	reported	fQ5tzg	textfile	2	1	TRUE	NA	0.00109777	20.1531
rs13005175	A	G	A	G	0.0993483	0.0178676	0.0885	0.044314	FALSE	FALSE	FALSE	Rqaz30	0.609049	0.0349364	Goiter	TRUE	reported	textfile	2	232469722	0.0218395	8.37e-06	16893	family.Lachnospiraceae	TRUE	reported	fQ5tzg	textfile	2	1	TRUE	NA	0.00122348	20.6911
rs2159863	A	G	A	G	-0.0585831	-0.0186647	0.1978	0.179405	FALSE	FALSE	FALSE	Rqaz30	0.31908	0.0187331	Goiter	TRUE	reported	textfile	4	10245354	0.0128742	3.7e-06	18340	family.Lachnospiraceae	TRUE	reported	fQ5tzg	textfile	2	1	TRUE	NA	0.00112775	20.7041
rs2910921	T	C	T	C	0.160302	0.00877594	0.0447	0.028589	FALSE	FALSE	FALSE	Rqaz30	0.838947	0.0431801	Goiter	TRUE	reported	textfile	5	32348593	0.035832	8.42e-06	6549	family.Lachnospiraceae	TRUE	reported	fQ5tzg	textfile	2	1	TRUE	NA	0.00304674	20.008
rs3127230	C	T	C	T	-0.0503537	-0.0262438	0.334	0.303373	FALSE	FALSE	FALSE	Rqaz30	0.0942584	0.0156834	Goiter	TRUE	reported	textfile	10	103392503	0.0112201	6.2e-06	18340	family.Lachnospiraceae	TRUE	reported	fQ5tzg	textfile	2	1	TRUE	NA	0.00109697	20.1384
rs35524804	T	C	T	C	-0.0607481	-0.00767423	0.2674	0.213991	FALSE	FALSE	FALSE	Rqaz30	0.662477	0.0175815	Goiter	TRUE	reported	textfile	9	100113683	0.0125216	2.45e-06	17859	family.Lachnospiraceae	TRUE	reported	fQ5tzg	textfile	2	1	TRUE	NA	0.00131619	23.5342
rs7359994	T	C	T	C	-0.0503142	0.00570252	0.332	0.403201	FALSE	FALSE	FALSE	Rqaz30	0.69722	0.0146566	Goiter	TRUE	reported	textfile	19	29408858	0.0112482	5.36e-06	18340	family.Lachnospiraceae	TRUE	reported	fQ5tzg	textfile	2	1	TRUE	NA	0.00108979	20.0065
rs79086868	T	C	T	C	0.0776723	0.00691529	0.1093	0.101101	FALSE	FALSE	FALSE	Rqaz30	0.772008	0.0238664	Goiter	TRUE	reported	textfile	9	133791605	0.0164472	3.01e-06	17522	family.Lachnospiraceae	TRUE	reported	fQ5tzg	textfile	2	1	TRUE	NA	0.00127119	22.2996
rs959845	C	T	C	T	-0.0493666	0.0225098	0.4453	0.426	FALSE	FALSE	FALSE	Rqaz30	0.126895	0.0147464	Goiter	TRUE	reported	textfile	4	186906801	0.0107801	5.17e-06	17859	family.Lachnospiraceae	TRUE	reported	fQ5tzg	textfile	2	1	TRUE	NA	0.00117288	20.9686
rs9929145	G	A	G	A	-0.125721	-0.0204433	0.0616	0.0490472	FALSE	FALSE	FALSE	Rqaz30	0.540978	0.0334405	Goiter	TRUE	reported	textfile	16	76559184	0.0245233	2.84e-07	15866	family.Lachnospiraceae	TRUE	reported	fQ5tzg	textfile	2	1	TRUE	NA	0.00165376	26.2786
rs10404377	C	A	C	A	-0.0503183	-0.0116469	0.4225	0.421472	FALSE	FALSE	FALSE	Rqaz30	0.429286	0.0147352	Goiter	TRUE	reported	textfile	19	16174657	0.011165	6.99e-06	16269	family.FamilyXIII	TRUE	reported	xiNVeL	textfile	2	1	TRUE	NA	0.0012469	20.3086
rs118170811	A	G	A	G	0.151619	-0.037112	0.0398	0.0307238	FALSE	FALSE	FALSE	Rqaz30	0.372481	0.0416131	Goiter	TRUE	reported	textfile	10	102366896	0.0317112	1.8e-06	9645	family.FamilyXIII	TRUE	reported	xiNVeL	textfile	2	1	TRUE	NA	0.00236457	22.8556
rs12643275	A	T	A	T	-0.0550907	-0.00292234	0.3499	0.280993	FALSE	TRUE	FALSE	Rqaz30	0.855867	0.0160889	Goiter	TRUE	reported	textfile	4	162211872	0.0116474	2.42e-06	16269	family.FamilyXIII	TRUE	reported	xiNVeL	textfile	2	1	TRUE	NA	0.00137322	22.369
rs12904405	A	G	A	G	-0.0851896	-0.0128085	0.1024	0.0945991	FALSE	FALSE	FALSE	Rqaz30	0.603208	0.0246416	Goiter	TRUE	reported	textfile	15	94105415	0.0192688	7.67e-06	16643	family.FamilyXIII	TRUE	reported	xiNVeL	textfile	2	1	TRUE	NA	0.00117306	19.5438
rs1999289	A	T	A	T	-0.0637366	0.00555106	0.2505	0.240674	FALSE	TRUE	FALSE	Rqaz30	0.744367	0.0170239	Goiter	TRUE	reported	textfile	21	19685992	0.013927	2.54e-06	16269	family.FamilyXIII	TRUE	reported	xiNVeL	textfile	2	1	TRUE	NA	0.00128571	20.9417
rs3098182	G	T	G	T	0.0508511	-0.0462868	0.4324	0.517982	FALSE	FALSE	FALSE	Rqaz30	0.00127186	0.0143647	Goiter	TRUE	reported	textfile	15	50802980	0.011014	4.04e-06	16731	family.FamilyXIII	TRUE	reported	xiNVeL	textfile	2	1	TRUE	NA	0.00127243	21.3136
rs4293737	A	G	A	G	-0.112091	-0.00451531	0.2266	0.221386	FALSE	FALSE	FALSE	Rqaz30	0.799161	0.0177466	Goiter	TRUE	reported	textfile	3	32373530	0.0271305	8.38e-06	5704	family.FamilyXIII	TRUE	reported	xiNVeL	textfile	2	1	TRUE	NA	0.00298364	17.0636
rs482905	G	T	G	T	0.0596528	-0.0271892	0.2495	0.247759	FALSE	FALSE	FALSE	Rqaz30	0.100735	0.0165657	Goiter	TRUE	reported	textfile	1	166557202	0.012717	3.72e-06	16737	family.FamilyXIII	TRUE	reported	xiNVeL	textfile	2	1	TRUE	NA	0.00131293	22.0008
rs6501525	A	G	A	G	0.0561559	-0.0345726	0.3857	0.339738	FALSE	FALSE	FALSE	Rqaz30	0.0232359	0.0152334	Goiter	TRUE	reported	textfile	17	70218627	0.0115587	1.24e-06	16269	family.FamilyXIII	TRUE	reported	xiNVeL	textfile	2	1	TRUE	NA	0.00144871	23.6003
rs66753613	G	A	G	A	0.0651136	-0.0137609	0.2048	0.183912	FALSE	FALSE	FALSE	Rqaz30	0.460224	0.0186341	Goiter	TRUE	reported	textfile	1	39212021	0.0144251	8.08e-06	16269	family.FamilyXIII	TRUE	reported	xiNVeL	textfile	2	1	TRUE	NA	0.00125083	20.3728
rs6797051	C	T	C	T	-0.0805984	-0.0388733	0.1173	0.0948961	FALSE	FALSE	FALSE	Rqaz30	0.111333	0.0244144	Goiter	TRUE	reported	textfile	3	88995218	0.0171364	4.89e-06	16737	family.FamilyXIII	TRUE	reported	xiNVeL	textfile	2	1	TRUE	NA	0.00131996	22.1188
rs7514702	T	C	T	C	-0.0663236	-0.0075294	0.1769	0.149365	FALSE	FALSE	FALSE	Rqaz30	0.708601	0.0201464	Goiter	TRUE	reported	textfile	1	186914023	0.0141626	3.92e-06	16737	family.FamilyXIII	TRUE	reported	xiNVeL	textfile	2	1	TRUE	NA	0.0013086	21.9281
rs10409783	A	G	A	G	0.0950828	0.00947002	0.2833	0.291715	FALSE	FALSE	FALSE	Rqaz30	0.551831	0.0159155	Goiter	TRUE	reported	textfile	19	4555786	0.0211239	7.7e-06	5941	genus.Slackia	TRUE	reported	MYwSKs	textfile	2	1	TRUE	NA	0.00339873	20.2539
rs112764253	T	A	T	A	0.194714	-0.0730987	0.0408	0.0304616	FALSE	TRUE	FALSE	Rqaz30	0.0837221	0.0422661	Goiter	TRUE	reported	textfile	7	78282725	0.0411598	3.4e-06	5634	genus.Slackia	TRUE	reported	MYwSKs	textfile	2	1	TRUE	NA	0.00395647	22.3713
rs12440440	A	G	A	G	0.0901934	-0.0211979	0.3091	0.341734	FALSE	FALSE	FALSE	Rqaz30	0.161012	0.0151232	Goiter	TRUE	reported	textfile	15	34041896	0.0190582	2.63e-06	6063	genus.Slackia	TRUE	reported	MYwSKs	textfile	2	1	TRUE	NA	0.00368039	22.3893
rs13339230	C	G	C	G	0.147055	-0.00541315	0.0885	0.086941	FALSE	TRUE	FALSE	Rqaz30	0.832006	0.0255182	Goiter	TRUE	reported	textfile	16	7460475	0.0330635	7.42e-06	6063	genus.Slackia	TRUE	reported	MYwSKs	textfile	2	1	TRUE	NA	0.00325206	19.775
rs16894137	C	T	C	T	-0.122792	0.0347692	0.1431	0.130545	FALSE	FALSE	FALSE	Rqaz30	0.103301	0.0213432	Goiter	TRUE	reported	textfile	8	96946291	0.0263047	2.71e-06	6063	genus.Slackia	TRUE	reported	MYwSKs	textfile	2	1	TRUE	NA	0.00358121	21.7837
rs35156985	T	C	T	C	-0.155709	-0.0156376	0.0636	0.042048	FALSE	FALSE	FALSE	Rqaz30	0.66628	0.0362603	Goiter	TRUE	reported	textfile	7	99451715	0.0348085	8.06e-06	5965	genus.Slackia	TRUE	reported	MYwSKs	textfile	2	1	TRUE	NA	0.00334343	20.0037
rs4492265	A	G	A	G	-0.0905757	-0.00264607	0.3101	0.305793	FALSE	FALSE	FALSE	Rqaz30	0.865885	0.0156676	Goiter	TRUE	reported	textfile	7	13523683	0.0191658	2.41e-06	6063	genus.Slackia	TRUE	reported	MYwSKs	textfile	2	1	TRUE	NA	0.00367014	22.3267
rs58767323	G	C	G	C	-0.102833	0.00716147	0.1899	0.177037	FALSE	TRUE	FALSE	Rqaz30	0.70342	0.0188109	Goiter	TRUE	reported	textfile	4	57167507	0.0227077	4.6e-06	6063	genus.Slackia	TRUE	reported	MYwSKs	textfile	2	1	TRUE	NA	0.00337107	20.5012
rs8901	C	T	C	T	0.0934594	0.0192253	0.3708	0.292435	FALSE	FALSE	FALSE	Rqaz30	0.223393	0.01579	Goiter	TRUE	reported	textfile	17	74267010	0.0186813	6.07e-07	6063	genus.Slackia	TRUE	reported	MYwSKs	textfile	2	1	TRUE	NA	0.00411107	25.0201
rs10414815	T	C	T	C	0.10453	0.0126811	0.1193	0.046388	FALSE	FALSE	FALSE	Rqaz30	0.713451	0.0345321	Goiter	TRUE	reported	textfile	19	42586245	0.0230253	4.24e-06	11564	genus.LachnospiraceaeUCG010	TRUE	reported	JximSU	textfile	2	1	TRUE	NA	0.00177905	20.606
rs11192447	A	G	A	G	0.126592	0.0481354	0.0746	0.0501183	FALSE	FALSE	FALSE	Rqaz30	0.144093	0.0329533	Goiter	TRUE	reported	textfile	10	83848397	0.024345	4.69e-07	12695	genus.LachnospiraceaeUCG010	TRUE	reported	JximSU	textfile	2	1	TRUE	NA	0.00212538	27.0349
rs12346653	C	T	C	T	0.0657686	-0.0121287	0.2744	0.209625	FALSE	FALSE	FALSE	Rqaz30	0.49236	0.0176659	Goiter	TRUE	reported	textfile	9	92267239	0.0139569	2.7e-06	12816	genus.LachnospiraceaeUCG010	TRUE	reported	JximSU	textfile	2	1	TRUE	NA	0.00172963	22.2019
rs17730011	G	A	G	A	-0.0702357	0.00106759	0.2187	0.215079	FALSE	FALSE	FALSE	Rqaz30	0.951439	0.0175303	Goiter	TRUE	reported	textfile	6	84772845	0.015706	7.85e-06	13226	genus.LachnospiraceaeUCG010	TRUE	reported	JximSU	textfile	2	1	TRUE	NA	0.00150973	19.9949
rs2153460	A	T	A	T	-0.0684038	-0.0120434	0.1839	0.163781	FALSE	TRUE	FALSE	Rqaz30	0.533857	0.0193584	Goiter	TRUE	reported	textfile	9	85576178	0.0156562	9.17e-06	13236	genus.LachnospiraceaeUCG010	TRUE	reported	JximSU	textfile	2	1	TRUE	NA	0.00144015	19.0864
rs2833528	C	T	C	T	-0.0562148	-0.019046	0.3608	0.372958	FALSE	FALSE	FALSE	Rqaz30	0.200733	0.0148859	Goiter	TRUE	reported	textfile	21	33193567	0.0127763	9.92e-06	13233	genus.LachnospiraceaeUCG010	TRUE	reported	JximSU	textfile	2	1	TRUE	NA	0.00146083	19.3564
rs4576377	A	C	A	C	-0.0572001	-0.000223552	0.3837	0.367558	FALSE	FALSE	FALSE	Rqaz30	0.98806	0.0149383	Goiter	TRUE	reported	textfile	7	81410263	0.0127043	7.63e-06	13225	genus.LachnospiraceaeUCG010	TRUE	reported	JximSU	textfile	2	1	TRUE	NA	0.00153049	20.2687
rs72761829	A	T	A	T	0.111884	-0.0205808	0.0716	0.088935	FALSE	TRUE	FALSE	Rqaz30	0.415987	0.0253021	Goiter	TRUE	reported	textfile	1	224897491	0.0238893	2.58e-06	11488	genus.LachnospiraceaeUCG010	TRUE	reported	JximSU	textfile	2	1	TRUE	NA	0.0019057	21.9306
rs72894957	G	A	G	A	0.222263	0.102518	0.0477	0.0226189	FALSE	FALSE	FALSE	Rqaz30	0.0337551	0.0482893	Goiter	TRUE	reported	textfile	2	185862591	0.0486425	5.68e-06	4316	genus.LachnospiraceaeUCG010	TRUE	reported	JximSU	textfile	2	1	TRUE	NA	0.00481421	20.869
rs74315802	G	T	G	T	0.0867262	0.0156259	0.1213	0.186797	FALSE	FALSE	FALSE	Rqaz30	0.403547	0.0187068	Goiter	TRUE	reported	textfile	14	29872341	0.0183477	3.19e-06	12715	genus.LachnospiraceaeUCG010	TRUE	reported	JximSU	textfile	2	1	TRUE	NA	0.00175412	22.3393
rs9981767	A	C	A	C	0.0655062	0.0174817	0.3161	0.259793	FALSE	FALSE	FALSE	Rqaz30	0.290125	0.0165257	Goiter	TRUE	reported	textfile	21	44079875	0.0131994	9.96e-07	12816	genus.LachnospiraceaeUCG010	TRUE	reported	JximSU	textfile	2	1	TRUE	NA	0.00191809	24.6256
rs10417872	T	G	T	G	0.118306	-0.00438568	0.2584	0.284964	FALSE	FALSE	FALSE	Rqaz30	0.78289	0.0159158	Goiter	TRUE	reported	textfile	19	28767353	0.024522	1.29e-06	4056	genus.Lactococcus	TRUE	reported	USUxiE	textfile	2	1	TRUE	NA	0.00570582	23.2641
rs123059	T	C	T	C	-0.13671	0.0202362	0.2217	0.219211	FALSE	FALSE	FALSE	Rqaz30	0.245736	0.0174334	Goiter	TRUE	reported	textfile	17	2699935	0.0274694	1.27e-06	3760	genus.Lactococcus	TRUE	reported	USUxiE	textfile	2	1	TRUE	NA	0.00654429	24.7555
rs12621813	G	A	G	A	0.108423	-0.00718523	0.2823	0.264982	FALSE	FALSE	FALSE	Rqaz30	0.658966	0.0162805	Goiter	TRUE	reported	textfile	2	31266049	0.0239978	6.61e-06	4057	genus.Lactococcus	TRUE	reported	USUxiE	textfile	2	1	TRUE	NA	0.00500624	20.4025
rs17168302	G	A	G	A	0.191857	-0.003432	0.0656	0.106885	FALSE	FALSE	FALSE	Rqaz30	0.883281	0.023377	Goiter	TRUE	reported	textfile	7	14650221	0.0424761	6.29e-06	4023	genus.Lactococcus	TRUE	reported	USUxiE	textfile	2	1	TRUE	NA	0.00504565	20.3915
rs2293361	C	T	C	T	-0.199221	-0.0719509	0.0646	0.0531567	FALSE	FALSE	FALSE	Rqaz30	0.0248119	0.0320591	Goiter	TRUE	reported	textfile	2	54114864	0.0430969	1.4e-06	3787	genus.Lactococcus	TRUE	reported	USUxiE	textfile	2	1	TRUE	NA	0.00561099	21.3574
rs34757988	G	C	G	C	0.122294	-0.0190493	0.326	0.391034	FALSE	TRUE	FALSE	Rqaz30	0.196343	0.0147435	Goiter	TRUE	reported	textfile	18	64699550	0.0228976	8.95e-08	4055	genus.Lactococcus	TRUE	reported	USUxiE	textfile	2	1	TRUE	NA	0.00698545	28.5112
rs4766997	C	T	C	T	0.114599	0.0120859	0.2962	0.42614	FALSE	FALSE	FALSE	Rqaz30	0.405159	0.0145186	Goiter	TRUE	reported	textfile	12	113161438	0.023839	2.06e-06	4053	genus.Lactococcus	TRUE	reported	USUxiE	textfile	2	1	TRUE	NA	0.00566945	23.0979
rs55910161	C	T	C	T	0.146426	-0.00401714	0.1352	0.11228	FALSE	FALSE	FALSE	Rqaz30	0.860704	0.0228926	Goiter	TRUE	reported	textfile	10	71518643	0.0307367	2.36e-06	3836	genus.Lactococcus	TRUE	reported	USUxiE	textfile	2	1	TRUE	NA	0.00588141	22.6827
rs6674304	C	T	C	T	0.200758	-0.0484243	0.0686	0.0382554	FALSE	FALSE	FALSE	Rqaz30	0.20084	0.0378563	Goiter	TRUE	reported	textfile	1	116887742	0.0442121	6.18e-06	3869	genus.Lactococcus	TRUE	reported	USUxiE	textfile	2	1	TRUE	NA	0.00530096	20.608
rs757872	G	C	G	C	0.140799	-0.00634431	0.2058	0.16997	FALSE	TRUE	FALSE	Rqaz30	0.741481	0.0192315	Goiter	TRUE	reported	textfile	22	31532568	0.027582	4.37e-07	3792	genus.Lactococcus	TRUE	reported	USUxiE	textfile	2	1	TRUE	NA	0.00682506	26.0447
rs7992246	T	C	T	C	0.104232	0.00704042	0.3469	0.389723	FALSE	FALSE	FALSE	Rqaz30	0.63274	0.0147327	Goiter	TRUE	reported	textfile	13	113472525	0.0230786	4.45e-06	4057	genus.Lactococcus	TRUE	reported	USUxiE	textfile	2	1	TRUE	NA	0.00500264	20.3877
rs10439674	A	G	A	G	-0.0572129	0.00449704	0.2018	0.202407	FALSE	FALSE	FALSE	Rqaz30	0.801074	0.0178484	Goiter	TRUE	reported	textfile	21	42681392	0.0130007	7.68e-06	17381	genus.Fusicatenibacter	TRUE	reported	geSaFQ	textfile	2	1	TRUE	NA	0.00111301	19.3645
rs167879	C	T	C	T	-0.0659543	0.0114212	0.167	0.148319	FALSE	FALSE	FALSE	Rqaz30	0.572473	0.0202356	Goiter	TRUE	reported	textfile	20	55937366	0.0148763	5.87e-06	16542	genus.Fusicatenibacter	TRUE	reported	geSaFQ	textfile	2	1	TRUE	NA	0.00118685	19.6538
rs1864685	A	C	A	C	-0.0494799	0.0107541	0.4652	0.406739	FALSE	FALSE	FALSE	Rqaz30	0.461268	0.0145965	Goiter	TRUE	reported	textfile	17	70721782	0.0108105	4.96e-06	17374	genus.Fusicatenibacter	TRUE	reported	geSaFQ	textfile	2	1	TRUE	NA	0.00120433	20.9468
rs2025938	G	A	G	A	-0.0967298	-0.017996	0.0765	0.06569	FALSE	FALSE	FALSE	Rqaz30	0.536975	0.0291483	Goiter	TRUE	reported	textfile	10	112177119	0.0205426	2.99e-06	15626	genus.Fusicatenibacter	TRUE	reported	geSaFQ	textfile	2	1	TRUE	NA	0.00141693	22.1695
rs206581	A	G	A	G	-0.0568339	0.0186507	0.2087	0.217734	FALSE	FALSE	FALSE	Rqaz30	0.284759	0.0174356	Goiter	TRUE	reported	textfile	18	10370596	0.0127894	8.96e-06	17384	genus.Fusicatenibacter	TRUE	reported	geSaFQ	textfile	2	1	TRUE	NA	0.00113467	19.7453
rs2132128	G	A	G	A	-0.0771914	0.0336149	0.165	0.102722	FALSE	FALSE	FALSE	Rqaz30	0.159025	0.0238682	Goiter	TRUE	reported	textfile	8	15360718	0.0160344	1.08e-06	17370	genus.Fusicatenibacter	TRUE	reported	geSaFQ	textfile	2	1	TRUE	NA	0.00133245	23.1729
rs3303	T	C	T	C	-0.0953657	0.0450825	0.0765	0.0645852	FALSE	FALSE	FALSE	Rqaz30	0.125215	0.0294033	Goiter	TRUE	reported	textfile	10	120447429	0.020407	3.94e-06	16877	genus.Fusicatenibacter	TRUE	reported	geSaFQ	textfile	2	1	TRUE	NA	0.00129232	21.8361
rs4378146	A	C	A	C	-0.0616691	0.00505845	0.2416	0.255072	FALSE	FALSE	FALSE	Rqaz30	0.75918	0.0165008	Goiter	TRUE	reported	textfile	1	24927625	0.0125259	7.2e-07	17384	genus.Fusicatenibacter	TRUE	reported	geSaFQ	textfile	2	1	TRUE	NA	0.0013924	24.2364
rs60254196	A	G	A	G	-0.0492427	0.0152813	0.5408	0.464476	FALSE	FALSE	FALSE	Rqaz30	0.290128	0.0144457	Goiter	TRUE	reported	textfile	7	148856720	0.0109365	5.47e-06	16978	genus.Fusicatenibacter	TRUE	reported	geSaFQ	textfile	2	1	TRUE	NA	0.00119268	20.2711
rs62187631	T	C	T	C	-0.0710571	0.0340928	0.1402	0.193041	FALSE	FALSE	FALSE	Rqaz30	0.0616254	0.0182414	Goiter	TRUE	reported	textfile	2	226649570	0.015924	4.55e-06	16522	genus.Fusicatenibacter	TRUE	reported	geSaFQ	textfile	2	1	TRUE	NA	0.00120372	19.9094
rs62353480	A	G	A	G	-0.0701397	0.0196716	0.171	0.175117	FALSE	FALSE	FALSE	Rqaz30	0.304635	0.019163	Goiter	TRUE	reported	textfile	5	29595000	0.0145589	1.57e-06	16119	genus.Fusicatenibacter	TRUE	reported	geSaFQ	textfile	2	1	TRUE	NA	0.00143783	23.2069
rs6515626	G	A	G	A	0.141575	-0.00809219	0.0616	0.0668598	FALSE	FALSE	FALSE	Rqaz30	0.778399	0.0287563	Goiter	TRUE	reported	textfile	20	25257001	0.0313559	7.29e-06	7796	genus.Fusicatenibacter	TRUE	reported	geSaFQ	textfile	2	1	TRUE	NA	0.00260813	20.3809
rs704418	T	C	T	C	0.0739124	-0.0284959	0.1859	0.13133	FALSE	FALSE	FALSE	Rqaz30	0.189709	0.0217287	Goiter	TRUE	reported	textfile	3	64252803	0.0151073	7.77e-07	16626	genus.Fusicatenibacter	TRUE	reported	geSaFQ	textfile	2	1	TRUE	NA	0.00143764	23.9337
rs73103914	A	G	A	G	-0.0597324	-0.00383464	0.1779	0.150372	FALSE	FALSE	FALSE	Rqaz30	0.848952	0.020134	Goiter	TRUE	reported	textfile	12	58658311	0.0134458	8.3e-06	17384	genus.Fusicatenibacter	TRUE	reported	geSaFQ	textfile	2	1	TRUE	NA	0.00113398	19.7333
rs792108	T	C	T	C	-0.0508345	-3.66e-05	0.3539	0.410045	FALSE	FALSE	FALSE	Rqaz30	0.997999	0.0146056	Goiter	TRUE	reported	textfile	2	5532793	0.0113843	8.5e-06	16978	genus.Fusicatenibacter	TRUE	reported	geSaFQ	textfile	2	1	TRUE	NA	0.00117302	19.9366
rs8028026	A	G	A	G	-0.0792146	-0.00254484	0.0915	0.092795	FALSE	FALSE	FALSE	Rqaz30	0.918056	0.0247354	Goiter	TRUE	reported	textfile	15	88353215	0.0180505	8.06e-06	16522	genus.Fusicatenibacter	TRUE	reported	geSaFQ	textfile	2	1	TRUE	NA	0.0011643	19.2566
rs8063430	T	C	T	C	-0.104026	-0.101189	0.0596	0.0508592	FALSE	FALSE	FALSE	Rqaz30	0.00261036	0.0336148	Goiter	TRUE	reported	textfile	16	73821805	0.022217	4.93e-06	15552	genus.Fusicatenibacter	TRUE	reported	geSaFQ	textfile	2	1	TRUE	NA	0.00140773	21.9211
rs9905659	G	A	G	A	-0.061617	0.00921904	0.1879	0.182861	FALSE	FALSE	FALSE	Rqaz30	0.620818	0.0186359	Goiter	TRUE	reported	textfile	17	70697344	0.0136576	7.31e-06	17384	genus.Fusicatenibacter	TRUE	reported	geSaFQ	textfile	2	1	TRUE	NA	0.00116949	20.3518
rs10461257	A	G	A	G	-0.0551969	0.00831813	0.2853	0.352196	FALSE	FALSE	FALSE	Rqaz30	0.585136	0.0152376	Goiter	TRUE	reported	textfile	4	156131004	0.0122069	6.51e-06	15987	genus.ChristensenellaceaeR.7group	TRUE	reported	244jlR	textfile	2	1	TRUE	NA	0.00127731	20.4439
rs17081797	A	G	A	G	-0.0904325	0.0253367	0.0686	0.0643949	FALSE	FALSE	FALSE	Rqaz30	0.385194	0.0291774	Goiter	TRUE	reported	textfile	18	67555560	0.0204253	3.34e-06	16324	genus.ChristensenellaceaeR.7group	TRUE	reported	244jlR	textfile	2	1	TRUE	NA	0.0011994	19.6001
rs60954665	T	G	T	G	0.049815	-0.0168099	0.5099	0.496357	FALSE	FALSE	FALSE	Rqaz30	0.24137	0.0143482	Goiter	TRUE	reported	textfile	19	35883736	0.0110787	7.13e-06	16324	genus.ChristensenellaceaeR.7group	TRUE	reported	244jlR	textfile	2	1	TRUE	NA	0.00123702	20.2156
rs62132810	A	G	A	G	-0.0828853	-0.0125728	0.1083	0.143744	FALSE	FALSE	FALSE	Rqaz30	0.542963	0.0206674	Goiter	TRUE	reported	textfile	19	49279227	0.0179623	5.67e-06	15066	genus.ChristensenellaceaeR.7group	TRUE	reported	244jlR	textfile	2	1	TRUE	NA	0.00141131	21.29
rs62190261	A	C	A	C	0.0958394	-0.0374121	0.0905	0.0868364	FALSE	FALSE	FALSE	Rqaz30	0.147065	0.0258018	Goiter	TRUE	reported	textfile	2	230943099	0.0214723	8.74e-06	15274	genus.ChristensenellaceaeR.7group	TRUE	reported	244jlR	textfile	2	1	TRUE	NA	0.00130261	19.9193
rs62467127	C	T	C	T	0.114108	0.0404573	0.0447	0.0246395	FALSE	FALSE	FALSE	Rqaz30	0.380145	0.0460984	Goiter	TRUE	reported	textfile	7	118096925	0.0251983	3.25e-06	12719	genus.ChristensenellaceaeR.7group	TRUE	reported	244jlR	textfile	2	1	TRUE	NA	0.00160968	20.5033
rs73952017	C	T	C	T	-0.0862164	-0.0356555	0.0875	0.102946	FALSE	FALSE	FALSE	Rqaz30	0.131756	0.0236565	Goiter	TRUE	reported	textfile	18	1779609	0.0194354	8.46e-06	15274	genus.ChristensenellaceaeR.7group	TRUE	reported	244jlR	textfile	2	1	TRUE	NA	0.00128671	19.676
rs78521377	C	T	C	T	0.124992	-0.0325067	0.0527	0.0303098	FALSE	FALSE	FALSE	Rqaz30	0.43679	0.0418025	Goiter	TRUE	reported	textfile	10	126448374	0.0274797	5.61e-06	12605	genus.ChristensenellaceaeR.7group	TRUE	reported	244jlR	textfile	2	1	TRUE	NA	0.00163864	20.6857
rs892686	A	G	A	G	0.0514099	-0.0108007	0.4513	0.472622	FALSE	FALSE	FALSE	Rqaz30	0.453245	0.0144006	Goiter	TRUE	reported	textfile	9	83043376	0.011136	3.97e-06	16325	genus.ChristensenellaceaeR.7group	TRUE	reported	244jlR	textfile	2	1	TRUE	NA	0.00130382	21.31
rs999354	T	A	T	A	0.0580248	0.043254	0.325	0.36957	FALSE	TRUE	FALSE	Rqaz30	0.00340659	0.0147703	Goiter	TRUE	reported	textfile	19	34076956	0.0117185	7.01e-07	16324	genus.ChristensenellaceaeR.7group	TRUE	reported	244jlR	textfile	2	1	TRUE	NA	0.0014997	24.5148
rs1046175	C	G	C	G	0.112758	-0.0225155	0.1262	0.069181	FALSE	TRUE	FALSE	Rqaz30	0.427505	0.0283761	Goiter	TRUE	reported	textfile	10	135204950	0.0255994	6.36e-06	8051	genus.Adlercreutzia	TRUE	reported	AzfOxa	textfile	2	1	TRUE	NA	0.00240403	19.3966
rs11604400	C	T	C	T	-0.102524	0.00307701	0.1153	0.104413	FALSE	FALSE	FALSE	Rqaz30	0.895901	0.0235173	Goiter	TRUE	reported	textfile	11	98386085	0.0234834	9.74e-06	8107	genus.Adlercreutzia	TRUE	reported	AzfOxa	textfile	2	1	TRUE	NA	0.00234559	19.0557
rs12522517	A	T	A	T	-0.104884	0.0143019	0.1272	0.151603	FALSE	TRUE	FALSE	Rqaz30	0.481971	0.0203401	Goiter	TRUE	reported	textfile	5	31991834	0.0234695	4.41e-06	8187	genus.Adlercreutzia	TRUE	reported	AzfOxa	textfile	2	1	TRUE	NA	0.0024335	19.9668
rs13231526	C	A	C	A	0.143237	0.00975576	0.0636	0.0810239	FALSE	FALSE	FALSE	Rqaz30	0.711335	0.0263623	Goiter	TRUE	reported	textfile	7	48844151	0.0311654	4.81e-06	8051	genus.Adlercreutzia	TRUE	reported	AzfOxa	textfile	2	1	TRUE	NA	0.00261684	21.1182
rs2147798	C	G	C	G	0.0922959	-0.0276322	0.1958	0.250132	FALSE	TRUE	FALSE	Rqaz30	0.0957569	0.0165881	Goiter	TRUE	reported	textfile	1	201061818	0.0192121	1.4e-06	8243	genus.Adlercreutzia	TRUE	reported	AzfOxa	textfile	2	1	TRUE	NA	0.00279199	23.0732
rs2717140	C	T	C	T	-0.119225	0.013479	0.1113	0.0990361	FALSE	FALSE	FALSE	Rqaz30	0.574331	0.0239974	Goiter	TRUE	reported	textfile	18	75009770	0.0251081	2.05e-06	8243	genus.Adlercreutzia	TRUE	reported	AzfOxa	textfile	2	1	TRUE	NA	0.00272795	22.5425
rs55719207	G	A	G	A	-0.0699243	0.0163696	0.4175	0.401265	FALSE	FALSE	FALSE	Rqaz30	0.267144	0.0147518	Goiter	TRUE	reported	textfile	3	105355971	0.0158036	9.61e-06	8243	genus.Adlercreutzia	TRUE	reported	AzfOxa	textfile	2	1	TRUE	NA	0.00236934	19.5721
rs6664405	T	C	T	C	-0.0953084	0.00307641	0.1441	0.146603	FALSE	FALSE	FALSE	Rqaz30	0.880691	0.0204966	Goiter	TRUE	reported	textfile	1	69444163	0.0210752	5.23e-06	8051	genus.Adlercreutzia	TRUE	reported	AzfOxa	textfile	2	1	TRUE	NA	0.00253378	20.4462
rs7680684	C	T	C	T	-0.083381	-0.0164097	0.325	0.342831	FALSE	FALSE	FALSE	Rqaz30	0.279442	0.015172	Goiter	TRUE	reported	textfile	4	171281359	0.0168901	9.77e-07	8243	genus.Adlercreutzia	TRUE	reported	AzfOxa	textfile	2	1	TRUE	NA	0.00294784	24.3649
rs80078995	A	T	A	T	-0.11324	-0.0152918	0.1342	0.144728	FALSE	TRUE	FALSE	Rqaz30	0.454002	0.0204229	Goiter	TRUE	reported	textfile	5	94059857	0.0232586	1.57e-06	8243	genus.Adlercreutzia	TRUE	reported	AzfOxa	textfile	2	1	TRUE	NA	0.00286746	23.6987
rs9490822	C	T	C	T	-0.0734512	0.0242928	0.4473	0.450899	FALSE	FALSE	FALSE	Rqaz30	0.092134	0.0144235	Goiter	TRUE	reported	textfile	6	123909083	0.0155789	2.54e-06	8243	genus.Adlercreutzia	TRUE	reported	AzfOxa	textfile	2	1	TRUE	NA	0.00268949	22.2238
rs9915817	T	C	T	C	0.0749219	-0.00380715	0.329	0.291032	FALSE	FALSE	FALSE	Rqaz30	0.81066	0.0158913	Goiter	TRUE	reported	textfile	17	48864179	0.016833	8.22e-06	8243	genus.Adlercreutzia	TRUE	reported	AzfOxa	textfile	2	1	TRUE	NA	0.00239754	19.8056
rs10464997	G	A	G	A	0.137691	-0.0211167	0.1531	0.184896	FALSE	FALSE	FALSE	Rqaz30	0.254568	0.0185344	Goiter	TRUE	reported	textfile	8	20902693	0.0294804	3.3e-06	4650	genus.Oxalobacter	TRUE	reported	8XIaYg	textfile	2	1	TRUE	NA	0.00466939	21.8051
rs11108500	A	G	A	G	-0.199099	-0.0194063	0.0765	0.0872052	FALSE	FALSE	FALSE	Rqaz30	0.451205	0.025758	Goiter	TRUE	reported	textfile	12	96819204	0.0427327	3.74e-06	4303	genus.Oxalobacter	TRUE	reported	8XIaYg	textfile	2	1	TRUE	NA	0.00501952	21.6979
rs111966731	T	C	T	C	0.213114	0.0242911	0.0716	0.0858243	FALSE	FALSE	FALSE	Rqaz30	0.342214	0.025575	Goiter	TRUE	reported	textfile	15	93941937	0.047162	7.3e-06	3931	genus.Oxalobacter	TRUE	reported	8XIaYg	textfile	2	1	TRUE	NA	0.00516759	20.4089
rs12002250	A	C	A	C	0.217122	0.0130218	0.0596	0.0425574	FALSE	FALSE	FALSE	Rqaz30	0.715384	0.0357119	Goiter	TRUE	reported	textfile	9	19682558	0.0466317	1.42e-06	4297	genus.Oxalobacter	TRUE	reported	8XIaYg	textfile	2	1	TRUE	NA	0.0050199	21.6693
rs1569853	T	C	T	C	-0.138078	0.0129751	0.1382	0.12054	FALSE	FALSE	FALSE	Rqaz30	0.55629	0.0220529	Goiter	TRUE	reported	textfile	6	38550301	0.0296981	3.65e-06	4492	genus.Oxalobacter	TRUE	reported	8XIaYg	textfile	2	1	TRUE	NA	0.0047892	21.607
rs36057338	G	T	G	T	0.207847	0.00463984	0.0755	0.0331363	FALSE	FALSE	FALSE	Rqaz30	0.90855	0.040393	Goiter	TRUE	reported	textfile	4	189935314	0.0421439	8.8e-07	4244	genus.Oxalobacter	TRUE	reported	8XIaYg	textfile	2	1	TRUE	NA	0.0056985	24.3116
rs3862635	C	T	C	T	-0.172142	-0.0449716	0.0785	0.0901228	FALSE	FALSE	FALSE	Rqaz30	0.0719515	0.0249922	Goiter	TRUE	reported	textfile	11	126582578	0.0394026	9.19e-06	4469	genus.Oxalobacter	TRUE	reported	8XIaYg	textfile	2	1	TRUE	NA	0.00425268	19.0778
rs4428215	G	A	G	A	0.130293	0.00832444	0.2604	0.253821	FALSE	FALSE	FALSE	Rqaz30	0.613324	0.0164731	Goiter	TRUE	reported	textfile	3	171947435	0.0242237	7.51e-08	4655	genus.Oxalobacter	TRUE	reported	8XIaYg	textfile	2	1	TRUE	NA	0.00617658	28.9183
rs6000536	C	T	C	T	-0.130992	0.0217693	0.2107	0.169004	FALSE	FALSE	FALSE	Rqaz30	0.25857	0.0192687	Goiter	TRUE	reported	textfile	22	37421469	0.0253804	2.06e-07	4654	genus.Oxalobacter	TRUE	reported	8XIaYg	textfile	2	1	TRUE	NA	0.00569098	26.626
rs6071435	T	A	T	A	-0.105512	0.0280922	0.3638	0.375105	FALSE	TRUE	FALSE	Rqaz30	0.0578109	0.0148078	Goiter	TRUE	reported	textfile	20	59502888	0.021489	1.07e-06	4635	genus.Oxalobacter	TRUE	reported	8XIaYg	textfile	2	1	TRUE	NA	0.00517455	24.0984
rs6993398	G	A	G	A	0.127217	0.0269172	0.1531	0.184021	FALSE	FALSE	FALSE	Rqaz30	0.146138	0.0185213	Goiter	TRUE	reported	textfile	8	115560689	0.0278855	7.13e-06	4656	genus.Oxalobacter	TRUE	reported	8XIaYg	textfile	2	1	TRUE	NA	0.00445026	20.8041
rs736744	C	T	C	T	0.117882	-0.00420408	0.4155	0.431756	FALSE	FALSE	FALSE	Rqaz30	0.772012	0.0145096	Goiter	TRUE	reported	textfile	9	87514407	0.0211262	2.57e-08	4655	genus.Oxalobacter	TRUE	reported	8XIaYg	textfile	2	1	TRUE	NA	0.0066441	31.1218
rs10490280	C	T	C	T	-0.0672094	0.0143774	0.2177	0.187679	FALSE	FALSE	FALSE	Rqaz30	0.434579	0.0184	Goiter	TRUE	reported	textfile	2	37905976	0.0143309	4.16e-06	14004	genus.RuminococcaceaeUCG003	TRUE	reported	cI6AOm	textfile	2	1	TRUE	NA	0.00156811	21.9912
rs11243416	T	C	T	C	-0.0925653	-0.0570286	0.1014	0.0701061	FALSE	FALSE	FALSE	Rqaz30	0.0443006	0.028355	Goiter	TRUE	reported	textfile	9	134416970	0.0191203	1.67e-06	14004	genus.RuminococcaceaeUCG003	TRUE	reported	cI6AOm	textfile	2	1	TRUE	NA	0.00167081	23.4339
rs11613919	G	T	G	T	0.0727604	0.0226104	0.2127	0.219939	FALSE	FALSE	FALSE	Rqaz30	0.191806	0.0173226	Goiter	TRUE	reported	textfile	12	75496463	0.0155716	1.63e-06	14309	genus.RuminococcaceaeUCG003	TRUE	reported	cI6AOm	textfile	2	1	TRUE	NA	0.00152353	21.8304
rs139730	G	C	G	C	-0.0577655	0.0215161	0.2863	0.253457	FALSE	TRUE	FALSE	Rqaz30	0.197052	0.0166792	Goiter	TRUE	reported	textfile	22	25292719	0.0130645	9.72e-06	14004	genus.RuminococcaceaeUCG003	TRUE	reported	cI6AOm	textfile	2	1	TRUE	NA	0.0013941	19.5475
rs16959793	A	C	A	C	-0.062527	-0.00520888	0.2803	0.415346	FALSE	FALSE	FALSE	Rqaz30	0.721202	0.0145967	Goiter	TRUE	reported	textfile	15	35071718	0.0131259	2.22e-06	14412	genus.RuminococcaceaeUCG003	TRUE	reported	cI6AOm	textfile	2	1	TRUE	NA	0.00157207	22.6892
rs2523124	T	C	T	C	-0.0546625	-0.0101499	0.3976	0.40034	FALSE	FALSE	FALSE	Rqaz30	0.489373	0.0146823	Goiter	TRUE	reported	textfile	7	97348436	0.0120823	5.78e-06	14409	genus.RuminococcaceaeUCG003	TRUE	reported	cI6AOm	textfile	2	1	TRUE	NA	0.00141849	20.4652
rs3013089	G	A	G	A	-0.0551473	0.00672218	0.3847	0.373831	FALSE	FALSE	FALSE	Rqaz30	0.650184	0.0148226	Goiter	TRUE	reported	textfile	1	13794594	0.0120346	4.38e-06	14408	genus.RuminococcaceaeUCG003	TRUE	reported	cI6AOm	textfile	2	1	TRUE	NA	0.00145529	20.9955
rs4452755	A	C	A	C	-0.0634463	-0.0187168	0.3052	0.337933	FALSE	FALSE	FALSE	Rqaz30	0.218644	0.0152151	Goiter	TRUE	reported	textfile	8	82026852	0.0134741	3.29e-06	14406	genus.RuminococcaceaeUCG003	TRUE	reported	cI6AOm	textfile	2	1	TRUE	NA	0.00153675	22.1694
rs4532474	G	A	G	A	0.0769231	-0.0136587	0.1491	0.163863	FALSE	FALSE	FALSE	Rqaz30	0.481529	0.0194058	Goiter	TRUE	reported	textfile	6	105781538	0.017045	4.82e-06	14412	genus.RuminococcaceaeUCG003	TRUE	reported	cI6AOm	textfile	2	1	TRUE	NA	0.00141118	20.3639
rs4629039	T	A	T	A	0.0553742	0.0156108	0.34	0.38349	FALSE	TRUE	FALSE	Rqaz30	0.291123	0.0147877	Goiter	TRUE	reported	textfile	18	46485154	0.0122659	6.54e-06	14404	genus.RuminococcaceaeUCG003	TRUE	reported	cI6AOm	textfile	2	1	TRUE	NA	0.00141292	20.3776
rs646327	G	A	G	A	0.0586696	0.013871	0.4682	0.409166	FALSE	FALSE	FALSE	Rqaz30	0.340997	0.0145674	Goiter	TRUE	reported	textfile	19	49209851	0.011837	7.83e-07	14406	genus.RuminococcaceaeUCG003	TRUE	reported	cI6AOm	textfile	2	1	TRUE	NA	0.00170241	24.5633
rs6759615	A	G	A	G	0.102523	0.00330085	0.0696	0.0978466	FALSE	FALSE	FALSE	Rqaz30	0.891248	0.0241422	Goiter	TRUE	reported	textfile	2	205238716	0.0200204	7.86e-07	14410	genus.RuminococcaceaeUCG003	TRUE	reported	cI6AOm	textfile	2	1	TRUE	NA	0.00181653	26.2202
rs73341549	T	C	T	C	-0.169857	-0.0534055	0.0507	0.0563066	FALSE	FALSE	FALSE	Rqaz30	0.0852609	0.0310327	Goiter	TRUE	reported	textfile	7	51541468	0.0318768	1.51e-07	6744	genus.RuminococcaceaeUCG003	TRUE	reported	cI6AOm	textfile	2	1	TRUE	NA	0.00419253	28.3851
rs78720113	A	G	A	G	-0.115348	-0.0290707	0.0696	0.0780947	FALSE	FALSE	FALSE	xErItx	0.278173	0.0268073	Goiter	TRUE	reported	textfile	3	41982393	0.0249601	7.59e-06	13078	genus.RuminococcaceaeUCG003	TRUE	reported	vHWlFM	textfile	2	1	TRUE	NA	0.00163035	21.3533
rs10495392	C	T	C	T	-0.082486	-0.0262934	0.1193	0.07219	FALSE	FALSE	FALSE	Rqaz30	0.34448	0.0278133	Goiter	TRUE	reported	textfile	1	237422989	0.0187194	9.96e-06	13902	genus.RuminococcaceaeUCG014	TRUE	reported	aXdvuk	textfile	2	1	TRUE	NA	0.00139473	19.4139
rs10791168	A	G	A	G	-0.0664624	0.0162838	0.1839	0.185408	FALSE	FALSE	FALSE	Rqaz30	0.38185	0.0186208	Goiter	TRUE	reported	textfile	11	131659000	0.0150069	9.76e-06	14403	genus.RuminococcaceaeUCG014	TRUE	reported	aXdvuk	textfile	2	1	TRUE	NA	0.00135996	19.6115
rs10941294	C	T	C	T	-0.122057	-0.0287928	0.0686	0.054316	FALSE	FALSE	FALSE	Rqaz30	0.367143	0.0319267	Goiter	TRUE	reported	textfile	5	36435597	0.0260017	2.4e-06	12615	genus.RuminococcaceaeUCG014	TRUE	reported	aXdvuk	textfile	2	1	TRUE	NA	0.00174373	22.0322
rs115777838	T	C	T	C	-0.18835	-0.0314854	0.0537	0.11224	FALSE	FALSE	FALSE	Rqaz30	0.167322	0.0228013	Goiter	TRUE	reported	textfile	5	26110626	0.0386643	4.62e-07	5674	genus.RuminococcaceaeUCG014	TRUE	reported	aXdvuk	textfile	2	1	TRUE	NA	0.00416492	23.7222
[truncated: 1,651 more rows]
