# Supplementary material for: Bifidobacterium depletion promotes goiter via gut-thyroid axis: evidence from Mendelian randomization and experimental validation
Source: Front Microbiol. 2025 Jul 7;16:1621167. doi: 10.3389/fmicb.2025.1621167 (PMC12277345; doi:10.3389/fmicb.2025.1621167)
Supplement: Supplementary file 2 [file Data_Sheet_2.xlsx]

## Sheet: picrust2.group.pathways.absolut
#pathway	control	model	description
PWY-7222	364488	391909	guanosine deoxyribonucleotides de novo biosynthesis II
PWY-7220	364488	391909	adenosine deoxyribonucleotides de novo biosynthesis II
PWY-7208	360925	391491	superpathway of pyrimidine nucleobases salvage
PWY-5100	360408	378448	pyruvate fermentation to acetate and lactate II
PWY-7229	338939	366797	superpathway of adenosine nucleotides de novo biosynthesis I
NONOXIPENT-PWY	345376	362915	pentose phosphate pathway (non-oxidative branch)
PWY-6126	328373	354384	superpathway of adenosine nucleotides de novo biosynthesis II
PWY-7219	325021	352243	adenosine ribonucleotides de novo biosynthesis
PWY-5686	324363	351134	UMP biosynthesis
ANAGLYCOLYSIS-PWY	319565	346212	glycolysis III (from glucose)
PWY0-1319	309465	340616	CDP-diacylglycerol biosynthesis II
PWY-5667	309465	340616	CDP-diacylglycerol biosynthesis I
PWY-7221	310132	328300	guanosine ribonucleotides de novo biosynthesis
PWY-6387	302662	326896	UDP-N-acetylmuramoyl-pentapeptide biosynthesis I (meso-diaminopimelate containing)
PHOSLIPSYN-PWY	294952	321868	superpathway of phospholipid biosynthesis I (bacteria)
PEPTIDOGLYCANSYN-PWY	297297	321053	peptidoglycan biosynthesis I (meso-diaminopimelate containing)
PWY-6385	294750	318499	peptidoglycan biosynthesis III (mycobacteria)
PWY0-1586	288707	316912	peptidoglycan maturation (meso-diaminopimelate containing)
PWY-6386	293369	316762	UDP-N-acetylmuramoyl-pentapeptide biosynthesis II (lysine-containing)
GLYCOGENSYNTH-PWY	264590	315634	glycogen biosynthesis I (from ADP-D-Glucose)
COA-PWY	278409	314502	coenzyme A biosynthesis I
PWY-2942	279950	311751	L-lysine biosynthesis III
PWY4FS-8	286028	310038	phosphatidylglycerol biosynthesis II (non-plastidic)
PWY4FS-7	286028	310038	phosphatidylglycerol biosynthesis I (plastidic)
PWY-7663	258081	308327	gondoate biosynthesis (anaerobic)
PWY-5097	275549	307359	L-lysine biosynthesis VI
PWY-621	272066	305276	sucrose degradation III (sucrose invertase)
GLYCOLYSIS	276537	303816	glycolysis I (from glucose 6-phosphate)
CALVIN-PWY	266020	299241	Calvin-Benson-Bassham cycle
PWY-5484	278631	297606	glycolysis II (from fructose 6-phosphate)
TRNA-CHARGING-PWY	273628	295343	tRNA charging
PWY-5973	244398	294900	cis-vaccenate biosynthesis
PWY-6317	281670	294468	galactose degradation I (Leloir pathway)
PWY-6121	276629	293146	5-aminoimidazole ribonucleotide biosynthesis I
ANAEROFRUCAT-PWY	268009	292158	homolactic fermentation
PWY-6277	276021	291725	superpathway of 5-aminoimidazole ribonucleotide biosynthesis
PWY-6122	276021	291725	5-aminoimidazole ribonucleotide biosynthesis II
GLUCONEO-PWY	250978	275819	gluconeogenesis I
GLYCOCAT-PWY	250937	273241	glycogen degradation I (bacterial)
PWY-6609	234721	272159	adenine and adenosine salvage III
PWY-7111	247531	271933	pyruvate fermentation to isobutanol (engineered)
PWY-6123	255495	271541	inosine-5'-phosphate biosynthesis I
PWY-5676	264720	247521	acetyl-CoA fermentation to butanoate II
PWY-6737	242594	262037	starch degradation V
P161-PWY	255573	260405	acetylene degradation
PWY-6471	240274	255091	peptidoglycan biosynthesis IV (Enterococcus faecium)
PWY-5101	229651	254389	L-isoleucine biosynthesis II
UDPNAGSYN-PWY	244204	252344	UDP-N-acetyl-D-glucosamine biosynthesis I
ASPASN-PWY	228592	248399	superpathway of L-aspartate and L-asparagine biosynthesis
SER-GLYSYN-PWY	219521	247571	superpathway of L-serine and glycine biosynthesis I
1CMET2-PWY	215044	247364	N10-formyl-tetrahydrofolate biosynthesis
PWY-3001	223147	245209	superpathway of L-isoleucine biosynthesis I
P124-PWY	242427	244182	Bifidobacterium shunt
PWY-5104	214432	239374	L-isoleucine biosynthesis IV
PWY-6151	236982	237449	S-adenosyl-L-methionine cycle I
VALSYN-PWY	215355	237212	L-valine biosynthesis
ILEUSYN-PWY	215355	237212	L-isoleucine biosynthesis I (from threonine)
POLYISOPRENSYN-PWY	208065	228281	polyisoprenoid biosynthesis (E. coli)
BRANCHED-CHAIN-AA-SYN-PWY	202972	223207	superpathway of branched amino acid biosynthesis
OANTIGEN-PWY	223022	222939	O-antigen building blocks biosynthesis (E. coli)
DAPLYSINESYN-PWY	200131	220138	L-lysine biosynthesis I
DENOVOPURINE2-PWY	211073	219349	superpathway of purine nucleotides de novo biosynthesis II
PWY-5121	201131	218599	superpathway of geranylgeranyl diphosphate biosynthesis II (via MEP)
PWY-5695	186273	217269	urate biosynthesis/inosine 5'-phosphate degradation
CENTFERM-PWY	216165	216542	pyruvate fermentation to butanoate
PWY-5103	193820	213374	L-isoleucine biosynthesis III
PWY0-162	196973	212231	superpathway of pyrimidine ribonucleotides de novo biosynthesis
FASYN-ELONG-PWY	190529	211030	fatty acid elongation -- saturated
PWY-841	195693	208450	superpathway of purine nucleotides de novo biosynthesis I
GLCMANNANAUT-PWY	170181	207927	superpathway of N-acetylglucosamine, N-acetylmannosamine and N-acetylneuraminate degradation
COMPLETE-ARO-PWY	186295	206521	superpathway of aromatic amino acid biosynthesis
PWY-2941	193141	204280	L-lysine biosynthesis II
PWY-7234	203671	185013	inosine-5'-phosphate biosynthesis III
PWY-7560	186786	203433	methylerythritol phosphate pathway II
NONMEVIPP-PWY	186786	203433	methylerythritol phosphate pathway I
PWY-5659	177485	200302	GDP-mannose biosynthesis
PWY-6163	177338	198790	chorismate biosynthesis from 3-dehydroquinate
ARO-PWY	178206	197836	chorismate biosynthesis I
P122-PWY	194156	193781	heterolactic fermentation
PWY-7187	176402	190618	pyrimidine deoxyribonucleotides de novo biosynthesis II
PWY-6125	174530	188890	superpathway of guanosine nucleotides de novo biosynthesis II
PWY0-1297	177818	188221	superpathway of purine deoxyribonucleosides degradation
ARGSYN-PWY	175862	187435	L-arginine biosynthesis I (via L-ornithine)
PWY-7400	175578	187301	L-arginine biosynthesis IV (archaebacteria)
PWY0-166	176011	187103	superpathway of pyrimidine deoxyribonucleotides de novo biosynthesis (E. coli)
ARGSYNBSUB-PWY	169827	183161	L-arginine biosynthesis II (acetyl cycle)
PWY0-1296	166229	182814	purine ribonucleosides degradation
PWY-7196	164937	181576	superpathway of pyrimidine ribonucleosides salvage
PWY0-1298	167517	180686	superpathway of pyrimidine deoxyribonucleosides degradation
PWY-7392	176629	180664	taxadiene biosynthesis (engineered)
PWY-7199	153728	178329	pyrimidine deoxyribonucleosides salvage
HISTSYN-PWY	159707	177676	L-histidine biosynthesis
PANTOSYN-PWY	147398	175074	pantothenate and coenzyme A biosynthesis I
PWY-7228	160421	174576	superpathway of guanosine nucleotides de novo biosynthesis I
TRPSYN-PWY	142423	172686	L-tryptophan biosynthesis
P42-PWY	149517	166345	incomplete reductive TCA cycle
P441-PWY	162736	161330	superpathway of N-acetylneuraminate degradation
FERMENTATION-PWY	161716	160354	mixed acid fermentation
PYRIDNUCSYN-PWY	138580	159415	NAD biosynthesis I (from aspartate)
PYRIDNUCSAL-PWY	141446	157747	NAD salvage pathway I
RIBOSYN2-PWY	132526	156637	flavin biosynthesis I (bacteria and plants)
PWY-6897	142996	156014	thiamin salvage II
GLUTORN-PWY	137748	150582	L-ornithine biosynthesis
PWY-5505	124730	147082	L-glutamate and L-glutamine biosynthesis
PWY-5910	142688	146371	superpathway of geranylgeranyldiphosphate biosynthesis I (via mevalonate)
PWY-7200	133622	145872	superpathway of pyrimidine deoxyribonucleoside salvage
PENTOSE-P-PWY	145537	138959	pentose phosphate pathway
PANTO-PWY	123478	145012	phosphopantothenate biosynthesis I
PWY-7184	131023	143880	pyrimidine deoxyribonucleotides de novo biosynthesis I
PWY-7242	103999	138992	D-fructuronate degradation
COLANSYN-PWY	113622	133643	colanic acid building blocks biosynthesis
PWY-7197	120337	132950	pyrimidine deoxyribonucleotide phosphorylation
PWY-7539	122764	131862	6-hydroxymethyl-dihydropterin diphosphate biosynthesis III (Chlamydia)
PWY-6147	122453	131294	6-hydroxymethyl-dihydropterin diphosphate biosynthesis I
PWY-6892	108666	129601	thiazole biosynthesis I (E. coli)
COBALSYN-PWY	92706.8	125514	adenosylcobalamin salvage from cobinamide I
PWY-7323	103948	124799	superpathway of GDP-mannose-derived O-antigen building blocks biosynthesis
PWY-922	119333	122848	mevalonate pathway I
PWY-6700	104094	120933	queuosine biosynthesis
GALACTUROCAT-PWY	88854.3	119152	D-galacturonate degradation I
PWY-6269	87663.2	117764	adenosylcobalamin salvage from cobinamide II
FOLSYN-PWY	109246	117290	superpathway of tetrahydrofolate biosynthesis and salvage
PWY-5509	86733.9	116446	adenosylcobalamin biosynthesis from cobyrinate a,c-diamide I
GLYCOLYSIS-E-D	115325	108507	superpathway of glycolysis and Entner-Doudoroff
P4-PWY	111471	100028	superpathway of L-lysine, L-threonine and L-methionine biosynthesis I
P108-PWY	98423.3	110617	pyruvate fermentation to propanoate I
PWY-6588	82228.5	109677	pyruvate fermentation to acetone
THISYN-PWY	90588.5	109633	superpathway of thiamin diphosphate biosynthesis I
PWY-6901	107090	83833.3	superpathway of glucose and xylose degradation
PWY0-781	102928	91000.4	aspartate superpathway
PWY-6969	100454	101835	TCA cycle V (2-oxoglutarate:ferredoxin oxidoreductase)
PWY-6507	79874.1	100666	4-deoxy-L-threo-hex-4-enopyranuronate degradation
PWY-5154	82051	100086	L-arginine biosynthesis III (via N-acetyl-L-citrulline)
PWY-5913	99505.6	86782.6	TCA cycle VI (obligate autotrophs)
PWY-5384	97599.5	51863.5	sucrose degradation IV (sucrose phosphorylase)
PWY-5347	95439.3	91638.2	superpathway of L-methionine biosynthesis (transsulfuration)
TEICHOICACID-PWY	87715.5	93592.8	teichoic acid (poly-glycerol) biosynthesis
PWY-6353	65734.7	93349.7	purine nucleotides degradation II (aerobic)
PWY-6703	79775.6	93049.9	preQ0 biosynthesis
PWY-6612	84475.4	90332.1	superpathway of tetrahydrofolate biosynthesis
PWY-7003	84461.5	74247	glycerol degradation to butanol
PWY-6628	83139.1	74957.9	superpathway of L-phenylalanine biosynthesis
PWY-6630	80903.7	73383	superpathway of L-tyrosine biosynthesis
GALACT-GLUCUROCAT-PWY	61017	80078.3	superpathway of hexuronide and hexuronate degradation
SALVADEHYPOX-PWY	50352.9	78969.4	adenosine nucleotides degradation II
ARG+POLYAMINE-SYN	66390.6	78952.4	superpathway of arginine and polyamine biosynthesis
MET-SAM-PWY	78896.2	71921.2	superpathway of S-adenosyl-L-methionine biosynthesis
LACTOSECAT-PWY	68898.3	78860.6	lactose and galactose degradation I
THRESYN-PWY	67067.6	78516.1	superpathway of L-threonine biosynthesis
PWY-6545	68649.3	77682.5	pyrimidine deoxyribonucleotides de novo biosynthesis III
PWY-4984	77682.1	70365	urea cycle
GLUCUROCAT-PWY	59377.9	77378.2	superpathway of &beta;-D-glucuronide and D-glucuronate degradation
PWY-6608	46162.9	76874.2	guanosine nucleotides degradation III
PWY-5188	62615.4	76212.4	tetrapyrrole biosynthesis I (from glutamate)
TCA	74918.4	64770.2	TCA cycle I (prokaryotic)
PWY-1269	59321.6	70334.9	CMP-3-deoxy-D-manno-octulosonate biosynthesis I
NAGLIPASYN-PWY	57971.9	69371.9	lipid IVA biosynthesis
P461-PWY	68663.9	66929.9	hexitol fermentation to lactate, formate, ethanol and acetate
PWY-5189	55059.1	66996.5	tetrapyrrole biosynthesis II (from glycine)
P23-PWY	64378.3	50393	reductive TCA cycle I
PWY-6467	49753.6	60248.3	Kdo transfer to lipid IVA III (Chlamydia)
POLYAMSYN-PWY	46390.3	54652.8	superpathway of polyamine biosynthesis I
HOMOSER-METSYN-PWY	54281.3	50145.2	L-methionine biosynthesis I
REDCITCYC	42413.5	54011.4	TCA cycle VIII (helicobacter)
HEMESYN2-PWY	53857.3	51228.7	heme biosynthesis II (anaerobic)
HSERMETANA-PWY	51543	45408.5	L-methionine biosynthesis III
PWY-6895	45581.8	51122.4	superpathway of thiamin diphosphate biosynthesis II
PWY-5971	38371.7	51060.4	palmitate biosynthesis II (bacteria and plants)
P164-PWY	35149.5	50759.8	purine nucleobases degradation I (anaerobic)
PWY0-1061	48864.9	36208.1	superpathway of L-alanine biosynthesis
PWY0-1261	31749.3	46180.6	anhydromuropeptides recycling
PWY-1861	44234.4	34834	formaldehyde assimilation II (RuMP Cycle)
BIOTIN-BIOSYNTHESIS-PWY	33873.1	44111.2	biotin biosynthesis I
RHAMCAT-PWY	30380.9	43895.1	L-rhamnose degradation I
PRPP-PWY	42342.1	38642.6	superpathway of histidine, purine, and pyrimidine biosynthesis
PWY-6519	30782.4	40295	8-amino-7-oxononanoate biosynthesis I
PWY-7664	28732.2	38843.7	oleate biosynthesis IV (anaerobic)
PWY-5918	29087.7	38167.5	superpathay of heme biosynthesis from glutamate
PWYG-321	29127.5	38045.4	mycolate biosynthesis
RUMP-PWY	35385.6	26040	formaldehyde oxidation I
PWY-7456	34450.2	33375.3	mannan degradation
PWY-7211	25738.2	34417.7	superpathway of pyrimidine deoxyribonucleotides de novo biosynthesis
PWY-6282	25217.6	34161.7	palmitoleate biosynthesis I (from (5Z)-dodec-5-enoate)
PWY0-862	25107.7	33976.9	(5Z)-dodec-5-enoate biosynthesis
PWY-5989	25154.5	33811.9	stearate biosynthesis II (bacteria and plants)
PWY-7315	24742.5	33474.3	dTDP-N-acetylthomosamine biosynthesis
FASYN-INITIAL-PWY	21150.7	28734.8	superpathway of fatty acid biosynthesis initiation (E. coli)
POLYAMINSYN3-PWY	17532.5	28381	superpathway of polyamine biosynthesis II
PWY-5022	27049.2	27273.4	4-aminobutanoate degradation V
GOLPDLCAT-PWY	27047.8	19382.5	superpathway of glycerol degradation to 1,3-propanediol
PWY-7328	19278.2	26046.4	superpathway of UDP-glucose-derived O-antigen building blocks biosynthesis
SULFATE-CYS-PWY	19199.1	24914.5	superpathway of sulfate assimilation and cysteine biosynthesis
PWY490-3	24837.5	12140	nitrate reduction VI (assimilatory)
HEXITOLDEGSUPER-PWY	22944	24494.3	superpathway of hexitol degradation (bacteria)
HEME-BIOSYNTHESIS-II	20490.3	23589.3	heme biosynthesis I (aerobic)
PWY-7013	21756.5	23363.3	L-1,2-propanediol degradation
ARGORNPROST-PWY	23010.2	15022.2	arginine, ornithine and proline interconversion
HISDEG-PWY	21289.7	18073.5	L-histidine degradation I
PWY-6590	18212.7	21082.6	superpathway of Clostridium acetobutylicum acidogenic fermentation
FUCCAT-PWY	9886.33	20972.7	fucose degradation
PWY-5265	16976.4	20793.5	peptidoglycan biosynthesis II (staphylococci)
PWY0-1533	12039.7	18793.8	methylphosphonate degradation I
PWY-6891	17477.6	18694.7	thiazole biosynthesis II (Bacillus)
FUC-RHAMCAT-PWY	11183	18597.1	superpathway of fucose and rhamnose degradation
METH-ACETATE-PWY	13105.9	18249.2	methanogenesis from acetate
PWY-5840	12766.9	18121.6	superpathway of menaquinol-7 biosynthesis
PWY-5838	12575.7	17759.4	superpathway of menaquinol-8 biosynthesis I
PWY-7254	16281.5	17200.7	TCA cycle VII (acetate-producers)
DTDPRHAMSYN-PWY	14393.3	16717.8	dTDP-L-rhamnose biosynthesis I
PWY-5304	9268.68	16524.8	superpathway of sulfur oxidation (Acidianus ambivalens)
PWY-5899	11389.4	16397.1	superpathway of menaquinol-13 biosynthesis
PWY-5898	11389.4	16397.1	superpathway of menaquinol-12 biosynthesis
PWY-5897	11389.4	16397.1	superpathway of menaquinol-11 biosynthesis
PWY0-1479	16232.2	11030.9	tRNA processing
PWY-6478	13162.5	16178.5	GDP-D-glycero-&alpha;-D-manno-heptose biosynthesis
PWY-6629	7432.79	14574.1	superpathway of L-tryptophan biosynthesis
PWY0-845	10148.3	14559.9	superpathway of pyridoxal 5'-phosphate biosynthesis and salvage
PWY-5345	9093.04	14399.5	superpathway of L-methionine biosynthesis (by sulfhydrylation)
FAO-PWY	10585.6	14349.8	fatty acid &beta;-oxidation I
P105-PWY	9127.55	14224.5	TCA cycle IV (2-oxoglutarate decarboxylase)
PWY-5177	9855.16	13698.7	glutaryl-CoA degradation
PWY-5861	8987.88	13680.6	superpathway of demethylmenaquinol-8 biosynthesis
PWY-6470	13117.1	13307.9	peptidoglycan biosynthesis V (&beta;-lactam resistance)
PWY-7210	5086.47	13111.3	pyrimidine deoxyribonucleotides biosynthesis from CTP
PWY0-1241	9539.98	12429.8	ADP-L-glycero-&beta;-D-manno-heptose biosynthesis
SO4ASSIM-PWY	9178.14	12227.2	sulfate reduction I (assimilatory)
GLYCOLYSIS-TCA-GLYOX-BYPASS	6920.07	11950.2	superpathway of glycolysis, pyruvate dehydrogenase, TCA, and glyoxylate bypass
PWY-5896	7351.66	11856.3	superpathway of menaquinol-10 biosynthesis
PWY-5850	7351.66	11856.3	superpathway of menaquinol-6 biosynthesis I
PWY-5845	7351.66	11856.3	superpathway of menaquinol-9 biosynthesis
PWY-5005	11681.3	10689.5	biotin biosynthesis II
PYRIDOXSYN-PWY	7779.49	11207.6	pyridoxal 5'-phosphate biosynthesis I
PWY-7198	3674.55	10739.5	pyrimidine deoxyribonucleotides de novo biosynthesis IV
P162-PWY	10668.7	9347	L-glutamate degradation V (via hydroxyglutarate)
P163-PWY	8929.76	9748.46	L-lysine fermentation to acetate and butanoate
PWY-6396	9657.69	6945.43	superpathway of 2,3-butanediol biosynthesis
PWY-6263	6267.67	9364.69	superpathway of menaquinol-8 biosynthesis II
PWY-5862	5182.23	9239.84	superpathway of demethylmenaquinol-9 biosynthesis
PWY-5860	5182.23	9239.84	superpathway of demethylmenaquinol-6 biosynthesis I
PWY-6749	7051.91	8932.92	CMP-legionaminate biosynthesis I
GLUCOSE1PMETAB-PWY	3653.37	8221.74	glucose and glucose-1-phosphate degradation
GLYOXYLATE-BYPASS	4602.12	8150.11	glyoxylate cycle
PWY-7377	8034.38	2358.08	cob(II)yrinate a,c-diamide biosynthesis I (early cobalt insertion)
PWY-5863	4830.53	7913.53	superpathway of phylloquinol biosynthesis
PWY-7332	6457.73	7691.15	superpathway of UDP-N-acetylglucosamine-derived O-antigen building blocks biosynthesis
GLUCARDEG-PWY	6343.33	7687.07	D-glucarate degradation I
ENTBACSYN-PWY	3469.81	7410.95	enterobactin biosynthesis
TCA-GLYOX-BYPASS	3826.24	7384.49	superpathway of glyoxylate bypass and TCA
ALL-CHORISMATE-PWY	4276.08	7340.48	superpathway of chorismate metabolism
PWY-5837	4247.74	6999.29	1,4-dihydroxy-2-naphthoate biosynthesis I
PWY-5677	6916.62	5508.42	succinate fermentation to butanoate
PWY-7237	6684.64	6703.93	myo-, chiro- and scillo-inositol degradation
PWY-5705	1735.43	6315.62	allantoin degradation to glyoxylate III
PWY-3781	6284.65	4273.61	aerobic respiration I (cytochrome c)
KDO-NAGLIPASYN-PWY	4055.62	6190.77	superpathway of (Kdo)2-lipid A biosynthesis
NAD-BIOSYNTHESIS-II	2659.73	6014.11	NAD salvage pathway II
PWY-6708	5616.87	5981.79	ubiquinol-8 biosynthesis (prokaryotic)
PWY-5857	5616.87	5981.79	ubiquinol-10 biosynthesis (prokaryotic)
PWY-5856	5616.87	5981.79	ubiquinol-9 biosynthesis (prokaryotic)
PWY-5855	5616.87	5981.79	ubiquinol-7 biosynthesis (prokaryotic)
PPGPPMET-PWY	2485.4	5914.55	ppGpp biosynthesis
UBISYN-PWY	4882.14	5887.83	superpathway of ubiquinol-8 biosynthesis (prokaryotic)
PWY0-1415	4439.49	4375.94	superpathway of heme biosynthesis from uroporphyrinogen-III
P125-PWY	4301.42	3157.75	superpathway of (R,R)-butanediol biosynthesis
PWY-6572	3651.83	4098.22	chondroitin sulfate degradation I (bacterial)
ORNARGDEG-PWY	1613.46	3928.66	superpathway of L-arginine and L-ornithine degradation
ARGDEG-PWY	1613.46	3928.66	superpathway of L-arginine, putrescine, and 4-aminobutanoate degradation
GLYCOL-GLYOXDEG-PWY	2150.8	3834.07	superpathway of glycol metabolism and degradation
PWY-5920	2479.94	3790.52	superpathway of heme biosynthesis from glycine
ORNDEG-PWY	1426.77	3637.1	superpathway of ornithine degradation
ECASYN-PWY	1441.69	3452.04	enterobacterial common antigen biosynthesis
PWY-7371	2221.25	3329.43	1,4-dihydroxy-6-naphthoate biosynthesis II
METHGLYUT-PWY	1096.45	2780.17	superpathway of methylglyoxal degradation
PWY-7431	2014.68	2724.94	aromatic biogenic amine degradation (bacteria)
PWY0-1338	1193.62	2428.37	polymyxin resistance
CODH-PWY	2347.89	947.52	reductive acetyl coenzyme A pathway
AST-PWY	759.91	2203.79	L-arginine degradation II (AST pathway)
PWY-6876	2138.08	235.87	isopropanol biosynthesis
PWY-7374	1546.99	1877.59	1,4-dihydroxy-6-naphthoate biosynthesis I
P562-PWY	243.28	947.91	myo-inositol degradation I
P341-PWY	811.98	943.45	glycolysis V (Pyrococcus)
PWY-7373	628.25	875.19	superpathway of demethylmenaquinol-6 biosynthesis II
PWY-7090	748.48	791.12	UDP-2,3-diacetamido-2,3-dideoxy-&alpha;-D-mannuronate biosynthesis
PWY-6383	358.69	497.59	mono-trans, poly-cis decaprenyl phosphate biosynthesis
PWY0-41	434.42	469.21	allantoin degradation IV (anaerobic)
CRNFORCAT-PWY	328.28	432.64	creatinine degradation I
PWY-5747	383.2	429.16	2-methylcitrate cycle II
PWY-7094	189.21	425.13	fatty acid salvage
PWY-7007	302.57	415.63	methyl ketone biosynthesis
PWY-181	410.45	407.47	photorespiration
PWY-5507	93.52	310.03	adenosylcobalamin biosynthesis I (early cobalt insertion)
PWY-5088	51.38	290.13	L-glutamate degradation VIII (to propanoate)
PWY0-42	287.83	275.84	2-methylcitrate cycle I
PROTOCATECHUATE-ORTHO-CLEAVAGE-PWY	225.76	287	protocatechuate degradation II (ortho-cleavage pathway)
PWY1G-0	203.06	284.44	mycothiol biosynthesis
PWY-6165	234.99	181.76	chorismate biosynthesis II (archaea)
P381-PWY	42.55	178.45	adenosylcobalamin biosynthesis II (late cobalt incorporation)
P281-PWY	40.91	134.48	3-phenylpropanoate degradation
PWY-7376	25.28	122.18	cob(II)yrinate a,c-diamide biosynthesis II (late cobalt incorporation)
LEU-DEG2-PWY	104.01	112.01	L-leucine degradation I
PWY-6641	72.64	81.68	superpathway of sulfolactate degradation
PWY-7391	15.99	77.69	isoprene biosynthesis II (engineered)
PWY-6397	31.13	71.72	mycolyl-arabinogalactan-peptidoglycan complex biosynthesis
PWY-1541	62.51	46.08	superpathway of taurine degradation
P261-PWY	15.68	53.99	coenzyme M biosynthesis I
P221-PWY	6.5	52.42	octane oxidation
KETOGLUCONMET-PWY	37.32	23.86	ketogluconate metabolism
GLUCARGALACTSUPER-PWY	6.99	34.01	superpathway of D-glucarate and D-galactarate degradation
GALACTARDEG-PWY	6.99	34.01	D-galactarate degradation I
PWY-5532	31.3	27.07	adenosine nucleotides degradation IV
PWY-1622	15.34	29.16	formaldehyde assimilation I (serine pathway)
PWY-5419	24.85	15.93	catechol degradation to 2-oxopent-4-enoate II
TYRFUMCAT-PWY	22.69	15.76	L-tyrosine degradation I
THREOCAT-PWY	20.7	14.93	superpathway of L-threonine metabolism
PWY-3801	14.99	0	sucrose degradation II (sucrose synthase)
PWY-5028	2.5	14.93	L-histidine degradation II
PWY-3661	12.24	2.49	glycine betaine degradation I
P101-PWY	7.49	0	ectoine biosynthesis
PWY-6728	7.39	0	methylaspartate cycle
PWY-6906	7.32	0	chitin derivatives degradation
SUCSYN-PWY	4.97	0	sucrose biosynthesis I (from photosynthesis)
CATECHOL-ORTHO-CLEAVAGE-PWY	0.33	2.73	catechol degradation to &beta;-ketoadipate
PWY-7616	2.69	0	methanol oxidation to carbon dioxide
PWY-722	0	2.65	nicotinate degradation I
NADSYN-PWY	2.64	0	NAD biosynthesis II (from tryptophan)
LIPASYN-PWY	2.27	0	phospholipases
PWY-5741	1.94	0	ethylmalonyl-CoA pathway
DENITRIFICATION-PWY	1.91	1.92	nitrate reduction I (denitrification)
PWY-5651	1.65	0	L-tryptophan degradation to 2-amino-3-carboxymuconate semialdehyde
PWY-7347	1.5	0	sucrose biosynthesis III
PWY-6562	0.6	0.29	norspermidine biosynthesis
PWY-6182	0.42	0	superpathway of salicylate degradation
PWY-5431	0.37	0.18	aromatic compounds degradation via &beta;-ketoadipate
PWY-5417	0.37	0.18	catechol degradation III (ortho-cleavage pathway)

## Sheet: Test
Taxa	avg(control)	sd(control)	avg(model)	sd(model)	p.value	q.values	interval lower	interval upper
PWY-7222	0.0118057663651692	0.00183395640385559	0.0122104475961512	0.00161660579004992	0.69380636201972	0.658179815814062	-0.00263327	0.00182390313066093
PWY-7220	0.0118057663651692	0.00183395640385559	0.0122104475961512	0.00161660579004992	0.69380636201972	0.658179815814062	-0.00263327	0.00182390313066093
PWY-5100	0.0113986228979924	0.00112561499408411	0.0114410227269012	0.00162833698327009	0.959317142133713	0.697879728288524	-0.00187398	0.00178917535155906
PWY-7208	0.0114585691959062	0.000831484417416087	0.0117716480069094	0.00122303489525276	0.616850926716866	0.658179815814062	-0.00168343	0.00105727039803165
NONOXIPENT-PWY	0.0115963979187868	0.000978268127728147	0.0106961765821827	0.00175044802493512	0.304078789530636	0.658179815814062	-0.000994058	0.00279450095546962
PWY-7229	0.0108375297952281	0.000922278585264582	0.0110584813073414	0.00103794997455298	0.704978794589365	0.658179815814062	-0.00148635	0.0010444490288054
PWY-6126	0.0104964613367547	0.000858850957443688	0.0106879447359434	0.000996727785358273	0.729039988084163	0.658179815814062	-0.00139185	0.00100888335301667
PWY-5686	0.0103411568492828	0.00079380505948906	0.0105481022516914	0.000902882016266025	0.682346760734395	0.658179815814062	-0.00130296	0.000889065970369264
ANAGLYCOLYSIS-PWY	0.0101643758741431	0.000764999214093405	0.0103726321344999	0.000842328009347902	0.663570163129955	0.658179815814062	-0.00124459	0.000828080094411919
PWY-7219	0.0103497474208279	0.000565208038463951	0.0104892873795372	0.000872133801269529	0.750134799030382	0.658625505257095	-0.00110671	0.000827633755361685
PWY-7221	0.0099284879865426	0.000893558366035679	0.00987299752979484	0.00101584493989557	0.921991273960437	0.692921100623056	-0.00117789	0.00128887060089945
PWY0-1319	0.00970838867373458	0.000461554718107207	0.0102277705349914	0.000846997588984713	0.224930930008404	0.658179815814062	-0.00143305	0.000394281565817401
PWY-5667	0.00970838867373458	0.000461554718107207	0.0102277705349914	0.000846997588984713	0.224930930008404	0.658179815814062	-0.00143305	0.000394281565817401
PWY0-1586	0.00887264206104264	0.000792853471589607	0.00959406377829201	0.00121959084364375	0.256792716600541	0.658179815814062	-0.00207477	0.000631927450568125
PWY-621	0.00831591964853007	0.00157732053372761	0.00902935521731195	0.00195986482159563	0.503804679362187	0.658179815814062	-0.00301611	0.00158923632597779
P161-PWY	0.00806346884026921	0.00169404559664539	0.00825404195026449	0.00186551801398951	0.856771969695848	0.675863953594043	-0.00248564	0.00210449661854006
PWY-6387	0.00961806592692755	0.00064626042988658	0.00978116030935655	0.000976091133712123	0.741023072328558	0.658179815814062	-0.00125037	0.000924185486052389
PWY-6317	0.0089557098054345	0.00128156080008952	0.00902255870031857	0.00110428426092692	0.924843776588222	0.692921100623056	-0.00161024	0.00147654498344565
PEPTIDOGLYCANSYN-PWY	0.00945700269255187	0.000628756237627296	0.00959934440223032	0.000934054897417008	0.764059925743628	0.661321797478889	-0.00118656	0.000901880416101543
PWY-6385	0.00935312258713967	0.000593156205044861	0.00951087366781495	0.000965220777329846	0.741514522707217	0.658179815814062	-0.00121752	0.000902014115918329
P124-PWY	0.00756232189081828	0.0016151219038214	0.00779997206639016	0.00216601049905569	0.834093969822832	0.673330473016726	-0.00272278	0.0022474766899642
COA-PWY	0.00879035419267473	0.000282180841064321	0.00935656353934928	0.000807575356347256	0.154468108348467	0.658179815814062	-0.00141403	0.000281612491427249
PHOSLIPSYN-PWY	0.00929664200356341	0.0007018112226844	0.00967135197324054	0.000856124278579362	0.427111669947004	0.658179815814062	-0.00138697	0.000637548401184694
PWY-6386	0.00933126992216963	0.000549833723470346	0.00942616261082752	0.000907919820222774	0.83199260844629	0.673330473016726	-0.00108925	0.000899467510605465
PWY-6277	0.0088321506563226	0.000836249575795698	0.00847470646060915	0.00132051160323543	0.589897217953127	0.658179815814062	-0.00110036	0.00181525251151575
PWY-6122	0.0088321506563226	0.000836249575795698	0.00847470646060915	0.00132051160323543	0.589897217953127	0.658179815814062	-0.00110036	0.00181525251151575
PWY-6121	0.00888239414407663	0.000784577822061574	0.00848527430327608	0.0011702488436548	0.507850643872707	0.658179815814062	-0.000909984	0.00170422395756171
GLYCOGENSYNTH-PWY	0.00820509203486481	0.000552111126421572	0.00942717042470888	0.00084058539065831	0.0162497769036034	0.658179815814062	-0.00215684	-0.000287321
PWY4FS-8	0.00903410573747391	0.000783956789608334	0.00931063616394315	0.000895843788653881	0.582124149982277	0.658179815814062	-0.00136197	0.000808912689340293
PWY4FS-7	0.00903410573747391	0.000783956789608334	0.00931063616394315	0.000895843788653881	0.582124149982277	0.658179815814062	-0.00136197	0.000808912689340293
PWY-7663	0.00769861814887285	0.0013829015414967	0.00923832485523235	0.000733174121606964	0.0440808612008235	0.658179815814062	-0.00302668	-5.27306e-05
PWY-2942	0.00899818164061588	0.000696929542414827	0.00934532858422404	0.000599655125822844	0.377280859661022	0.658179815814062	-0.001186	0.000491701421294734
CALVIN-PWY	0.00850149939763287	0.000684366699860838	0.00877231688503714	0.000898366036978599	0.57086620217855	0.658179815814062	-0.00130801	0.000766378103547215
PWY-5097	0.00884100664950053	0.000689519992930193	0.00921105452303947	0.000616337989373947	0.350432449459068	0.658179815814062	-0.00121273	0.000472634467965545
PWY-5101	0.00757092245459985	0.000771646101336998	0.00712209449843742	0.00113328385255844	0.44370508271563	0.658179815814062	-0.000821405	0.00171906051303178
PWY-5973	0.00732053791262733	0.00148525087505417	0.00876704257661659	0.000767046153337705	0.0691962766823205	0.658179815814062	-0.00303906	0.000146048660858342
GLUCONEO-PWY	0.00799403266598219	0.00037884502549204	0.00819649305045165	0.000735061216312077	0.566415901803227	0.658179815814062	-0.000990463	0.000585541961288083
PWY-6737	0.00818353046774904	0.00057604644049634	0.00747134585602118	0.00077816472097033	0.104310833867773	0.658179815814062	-0.000178789	0.00160315798494481
GLYCOLYSIS	0.00875862519712658	0.000400606351378938	0.00919935331426894	0.000410523362189836	0.0892351424179166	0.658179815814062	-0.000962535	8.10785030663214e-05
PWY-6471	0.00744218632189407	0.000828025896312711	0.00791136611051439	0.00138474948468166	0.496112140668554	0.658179815814062	-0.00198261	0.00104424752875775
ANAEROFRUCAT-PWY	0.00851883048656753	0.000542045502118764	0.00894795076822131	0.000550214154077693	0.203425755391128	0.658179815814062	-0.00113171	0.000273471126906895
PWY-5484	0.00885738360204574	0.000354430770471334	0.00916993538440155	0.000574846370911252	0.288539837119214	0.658179815814062	-0.000944071	0.00031896764350426
PWY-7111	0.00816104116228866	0.000695628920449489	0.00780071910448023	0.00129540897889298	0.565657390528891	0.658179815814062	-0.00103461	0.00175525241000237
GLYCOCAT-PWY	0.00832241761035768	0.000560092642125895	0.00789081280849429	0.000647102598303165	0.245515880996864	0.658179815814062	-0.000349063	0.00121227268055515
TRNA-CHARGING-PWY	0.00888466670911477	0.000428872928317784	0.00872527883656612	0.000365193591226559	0.504416501198383	0.658179815814062	-0.000354771	0.000673547113768498
UDPNAGSYN-PWY	0.00782256375169375	0.000942822289412555	0.00775894667052249	0.000961978441823866	0.910189966768306	0.691852362427468	-0.0011617	0.00128892982242449
P122-PWY	0.00604859361703627	0.00149802401015004	0.00627233385203296	0.00181202896394725	0.820544339436944	0.673330473016726	-0.00237265	0.00192516574991046
PWY-6609	0.00727273631677181	0.000703449714564036	0.00798735125904044	0.000975677775659055	0.179232351033333	0.658179815814062	-0.00182373	0.000394502234668097
PWY-6151	0.00765410877366446	0.0010189285118941	0.00705957950867738	0.00123358419031518	0.384879050901532	0.658179815814062	-0.000867938	0.00205699646763794
VALSYN-PWY	0.00707560317017338	0.00070965954420749	0.0066622458349533	0.000987057250164546	0.4262819456101	0.658179815814062	-0.000707867	0.00153458170656408
ILEUSYN-PWY	0.00707560317017338	0.00070965954420749	0.0066622458349533	0.000987057250164546	0.4262819456101	0.658179815814062	-0.000707867	0.00153458170656408
PWY-5104	0.00700656378553577	0.00104875474448527	0.0067403918671812	0.00110918306856911	0.678374320638145	0.658179815814062	-0.00112297	0.00165530915722202
PWY0-162	0.00578338182051051	0.000467706225864566	0.00662613134631945	0.00215999684929595	0.389664178812793	0.658179815814062	-0.00310362	0.00141812486127109
PWY-5676	0.00820678282933696	0.000588664174091573	0.00753901529696665	0.000331383855236614	0.0422110771272301	0.658179815814062	3.0116343580842e-05	0.00130541872115979
POLYISOPRENSYN-PWY	0.00648904851236263	0.00107598524841096	0.00690244349066515	0.00149725081284831	0.596116137936626	0.658179815814062	-0.00211396	0.00128717054345472
PWY-6123	0.00822057834226678	0.000542891969044627	0.00784592789076009	0.000851542099003356	0.388567687331472	0.658179815814062	-0.000566636	0.00131593719018112
PWY-3001	0.00736629271071457	0.000523106505373523	0.00694466697734322	0.000522598827219711	0.192722119030066	0.658179815814062	-0.000250981	0.00109423223008729
DENOVOPURINE2-PWY	0.00640864219568968	0.000555111220506731	0.00678370323248326	0.00206281370935756	0.682874223011402	0.658179815814062	-0.00253455	0.00178443134305019
PWY-7234	0.00633919597634982	0.00129746045869864	0.00581552050350851	0.00269850012165052	0.6808902142402	0.658179815814062	-0.00235103	0.00339838507099817
PWY-2941	0.00608301692542502	0.00136481192638286	0.00668190661222214	0.00162837278107917	0.506094755600751	0.658179815814062	-0.00253961	0.00134183092177431
DAPLYSINESYN-PWY	0.00682800878908699	0.00112969135321284	0.0063477509611996	0.000934862414634917	0.441689806429324	0.658179815814062	-0.000859934	0.00182045008607337
GLCMANNANAUT-PWY	0.00468776471470553	0.000535312249950598	0.00659682688392854	0.00187423396548024	0.0547096032588479	0.658179815814062	-0.0038717	5.35767740300113e-05
BRANCHED-CHAIN-AA-SYN-PWY	0.00668669435513889	0.000682255411756175	0.00623362600780033	0.000843096721699896	0.331323961083112	0.658179815814062	-0.000539339	0.00144547524576809
COMPLETE-ARO-PWY	0.00631242826829269	0.000689059941326292	0.00568147262021552	0.00121973430829392	0.302413250574765	0.658179815814062	-0.000690912	0.00195282323529191
SER-GLYSYN-PWY	0.00703666262339095	0.000617560043197096	0.0070066548988556	0.00049587600827415	0.927974077772303	0.692921100623056	-0.00069501	0.000755025158296189
PWY-5103	0.00642016319994488	0.000708040856560897	0.00591305783241106	0.000904588483101214	0.306365464219243	0.658179815814062	-0.000546056	0.00156026706356324
PWY-6125	0.00507027055675143	0.000492942501166627	0.00593451910383969	0.00216371107285596	0.380007362872018	0.658179815814062	-0.0031289	0.00140040417460912
FASYN-ELONG-PWY	0.0056207806093334	0.00095945008386716	0.00653022049940962	0.00174738515538954	0.297172478618287	0.658179815814062	-0.00279612	0.000977242410852467
PWY-841	0.00588676136319752	0.000447207147419531	0.00643555304000985	0.00190480769468924	0.519717274931222	0.658179815814062	-0.00254244	0.00144485955206713
PWY-6163	0.00592559811178884	0.000673909056539299	0.0054604700384622	0.00110357669033669	0.403132079309207	0.658179815814062	-0.000745222	0.00167547828185891
PWY-5659	0.00587013729137187	0.000549899846199289	0.00551415214549053	0.000695422668483899	0.349734544309864	0.658179815814062	-0.000456316	0.0011682862396042
ARO-PWY	0.00604307566747066	0.000658742233897441	0.00543748257751549	0.00118583866784089	0.306709570642115	0.658179815814062	-0.000676674	0.00188785981247885
PWY0-166	0.00527711700306062	0.000559227743826884	0.00583576694537804	0.00179213116086798	0.493676531307465	0.658179815814062	-0.00243673	0.00131943408958145
PWY-7228	0.0046220062441295	0.000464503778997522	0.00548638818181916	0.00211186966731642	0.368706173500187	0.658179815814062	-0.00307484	0.00134607650012486
1CMET2-PWY	0.00691407304732851	0.000479108954630846	0.00715384429384902	0.000386239428522586	0.36338980623372	0.658179815814062	-0.000803002	0.000323459731132069
PWY-7187	0.00528862473416175	0.000543452375926907	0.00596323353936905	0.00158561449210473	0.36133810107408	0.658179815814062	-0.0023386	0.000989383358289523
OANTIGEN-PWY	0.00727546378789979	0.000520185654779441	0.00662648423857766	0.000457642476971712	0.0450770541883953	0.658179815814062	1.73578486568684e-05	0.00128060124998739
PWY0-1296	0.00493625801704313	0.000706227353554647	0.00551301943625793	0.00157100937907704	0.439348300607542	0.658179815814062	-0.00224238	0.00108885295071975
ASPASN-PWY	0.00747478469820477	0.000526003207531037	0.00714869991843345	0.00040637356693205	0.258889680995647	0.658179815814062	-0.000283808	0.000935977826899341
CENTFERM-PWY	0.0072293523356479	0.000231658479611462	0.00610663819351345	0.000901138784658883	0.0272702637815695	0.658179815814062	0.000179464043870382	0.00206596424039852
PWY-7196	0.00475184723641902	0.000357086070771019	0.00566607666775988	0.00203790819037187	0.325796091831731	0.658179815814062	-0.00304826	0.00121979679219136
PWY-5121	0.00667729594249706	0.000377437853426382	0.00621935927732971	0.000652478149266313	0.174998205107731	0.658179815814062	-0.000251547	0.00116742039314069
PWY-7560	0.00624955545234749	0.000498604031333375	0.00570610033404931	0.000893926523957737	0.230360711140773	0.658179815814062	-0.000423674	0.00151058395258835
NONMEVIPP-PWY	0.00624955545234749	0.000498604031333375	0.00570610033404931	0.000893926523957737	0.230360711140773	0.658179815814062	-0.000423674	0.00151058395258835
PWY0-1297	0.00541228327266847	0.000808554567444794	0.00579259642727376	0.00147090786838284	0.594504272769748	0.658179815814062	-0.0019687	0.00120807587733259
HISTSYN-PWY	0.00537449086901601	0.000685875308212182	0.00491450132490859	0.00111553475617963	0.413697375178903	0.658179815814062	-0.000764921	0.00168490029742637
PWY-5695	0.00620046891112882	0.000278154934776836	0.0063760308342431	0.00131038182729735	0.760141959655928	0.660340656998657	-0.00154718	0.00119605620321827
TRPSYN-PWY	0.00451713073969822	0.00142563422122683	0.00476334433230914	0.000747430038234839	0.718203570815709	0.658179815814062	-0.00177726	0.00128483485935923
PWY-5910	0.00434006919514321	0.00106640398560497	0.00477892771519069	0.00157128895083224	0.585483672110331	0.658179815814062	-0.00219872	0.00132099889529512
PWY0-1298	0.00510458784900558	0.000569593189018267	0.00552692121620813	0.00121383218511428	0.465286239493712	0.658179815814062	-0.00171302	0.00086835015952453
PWY-7184	0.00373552515449281	0.000406744938546174	0.00453380620974415	0.00187644669915809	0.351399534369606	0.658179815814062	-0.00276236	0.00116579795470106
PANTOSYN-PWY	0.0048858576057479	0.00123967169939375	0.00482506287237384	0.000773308232597093	0.921216275975803	0.692921100623056	-0.00130394	0.00142553034468654
PWY-5384	0.00389119153013351	0.00187805790673627	0.00166155516577518	0.00055918021262169	0.0323852170152251	0.658179815814062	0.000262404306130648	0.00419686842258601
PYRIDNUCSAL-PWY	0.00465071770710968	0.000317474341454006	0.00435447029480215	0.000669490541544849	0.359412421014756	0.658179815814062	-0.00041619	0.00100868449275972
ARGSYN-PWY	0.00580703931842818	0.000453159270983471	0.00534150356214601	0.000796335597208294	0.248811403885537	0.658179815814062	-0.000398347	0.00132941842941853
ARGSYNBSUB-PWY	0.00570114887520192	0.000468422455213388	0.00520962949411657	0.000938141000593951	0.2868970323696	0.658179815814062	-0.000511118	0.00149415685666133
P441-PWY	0.00519854246512841	0.000913621598881352	0.00497116913770715	0.000674738131886471	0.635350057401152	0.658179815814062	-0.000818008	0.00127275433771845
PWY-7400	0.00579803963660896	0.000450269794870678	0.00533548344990867	0.000786757389390905	0.246839841734926	0.658179815814062	-0.00039162	0.00131673278844869
PYRIDNUCSYN-PWY	0.00461179003572017	0.000880147631108175	0.00438208714665092	0.000654106776929507	0.619937669777026	0.658179815814062	-0.000779156	0.00123856185937299
P42-PWY	0.00504311889988791	0.000810986271718811	0.00461752364913991	0.000937518245786088	0.420410479758907	0.658179815814062	-0.000705175	0.0015563652189709
PWY-922	0.0035866696508063	0.000985031824768822	0.00403357966443143	0.0014816875470425	0.554135038241435	0.658179815814062	-0.00209883	0.00120500997004401
FERMENTATION-PWY	0.00551604013649827	0.000517153943979029	0.00462949338932551	0.000683991785818296	0.0313163965075877	0.658179815814062	9.8617664521845e-05	0.00167447582982366
COBALSYN-PWY	0.00284988758059732	0.00126732380796829	0.00328694066940218	0.000798730891413002	0.494138627710347	0.658179815814062	-0.00183488	0.000960775017061599
PWY-7392	0.00585847985105113	0.000340622859230139	0.00553408052013982	0.00032980175441577	0.124712950308569	0.658179815814062	-0.00010694	0.000755739058721525
PWY-5505	0.0040230711706141	0.000771103839329343	0.00426376191412753	0.00116124982740775	0.68260469464285	0.658179815814062	-0.00153503	0.00105365081436964
PWY-7197	0.00341172059239176	0.000341872583305236	0.00418922460834944	0.00175560350469735	0.332412743623793	0.658179815814062	-0.00261545	0.00106043866613302
PANTO-PWY	0.00416112736980107	0.00125691840439503	0.0038986663183882	0.000888545355824941	0.685983245190775	0.658179815814062	-0.00115912	0.00168404176362704
GLUTORN-PWY	0.00460382874881672	0.000529520080936324	0.00418545359635348	0.00109793411064855	0.427513	0.658179815814062	-0.000751542	0.00158829275917026
PWY-6897	0.00493737506217276	0.000313153611759432	0.0043534944473327	0.000929804169977875	0.19424219556264	0.658179815814062	-0.000391573	0.00155933454213282
RIBOSYN2-PWY	0.0043056767205141	0.000938087042227641	0.00443313070137799	0.000512589345024211	0.777923971399994	0.668442493533987	-0.00113971	0.000884806486174316
PWY-7200	0.00396377184773721	0.000228405128450706	0.00452615739863536	0.00135968377910239	0.361271938804522	0.658179815814062	-0.00198635	0.000861581906582091
PENTOSE-P-PWY	0.00500237192126071	0.00091981399757311	0.00441336266698161	0.00052639151620463	0.210685912256436	0.658179815814062	-0.000409618	0.0015876368826966
PWY-7323	0.00340123323422661	0.00102438798797182	0.00333258046267905	0.000633948233068295	0.892294723722234	0.684164612420338	-0.00105747	0.00119477194421233
PWY-6588	0.00275497006127477	0.00170503818521422	0.00259175201819894	0.00163342810857255	0.868926079716087	0.677868147137727	-0.00198514	0.00231157658785481
PWY-6892	0.00354228308003288	0.00097831856912127	0.00353031039038984	0.000643237055600378	0.980585573885158	0.706726240660895	-0.00107618	0.00110012781594223
PWY-7199	0.00485929857091801	0.000599917907788359	0.0051760445935561	0.000397344168915913	0.309984021828619	0.658179815814062	-0.000985054	0.000351561769290593
PWY-6901	0.00398777323526234	0.000993774025498094	0.00273015748174046	0.00127377830357511	0.0873983312365592	0.658179815814062	-0.000223844	0.00273907503105152
PWY-7539	0.00404943034708418	0.000397733802748049	0.00370651394331398	0.000751052580601141	0.353395250994097	0.658179815814062	-0.000464557	0.00115038952153542
PWY-6147	0.00398383621181547	0.000356103157870143	0.00370460426653158	0.000785353876006853	0.453810668646783	0.658179815814062	-0.000553872	0.00111233615865154
PWY-6269	0.00268887816538957	0.00120871313676375	0.0031564357017812	0.00082435998125161	0.454242387525804	0.658179815814062	-0.00182285	0.000887731810412157
P4-PWY	0.00444992473936942	0.000578554209720668	0.00304575949298691	0.00103499137754428	0.0202821244380635	0.658179815814062	0.000284096679965873	0.00252423381279914
COLANSYN-PWY	0.0036232474715002	0.000934540329309834	0.00374272156660906	0.000729548408167212	0.810313783126387	0.673330473016726	-0.00120659	0.000967644268186309
PWY-5509	0.00265743066082147	0.00119809085886153	0.00312291830294507	0.000821392787992415	0.452993229823997	0.658179815814062	-0.00181049	0.000879519312334637
PWY-7242	0.00321607593623102	0.000858325758067186	0.00404707641450606	0.0010092723426705	0.156244558725824	0.658179815814062	-0.0020404	0.000378397973001312
PWY0-781	0.00415911603113993	0.000647338445137348	0.00280680918370693	0.00100974737113859	0.0232033429364504	0.658179815814062	0.000234934848714081	0.00246967884615192
PWY-6353	0.00215285914779068	0.000556420954035676	0.00276958121869092	0.00138352437014495	0.346857107196666	0.658179815814062	-0.0020753	0.000841855682736074
PWY-6608	0.00148795154472716	0.000421902020372698	0.0021780278661598	0.00155916005697856	0.337466893955613	0.658179815814062	-0.00232234	0.000942191160725344
PWY-5913	0.00365401164375638	0.00141080835309702	0.00292080096253679	0.000999914760862788	0.326049870956891	0.658179815814062	-0.000863463	0.00232988398483487
THISYN-PWY	0.00304195713498744	0.000815570437622469	0.00295251994925561	0.000746812323371398	0.846960337028728	0.674035525927063	-0.000917526	0.00109640061622925
LACTOSECAT-PWY	0.00169709114648745	0.000374614242883487	0.00240985804877038	0.00200380215145041	0.428433753636026	0.658179815814062	-0.00281074	0.00138520980697691
SALVADEHYPOX-PWY	0.0016161759831857	0.000490745699236557	0.00228781108209554	0.00142093678872426	0.314625867367159	0.658179815814062	-0.00216303	0.000819760719833988
P108-PWY	0.00327178179509873	0.00084760552702846	0.00304214633184597	0.000900078139101816	0.658891219037279	0.658179815814062	-0.000895545	0.00135481555303475
TEICHOICACID-PWY	0.00287083949059815	0.000883296617886915	0.00286747434242716	0.00104594997426892	0.995317649646906	0.706726240660895	-0.00124669	0.00125342304795331
PWY-6700	0.0034709495236008	0.000778988760266923	0.00338627586652176	0.000589906329334326	0.836477426004891	0.673330473016726	-0.000813105	0.000982451948473495
GALACTUROCAT-PWY	0.00277347899640845	0.000748108066689213	0.00342073583761478	0.000821689248709544	0.184380132187309	0.658179815814062	-0.00165927	0.00036475852870979
FOLSYN-PWY	0.00380403854999812	0.000589750821715445	0.00337989745807806	0.001076606715788	0.42271465541828	0.658179815814062	-0.00073795	0.00158623201697876
PWY-6628	0.00347056885445885	0.00109785497568665	0.00206624285688423	0.00119628517789901	0.0603686592460977	0.658179815814062	-7.41116e-05	0.00288276356433055
PWY-5347	0.00384577978678704	0.000432393302925724	0.00289025404650913	0.00116672542023527	0.106316599613343	0.658179815814062	-0.000271103	0.00218215415034454
GLYCOLYSIS-E-D	0.0038014279851759	0.000832905085451737	0.00335844426848869	0.000601784705420659	0.318196463363846	0.658179815814062	-0.000504365	0.00139033235400854
PWY-4984	0.00288343096119307	0.00127586864978898	0.00256114312319842	0.0010350198219954	0.64162957143048	0.658179815814062	-0.0011808	0.00182538000336609
PWY-5154	0.00281110367575341	0.000614265330424699	0.00275341876584427	0.000641561435868972	0.876777310915968	0.679522520581819	-0.000750471	0.000865840681516807
MET-SAM-PWY	0.00324384845870346	0.000659409792262458	0.00231081799708805	0.000993107795937988	0.0886058705578808	0.658179815814062	-0.000173883	0.00203994363461623
PWY-6630	0.00337337188115447	0.00104822079790153	0.00202400699778941	0.00117457827035177	0.062478578424485	0.658179815814062	-8.51629e-05	0.00278389267935745
PWY-6507	0.00259705598702685	0.000741914664129582	0.00281396571076207	0.000865662728279926	0.651408459798682	0.658179815814062	-0.00125728	0.000823458635285255
PWY-6969	0.00361629725498594	0.00037937022458567	0.00300747771875954	0.000928382960728839	0.18299267526294	0.658179815814062	-0.000370574	0.00158821257995544
PWY0-1261	0.00109048438316194	0.000597330565204593	0.00165225029776268	0.00154737039843389	0.436347892709477	0.658179815814062	-0.00219062	0.0010670889646184
PWY0-1061	0.00215407768804141	0.0010271978809366	0.000925459284340873	0.00103713080310692	0.0662018363244491	0.658179815814062	-9.92069e-05	0.00255644375035576
PWY-7003	0.00262837246516377	0.000301747758179406	0.0022287318186969	0.000939386686524219	0.359307369365704	0.658179815814062	-0.000585151	0.00138443250728128
PWY-6612	0.00295623295596817	0.00055523055681025	0.00260103892364875	0.000912422984090314	0.438171676302571	0.658179815814062	-0.00064491	0.00135529821668316
PWY-6703	0.00267160707462059	0.000653923509440207	0.00260573706148381	0.000594526459942076	0.858820153751528	0.675863953594043	-0.000739035	0.000870774950940823
PWY-5188	0.00181797084266039	0.000563169942704325	0.00217106630816478	0.000622387638859363	0.327320179451917	0.658179815814062	-0.00111764	0.000411444606228095
THRESYN-PWY	0.00202487423568175	0.000720822601601278	0.00218152258968356	0.000648794616670625	0.700758268192255	0.658179815814062	-0.00104013	0.000726835492719663
PWY-6545	0.00225675282311904	0.000869777514272727	0.00231727083847964	0.00021446597921216	0.874374079823419	0.679522520581819	-0.000970883	0.000849847138104382
ARG+POLYAMINE-SYN	0.00229276247695161	0.000917958101825592	0.00228925147037307	0.00083419637134683	0.994605482149338	0.706726240660895	-0.00112617	0.00113319154413458
PWY-1861	0.00194072930161403	0.00136524048412333	0.00108470557879935	0.000562985217651407	0.200763880879582	0.658179815814062	-0.000584803	0.0022968503491088
PWY-5189	0.00156017014004798	0.000467414265519895	0.00193897484569257	0.000575245695431077	0.240270918838288	0.658179815814062	-0.00105688	0.000299267018371707
TCA	0.00281298907612322	0.000512843401563433	0.00201577806096428	0.000796284170116294	0.0709573461083954	0.658179815814062	-8.47457e-05	0.00167916777978548
P164-PWY	0.00120474357573505	0.000459619896246763	0.00146215205240585	0.000995242332459683	0.583088902691027	0.658179815814062	-0.00131446	0.000799641367550911
P461-PWY	0.00212124986971981	0.000459418636204666	0.00217741566338974	0.00041717611678848	0.829052040499562	0.673330473016726	-0.000621361	0.000509029753452453
NAGLIPASYN-PWY	0.00196712943717949	0.00063831421485499	0.00184293927726335	0.000569262430809968	0.729566254548628	0.658179815814062	-0.000655174	0.000903554763929476
PWY-6629	0.000285441246892549	0.000571136343084321	0.00053810286661944	0.0012971217032104	0.675747017062785	0.658179815814062	-0.00162618	0.00112085620107833
PWY-1269	0.00205719133433541	0.000689271296121053	0.00190196298735219	0.000573604532666959	0.680818329932687	0.658179815814062	-0.000664127	0.00097458379137023
GALACT-GLUCUROCAT-PWY	0.00185386875748224	0.000583838259549383	0.00228375343216376	0.000661796675395591	0.260757760865315	0.658179815814062	-0.00123435	0.000374580430945953
RHAMCAT-PWY	0.000972140629871998	0.000603913195361682	0.00109347722481767	0.000409874769689173	0.693577798120717	0.658179815814062	-0.000797729	0.000555055370691592
POLYAMSYN-PWY	0.00162218470698661	0.000832336356990165	0.00160341736569649	0.000803178811855356	0.969080611883868	0.700683740182554	-0.00103356	0.00107109262898233
GLUCUROCAT-PWY	0.00178568865296667	0.00057931044579909	0.00222279758894924	0.000711650618884727	0.27144301958234	0.658179815814062	-0.0012765	0.000402280752286546
PRPP-PWY	0.00151140062788037	0.000746047492744181	0.00120338204570338	0.00094817638452957	0.546501477627797	0.658179815814062	-0.000797738	0.00141377498197807
PWY-5971	0.00115626075969124	0.000847091973659717	0.00128955668041717	0.000802677609181504	0.785359398590966	0.672199843922137	-0.00119524	0.000928650702278241
PWY-6467	0.00167632274456086	0.000509054252598031	0.0016034227614906	0.000488284148534852	0.805287674528096	0.673330473016726	-0.000568886	0.000714686180339797
P23-PWY	0.0024409342510276	0.000499764824414987	0.00159478744794261	0.000629944978087137	0.0285895800294216	0.658179815814062	0.000109537973247853	0.00158275563292212
REDCITCYC	0.00139199619372873	0.00099801627783567	0.00131563704138621	0.000796711870799399	0.886604238895611	0.682676676039742	-0.00109304	0.00124575664499258
RUMP-PWY	0.00156556480732267	0.00112273252332543	0.00083819469713718	0.000440636298463811	0.186322096850542	0.658179815814062	-0.000455167	0.00190990722423375
HOMOSER-METSYN-PWY	0.00222857907327923	0.000330961679338492	0.001619072120582	0.000746313129327465	0.110806871277755	0.658179815814062	-0.000181092	0.00140010596246527
HSERMETANA-PWY	0.00212053023471498	0.000454718655104052	0.00150587580532781	0.000851366027384478	0.159184973250267	0.658179815814062	-0.000301548	0.00153085731782653
P105-PWY	0.000350394139977737	0.000593128688055621	0.000523486446129362	0.00106053616708102	0.736321173826889	0.658179815814062	-0.00132088	0.0009746962754003
HEMESYN2-PWY	0.00169157973496026	0.000478457010680893	0.00166820590926738	0.000445306393026645	0.931936457336584	0.692921100623056	-0.000571595	0.000618342920747103
PWY-6895	0.0015292144632202	0.000420297957006424	0.00155831218528025	0.000594561369797877	0.924166194380273	0.692921100623056	-0.000701545	0.000643349373147115
PWY-7211	0.000930845091548183	0.000477864939167383	0.00083645134555362	0.000743718140633911	0.799872243980158	0.672678422200291	-0.000728959	0.00091774618774513
PWY-7664	0.000867810568011122	0.000642744747985707	0.000970250957530765	0.000642883857673792	0.788150192209072	0.672199843922137	-0.000929367	0.000724486588583568
PWY490-3	0.00110309004255813	0.000893660098465697	0.000344854766993607	0.000205394662596075	0.093271239793834	0.658179815814062	-0.000177112	0.00169358228230194
METH-ACETATE-PWY	0.000515024011954748	0.000234971769070895	0.000305098109567991	0.00028657835397338	0.196544125710525	0.658179815814062	-0.000128941	0.000548792753038635
PWY-7315	0.000558596254441208	0.000391763575087737	0.000943465455257047	0.00047989466796952	0.160251203885917	0.658179815814062	-0.000951461	0.000181722583400794
PWY-5265	0.000692577861225782	0.000729374094432625	0.000479304554936791	0.000738660701087174	0.625690562322671	0.658179815814062	-0.000731018	0.00115756482567238
BIOTIN-BIOSYNTHESIS-PWY	0.00102084493465979	0.00070206594305786	0.00119533592894627	0.000663180962662458	0.667529886680424	0.658179815814062	-0.00105337	0.000704389160198338
PWYG-321	0.000885284797092755	0.000655426641306382	0.000973750581878517	0.000654513538743982	0.819747295210998	0.673330473016726	-0.000931031	0.000754099015913731
PWY-6519	0.000915306363920602	0.000636884192045849	0.00107871116518795	0.000621521154520276	0.662465360590383	0.658179815814062	-0.000972947	0.000646137657424199
GLYCOLYSIS-TCA-GLYOX-BYPASS	0.000256815914275126	0.000426129181343309	0.000433727947040535	0.000785594710091468	0.641244211846612	0.658179815814062	-0.00102387	0.000670044030847508
PWY-6282	0.000761963769671418	0.000567025886269316	0.000851453131359714	0.000574224426194856	0.791435095306658	0.672199843922137	-0.000823581	0.000644602728913398
PWY0-862	0.000758679131961716	0.000564279472235586	0.00084652675884396	0.000568316875336448	0.793634356594999	0.672199843922137	-0.000816353	0.000640657372905701
HEXITOLDEGSUPER-PWY	0.00091706921614108	0.000263816003760188	0.000798239734043519	0.000769956184664356	0.732561841456985	0.658179815814062	-0.000689181	0.000926840401599895
PWY-5989	0.000762256250000097	0.000568772535808229	0.000843094444664234	0.000564371109347093	0.809810364371912	0.673330473016726	-0.000809697	0.000648020644070549
PWY-5840	0.000479848661350448	0.000424488777381549	0.000588021824969996	0.000653427011871452	0.741991956165979	0.658179815814062	-0.00083316	0.000616813184758971
PWY0-1533	0.000482775889486819	0.000596044272450937	0.000392954904374055	0.00070636596148466	0.816782830329044	0.673330473016726	-0.000754135	0.000933777406249632
SULFATE-CYS-PWY	0.000638541886797363	0.000391732395104562	0.000788913600107189	0.000544067135892899	0.595968763985466	0.658179815814062	-0.000768627	0.000467883866734506
PWY-5838	0.000472477766658784	0.000411966804423137	0.000575091252505108	0.000628491797251459	0.746008468840615	0.658179815814062	-0.00080122	0.000595993201799879
PWY-7456	0.00107058023774389	0.000248560428345815	0.000983960821409591	0.00041822122958443	0.67408923427062	0.658179815814062	-0.00037002	0.000543258442836288
PWY-5899	0.000428399066664901	0.000385185807088358	0.000533927363150104	0.000611356117249001	0.729336941947316	0.658179815814062	-0.0007798	0.000568743244494348
PWY-5898	0.000428399066664901	0.000385185807088358	0.000533927363150104	0.000611356117249001	0.729336941947316	0.658179815814062	-0.0007798	0.000568743244494348
PWY-5897	0.000428399066664901	0.000385185807088358	0.000533927363150104	0.000611356117249001	0.729336941947316	0.658179815814062	-0.0007798	0.000568743244494348
PWY-7013	0.000557662572124754	0.000238955820829867	0.000689900779308995	0.000388726285139144	0.497221130100154	0.658179815814062	-0.000559063	0.000294586760119362
FASYN-INITIAL-PWY	0.000642019107257599	0.000478433107718865	0.000714843710681909	0.000487560236340912	0.799284880355671	0.672678422200291	-0.000694217	0.000548568122314936
PWY-5896	0.000280313392970718	0.000322413391730453	0.00039309573722864	0.000610699789275869	0.700155318662754	0.658179815814062	-0.000769136	0.000543570845015405
PWY-5850	0.000280313392970718	0.000322413391730453	0.00039309573722864	0.000610699789275869	0.700155318662754	0.658179815814062	-0.000769136	0.000543570845015405
PWY-5845	0.000280313392970718	0.000322413391730453	0.00039309573722864	0.000610699789275869	0.700155318662754	0.658179815814062	-0.000769136	0.000543570845015405
PWY-6470	0.000510417111925264	0.000440886607267635	0.00035030229869376	0.000628373049289311	0.621745543512397	0.658179815814062	-0.000549247	0.000869476215803247
ENTBACSYN-PWY	0.000133236295894927	0.000268933135264694	0.000273683612722238	0.000659424291525849	0.644610536547607	0.658179815814062	-0.000836045	0.000555150491035323
PWY-5345	0.000324642141593935	0.000363569152961878	0.000491942726127863	0.000566997483076608	0.558782441303087	0.658179815814062	-0.000794757	0.000460155434734318
PWY-7210	0.000200102605032996	0.000169733810072803	0.000220722841416796	0.00028523583371527	0.882751385872668	0.681924055673744	-0.000332119	0.000290878687702977
PWY-5861	0.000338421072354853	0.00031366838066744	0.000449916655576138	0.000558043302610433	0.681078049893346	0.658179815814062	-0.000715854	0.000492862817440294
PWY-5304	0.000248932025902556	0.000175586992597893	0.000313468469290696	0.00013233105669816	0.489833719069142	0.658179815814062	-0.000266614	0.000137540856747634
GLYOXYLATE-BYPASS	0.000174247717161217	0.000293884831378541	0.000295473500435434	0.000608257360754735	0.673119548012019	0.658179815814062	-0.000769457	0.000527005557311014
ARGORNPROST-PWY	0.000883561465433984	0.000564116944392117	0.000487328289532089	0.000405821493146771	0.195706420737706	0.658179815814062	-0.000244662	0.0010371285111923
FAO-PWY	0.000317031196642209	0.000253183266688582	0.000468637871972161	0.000514507344109194	0.537097141891422	0.658179815814062	-0.000700773	0.000397559332354908
ALL-CHORISMATE-PWY	0.000161701037622066	0.000251876163456698	0.000270811832347023	0.000596114370175147	0.692450385773537	0.658179815814062	-0.000738946	0.000520724562413607
PWY-5177	0.000303394612306413	0.000257905488595276	0.000446549908718575	0.000512144845283833	0.559207628854438	0.658179815814062	-0.000690942	0.000404631403854054
GOLPDLCAT-PWY	0.000876398495970711	0.000305049370274135	0.000610606113735703	0.000358722002114403	0.197634985079176	0.658179815814062	-0.000164048	0.000695632663839212
PWY-5918	0.000925216117543136	0.000606344277169387	0.00111047708524446	0.000141320130562639	0.495710584953201	0.658179815814062	-0.000819887	0.000449364857041522
PWY-7328	0.000389187054525678	0.000154368180158734	0.00086612679966548	0.000377095642649822	0.025552895088411	0.658179815814062	-0.000874785	-7.90942e-05
HEME-BIOSYNTHESIS-II	0.000667021662896093	0.000537117589962955	0.000707275906488303	0.000202306607002406	0.868910846787181	0.677868147137727	-0.000605214	0.000524705664789597
PWY-5022	0.000979847634570919	0.000351681946675439	0.000800908764197889	0.000313097106618329	0.374134988510296	0.658179815814062	-0.000250151	0.000608028262603636
PWY-7198	0.000144764576010006	0.000123938537563031	0.000165440770725311	0.000217440552903914	0.844727878528453	0.674035525927063	-0.000256615	0.000215262142513816
PWY-5862	0.000197726785863785	0.000237311679926864	0.000310973953413751	0.000522913886842832	0.643840593032862	0.658179815814062	-0.000667986	0.000441491744141874
PWY-5860	0.000197726785863785	0.000237311679926864	0.000310973953413751	0.000522913886842832	0.643840593032862	0.658179815814062	-0.000667986	0.000441491744141874
HISDEG-PWY	0.000714064314183583	0.000407429850670997	0.00053706704521907	0.000232144025266008	0.382439714070181	0.658179815814062	-0.00026507	0.000619064434384705
PWY-6590	0.000535179195931414	0.000302246753524927	0.00065336489221229	0.00039799291574648	0.576122783951402	0.658179815814062	-0.000577256	0.000340885021887183
PWY0-1479	0.000639740243308332	0.000254327047549504	0.000372782851409137	0.000483604972426503	0.267538349208117	0.658179815814062	-0.00025258	0.000786494332538595
KDO-NAGLIPASYN-PWY	0.000154600702196299	0.000285364155099568	0.000228077852938049	0.000539128044388733	0.775852968118937	0.668442493533987	-0.000653074	0.000506119417022065
POLYAMINSYN3-PWY	0.000564320634279147	0.000366201800063643	0.000745515150019776	0.000329818811141106	0.389210958524074	0.658179815814062	-0.000630153	0.00026776435504774
TCA-GLYOX-BYPASS	0.000142452059116338	0.000245480490748963	0.000268941053575267	0.000517365888320753	0.604927703455376	0.658179815814062	-0.000677068	0.000424089595653862
PWY-7254	0.000638035529083749	0.000285226923200169	0.000491028769295856	0.000450510917287912	0.517512101794781	0.658179815814062	-0.000350321	0.000644334809089045
FUCCAT-PWY	0.000332871068086004	0.000162384976058556	0.000547570695902355	0.000376308877985808	0.241434499429211	0.658179815814062	-0.000612725	0.000183325881961009
PWY0-845	0.000268211158207059	0.000257187851358302	0.000515158632384292	0.000516875517276744	0.328054554298076	0.658179815814062	-0.000799184	0.000305288984483646
PWY-6891	0.000586577175182817	0.000303925341589385	0.000599043074760222	0.000346607584261061	0.948515249060248	0.697155941827704	-0.000432766	0.000407834319555059
PPGPPMET-PWY	8.95849427490145e-05	0.00016688026337044	0.000214825819140562	0.000460961297017015	0.553486761220864	0.658179815814062	-0.000609569	0.0003590873597107
DTDPRHAMSYN-PWY	0.000422626180645594	0.000241687961063891	0.000518765316534815	0.000323853053434573	0.573982553704242	0.658179815814062	-0.000467794	0.000275515525524284
FUC-RHAMCAT-PWY	0.000357320160385523	0.000170025134909884	0.000528095263740678	0.000371825528665298	0.34028207599133	0.658179815814062	-0.000565427	0.000223876447693881
GLUCOSE1PMETAB-PWY	0.000121846606123359	0.000140264007291571	0.000262675917160793	0.000394146897723735	0.439970764069017	0.658179815814062	-0.000554786	0.000273127011337071
PWY-6396	0.000394488589780384	0.000383201199805878	0.000246284793798116	0.000258541480271593	0.452957243770542	0.658179815814062	-0.000280413	0.000576820845912407
PWY-5863	0.000182364425160455	0.000179742629541494	0.000263877526517115	0.000364840835828353	0.637909853681433	0.658179815814062	-0.00047097	0.00030794380572677
SO4ASSIM-PWY	0.000306382351038502	0.000194700488337924	0.000390813308576719	0.000299319695036979	0.577332869098711	0.658179815814062	-0.000416618	0.000247755959132893
PWY-6708	0.000224431473294206	0.000166857896035844	0.000214668509558533	0.00037691369977745	0.955382574473228	0.697155941827704	-0.000389476	0.0004090016069392
PWY-5857	0.000224431473294206	0.000166857896035844	0.000214668509558533	0.00037691369977745	0.955382574473228	0.697155941827704	-0.000389476	0.0004090016069392
PWY-5856	0.000224431473294206	0.000166857896035844	0.000214668509558533	0.00037691369977745	0.955382574473228	0.697155941827704	-0.000389476	0.0004090016069392
PWY-5855	0.000224431473294206	0.000166857896035844	0.000214668509558533	0.00037691369977745	0.955382574473228	0.697155941827704	-0.000389476	0.0004090016069392
PWY-6478	0.000437864746549459	0.000324429550767792	0.000518506391630683	0.000211004411851931	0.622628861982298	0.658179815814062	-0.000440685	0.000279402108962321
UBISYN-PWY	0.000197182767396015	0.000130875069743669	0.000211452637339199	0.000371344907595333	0.932048455693657	0.692921100623056	-0.000404193	0.000375653495488241
PYRIDOXSYN-PWY	0.000207278242559023	0.000195059417574134	0.000396466283101997	0.000393292106300882	0.324744254174333	0.658179815814062	-0.000609264	0.000230887600684955
NAD-BIOSYNTHESIS-II	7.82918333524484e-05	0.000114079069580956	0.000199160717562632	0.000356354110184896	0.458848396855447	0.658179815814062	-0.000494431	0.000252692750830816
PWY-5837	0.000160386287038264	0.000158699933855931	0.000233618352787913	0.000325273650485169	0.634817723831793	0.658179815814062	-0.000420163	0.000273698754270718
PWY-7377	0.00033881510503571	0.000326033955467874	7.04380882549005e-05	3.27286639648597e-05	0.100007477706071	0.658179815814062	-7.34611e-05	0.000610215172439269
ORNARGDEG-PWY	6.19458587312632e-05	0.000126498391679755	0.00014506985207678	0.000351261401110947	0.604328329374976	0.658179815814062	-0.000452143	0.000285895483508261
ARGDEG-PWY	6.19458587312632e-05	0.000126498391679755	0.00014506985207678	0.000351261401110947	0.604328329374976	0.658179815814062	-0.000452143	0.000285895483508261
P162-PWY	0.00037680652708328	0.000329293966890016	0.000260000932583858	0.000149734866026375	0.454998515889483	0.658179815814062	-0.000232574	0.000466185231854807
PWY0-1241	0.000339500948346827	0.000255551041592748	0.000375870946375323	0.00027237757288081	0.816308184087179	0.673330473016726	-0.000376297	0.00030355733647998
ORNDEG-PWY	5.47790197404278e-05	0.000112365385433769	0.000134306793201177	0.000325476482206529	0.591514251255401	0.658179815814062	-0.000421141	0.000262085261231007
PWY-5920	9.22785987538094e-05	0.00016873254716438	0.000140163379147264	0.000321458312148569	0.755390415945529	0.658625505257095	-0.000393156	0.000297386661429431
PWY-3781	0.000232973705397624	0.000283190330244849	0.000145083258619185	0.000102799639463164	0.50048940812234	0.658179815814062	-0.000209676	0.00038545642111557
PWY-5005	0.000461047598401955	0.000216919630700172	0.00028560551576202	0.000217491965776917	0.192051941919648	0.658179815814062	-0.000103976	0.000454859725196454
ECASYN-PWY	5.53717459930244e-05	0.000109456513178107	0.000127379836151781	0.000307192963960372	0.607324656048183	0.658179815814062	-0.00039465	0.000250633383453654
PWY0-1415	0.000169278105908276	0.000120575703045524	0.000153900079958362	0.000284124122856513	0.906422167260587	0.691203784523769	-0.000284883	0.000315639426184333
PWY-7237	0.000236164921154354	0.000253816001627876	0.000243101060105933	0.000252895018231862	0.96311338557733	0.698498768169771	-0.000332858	0.000318985708234327
GLYCOL-GLYOXDEG-PWY	8.09922875979372e-05	0.000116222431765461	0.000135953378701429	0.000280320791515499	0.671336136190541	0.658179815814062	-0.000350874	0.000240951576062144
PWY-5677	0.00027616480650942	0.000302988814761342	0.000169429055901241	0.000166909598515857	0.472030814292744	0.658179815814062	-0.000220541	0.00043401236847178
GLUCARDEG-PWY	0.000203500147823542	0.000104890513936807	0.000254582664249678	0.000201114644710363	0.597170891310424	0.658179815814062	-0.000266948	0.000164782540494077
PWY-6572	5.47197085383605e-05	3.74858382527927e-05	0.000150792849829374	0.000231005024140531	0.35859087617441	0.658179815814062	-0.000338021	0.000145875126229801
METHGLYUT-PWY	4.1547825601785e-05	8.23013234012439e-05	0.000102595029638743	0.000247296817714598	0.58668052926913	0.658179815814062	-0.000320433	0.000198338818315821
PWY-5705	4.96505359369443e-05	2.76271054531575e-05	0.000205952231599115	0.000204269281632239	0.120326429625058	0.658179815814062	-0.000370345	5.77419697032476e-05
PWY0-1338	4.57851814060345e-05	8.66188962852422e-05	8.95012214611571e-05	0.000213329692423966	0.656815634019841	0.658179815814062	-0.000268706	0.000181274227574723
P163-PWY	0.000253248787591775	9.87714110462859e-05	0.00028483345692068	0.000121348566516156	0.63209190240327	0.658179815814062	-0.000174709	0.000111540129879706
PWY-7332	0.000152142695154613	0.000137462780190813	0.000229059863284432	7.7168401911449e-05	0.266807155662045	0.658179815814062	-0.000225764	7.19292271335799e-05
P125-PWY	0.000175124356135088	0.000184313198689169	0.000112480641452664	0.000112711863224978	0.497063018627544	0.658179815814062	-0.000139551	0.000264838748268104
AST-PWY	2.91804204170656e-05	6.03233880051385e-05	8.13837910082713e-05	0.00019757974496445	0.558961691332922	0.658179815814062	-0.000259212	0.000154804948939726
PWY-6263	0.000180754396735852	9.35161262621092e-05	0.000270173850821468	0.00012284565353472	0.188490542628383	0.658179815814062	-0.000231219	5.23800205369796e-05
PWY-6749	0.000200548427427502	0.00013092147741339	0.000243664273783888	0.000124688591293087	0.57209404778109	0.658179815814062	-0.000207628	0.000121396510671421
PWY-6876	0.000114587329814734	0.000171921130974287	4.24529768093364e-06	9.5913073331759e-06	0.176924517371264	0.658179815814062	-7.0023e-05	0.000290707037010702
PWY-7431	8.22802122520291e-05	0.000104770977251688	7.83174171930068e-05	7.46342030331348e-05	0.941493389620973	0.697155941827704	-0.000114765	0.000122690091481729
CODH-PWY	9.02989598051341e-05	6.5742272743338e-05	2.8510928987529e-05	9.92641349255863e-06	0.0695668382043713	0.658179815814062	-7.08139e-06	0.000130657454573075
PWY-7371	6.28743672881745e-05	3.36195883930762e-05	9.64232900736215e-05	4.50780491333143e-05	0.177049871191428	0.658179815814062	-8.52711e-05	1.81732426631065e-05
P341-PWY	7.65637144917781e-06	6.27271017367516e-06	3.16574932092712e-05	3.14106355460921e-05	0.121571323488159	0.658179815814062	-5.68832e-05	8.88095705366043e-06
PWY-7374	3.89762295599805e-05	1.94957984080373e-05	5.41724222282168e-05	3.04053836947391e-05	0.331119932050164	0.658179815814062	-4.88434e-05	1.84510619184848e-05
P562-PWY	7.28289592944644e-06	4.06203457409777e-06	2.70167130868558e-05	1.94498244811542e-05	0.0552109925680177	0.658179815814062	-4.00931e-05	6.25453899988197e-07
PWY-7094	8.37154236640297e-06	1.25872051604991e-05	1.59956509462586e-05	2.28585877719562e-05	0.495124394129904	0.658179815814062	-3.23138e-05	1.70655879533529e-05
PWY-5088	2.19325296097478e-06	2.53164096792799e-06	1.04702370187866e-05	2.33478129388025e-05	0.426570509549517	0.658179815814062	-3.27533e-05	1.61993477197677e-05
PWY-7373	1.84426175688724e-05	2.13795093457551e-05	2.74053741467543e-05	1.95070093331548e-05	0.465754149739554	0.658179815814062	-3.53187e-05	1.73931992991862e-05
PWY-5747	1.3439763949418e-05	1.96205005406378e-05	1.53067496658836e-05	1.33547372756736e-05	0.851574137075135	0.675440741740996	-2.38567e-05	2.01227115171427e-05
PWY-6383	1.3835536719858e-05	1.69769684483052e-05	1.75072489870354e-05	2.10401154609507e-05	0.746553372008119	0.658179815814062	-2.84136e-05	2.10701553347816e-05
CRNFORCAT-PWY	1.23383341123463e-05	1.73364435508147e-05	1.57310054808883e-05	1.6586853881578e-05	0.736262710509112	0.658179815814062	-2.52235e-05	1.84381742547106e-05
PWY-7007	1.15690690295855e-05	1.50194723767798e-05	1.50456139121727e-05	1.73331817843185e-05	0.718316480715666	0.658179815814062	-2.43966e-05	1.74435040439545e-05
PWY-7090	2.17053204733301e-05	1.5042201488043e-05	2.30907483725825e-05	5.73795972902353e-06	0.839579443770921	0.673330473016726	-1.72136e-05	1.4442722460934e-05
PWY-5507	4.02853400053327e-06	4.86901196080046e-06	9.93553615966698e-06	1.43117638365425e-05	0.37464694539233	0.658179815814062	-2.09241e-05	9.11011945052542e-06
PWY-6165	7.77927751103246e-06	1.43754053328989e-05	6.60066926834276e-06	6.69717342855536e-06	0.860657284753128	0.675863953594043	-1.4099e-05	1.64561738701662e-05
PWY0-42	9.91886255104255e-06	1.3144111588243e-05	9.85556797630844e-06	7.07763553218178e-06	0.991978625180488	0.706726240660895	-1.40951e-05	1.42217349918391e-05
PWY0-41	1.32237317795443e-05	8.83514443819312e-06	1.45395560358666e-05	1.27875878950193e-05	0.840396050061835	0.673330473016726	-1.56977e-05	1.30660852708934e-05
PROTOCATECHUATE-ORTHO-CLEAVAGE-PWY	8.28728728026254e-06	1.20129272417539e-05	1.04022084476287e-05	1.06488596252727e-05	0.75365886911376	0.658625505257095	-1.67461e-05	1.25162391523579e-05
PWY1G-0	7.79437040975813e-06	1.01686014023522e-05	1.03590429713837e-05	1.23484935200889e-05	0.703064256439009	0.658179815814062	-1.71885e-05	1.20591239072518e-05
PWY-181	1.17650559539487e-05	1.09625893728905e-05	1.18018190094996e-05	9.21415016481828e-06	0.995110049383842	0.706726240660895	-1.31157e-05	1.30421581568887e-05
P381-PWY	1.84141249302713e-06	2.71242167864299e-06	5.96997785163647e-06	1.08476991728223e-05	0.402860430033042	0.658179815814062	-1.54827e-05	7.22551958211375e-06
LEU-DEG2-PWY	3.79030520150013e-06	2.07841599848306e-06	4.3484809523261e-06	9.602644029276e-06	0.894306366608666	0.684164612420338	-1.06093e-05	9.49294233239642e-06
PWY-7376	1.09390566911626e-06	1.61193602132923e-06	4.14352777665656e-06	7.82344124342421e-06	0.389436202132443	0.658179815814062	-1.12391e-05	5.13982334995561e-06
PWY-7391	6.87928264781243e-07	8.68400529189797e-07	2.68907043599241e-06	5.29362205126006e-06	0.400721367990833	0.658179815814062	-7.54538e-06	3.54309462643356e-06
P221-PWY	2.86752016370335e-07	4.88178962884244e-07	2.03441957294677e-08	4.98328987645044e-08	0.239905808176593	0.658179815814062	-2.45421e-07	7.78236722194333e-07
P261-PWY	5.48222337128656e-07	6.61738771932089e-07	2.18985221978231e-06	3.90319104531508e-06	0.353962915027702	0.658179815814062	-5.72926e-06	2.44600058876619e-06
PWY-6397	1.33883587249488e-06	1.81795492507993e-06	2.58456018237099e-06	4.19735571082659e-06	0.526653207736327	0.658179815814062	-5.68619e-06	3.19474322510967e-06
P281-PWY	1.51785193582993e-06	2.91871425595861e-06	4.82351717647452e-06	3.22264638169826e-06	0.0924530796634151	0.658179815814062	-7.26591e-06	6.54575832286875e-07
PWY-1541	2.06045002788754e-06	2.68774244819274e-06	1.54277729615384e-06	1.24415753129337e-06	0.68132824168648	0.658179815814062	-2.33745e-06	3.37279711921826e-06
PWY-5419	1.79580146395725e-07	4.3987972660383e-07	4.85449683075381e-07	8.09869305044214e-07	0.440617001093842	0.658179815814062	-1.17914e-06	5.67396605671885e-07
PWY-6641	1.59926874854124e-06	8.18429582957227e-07	2.06451353524352e-06	1.60004737634515e-06	0.544990821136242	0.658179815814062	-2.17923e-06	1.24873814023041e-06
PWY-3801	6.55241200774145e-07	1.6050066003452e-06	0	0	0.363217467649123	0.658179815814062	-1.02911e-06	2.33959232944469e-06
PWY-5028	1.09248402787466e-07	2.67602842043343e-07	6.16261408872393e-07	1.50952599990604e-06	0.452624374634662	0.658179815814062	-2.08769e-06	1.07366327911331e-06
KETOGLUCONMET-PWY	1.00587057633156e-06	1.04527401706528e-06	7.92199713397057e-07	8.07750122024189e-07	0.700798414961571	0.658179815814062	-9.98404e-07	1.42574564515054e-06
PWY-1622	3.60534626528011e-07	6.27294640806958e-07	1.02528008086762e-06	1.3277717926849e-06	0.303524074761601	0.658179815814062	-2.07729e-06	7.47802310999836e-07
PWY-3661	5.35368328511612e-07	1.31137922930017e-06	0	0	0.363217467649122	0.658179815814062	-8.4084e-07	1.91157642915853e-06
GLUCARGALACTSUPER-PWY	1.58303959201371e-07	2.79814669966954e-07	1.20986113463732e-06	1.05822903921245e-06	0.059064667567404	0.658179815814062	-2.15932e-06	5.62037742684693e-08
GALACTARDEG-PWY	1.58303959201371e-07	2.79814669966954e-07	1.20986113463732e-06	1.05822903921245e-06	0.059064667567404	0.658179815814062	-2.15932e-06	5.62037742684693e-08
TYRFUMCAT-PWY	5.83299429402389e-07	7.06056310792085e-07	5.77476696134938e-07	1.02651370511346e-06	0.991119632980156	0.706726240660895	-1.14745e-06	1.15909254208423e-06
THREOCAT-PWY	8.7831424235087e-07	1.13565872021519e-06	5.08038263674257e-07	8.35072680908881e-07	0.535685520988018	0.658179815814062	-9.2759e-07	1.66814238740158e-06
PWY-5532	9.69418580863268e-07	1.1198196745104e-06	8.44090188677407e-07	8.044336450151e-07	0.82873874557297	0.673330473016726	-1.14642e-06	1.39708053044197e-06
P101-PWY	3.27618414282242e-07	8.02497945331241e-07	0	0	0.363217467649123	0.658179815814062	-5.14552e-07	1.16978835905614e-06
PWY-6728	3.23141271589868e-07	7.91531230229296e-07	0	0	0.363217467649123	0.658179815814062	-5.0752e-07	1.1538023546832e-06
PWY-6906	3.20102585875805e-07	7.84088000741156e-07	0	0	0.363217467649123	0.658179815814062	-5.02747e-07	1.14295247866836e-06
SUCSYN-PWY	2.17211375934738e-07	5.32057037367962e-07	0	0	0.363217467649123	0.658179815814062	-3.41148e-07	7.75570993406147e-07
PWY-7616	1.17472529158908e-07	2.87747755233543e-07	0	0	0.363217467649123	0.658179815814062	-1.845e-07	4.19445278801054e-07
NADSYN-PWY	1.15408846199142e-07	2.82692784991238e-07	0	0	0.363217467649123	0.658179815814062	-1.81259e-07	4.120767299104e-07
PWY-722	0	0	1.09270188787409e-07	2.67656206626741e-07	0.363217467649123	0.658179815814062	-3.90158e-07	1.71617773686056e-07
CATECHOL-ORTHO-CLEAVAGE-PWY	1.44239196700624e-08	3.53312432825465e-08	1.12884367654677e-07	2.57209535629696e-07	0.394081527988529	0.658179815814062	-3.67968e-07	1.71046767955252e-07
LIPASYN-PWY	9.9074270907431e-08	2.42681410361474e-07	0	0	0.363217467649123	0.658179815814062	-1.55604e-07	3.53752792080984e-07
PWY-5741	8.47727731078632e-08	2.07650038194996e-07	0	0	0.363217467649123	0.658179815814062	-1.33143e-07	3.02688123815455e-07
DENITRIFICATION-PWY	8.32993384522672e-08	2.04040875119453e-07	0	0	0.363217467649123	0.658179815814062	-1.30828e-07	2.97427104798187e-07
PWY-5651	7.21327149792937e-08	1.76688345460882e-07	0	0	0.363217467649123	0.658179815814062	-1.1329e-07	2.57555761860197e-07
PWY-7347	6.5478211875979e-08	1.60388208365994e-07	0	0	0.363217467649123	0.658179815814062	-1.02839e-07	2.33795313954317e-07
PWY-6562	2.62332579631327e-08	6.42580963004786e-08	1.21641336965775e-08	2.97959207196099e-08	0.641329301979785	0.658179815814062	-5.41989e-08	8.23371206708975e-08
PWY-6182	1.85600300089163e-08	4.54626031325885e-08	0	0	0.363217467649123	0.658179815814062	-2.915e-08	6.62701060187015e-08
PWY-5431	1.61334536473266e-08	3.95187292247943e-08	7.57397453511638e-09	1.85523729358686e-08	0.645487394628457	0.658179815814062	-3.34627e-08	5.05816099446745e-08
PWY-5417	1.61334536473266e-08	3.95187292247943e-08	7.57397453511638e-09	1.85523729358686e-08	0.645487394628457	0.658179815814062	-3.34627e-08	5.05816099446745e-08
